# Supplementary material for: COVID-19 health inequities and association with mechanical ventilation and prolonged length of stay at an urban safety-net health system in Chicago
Source: PLoS One. 2021 Oct 13;16(10):e0258243. doi: 10.1371/journal.pone.0258243 (PMC8513837; doi:10.1371/journal.pone.0258243)
Supplement: S1 Dataset — (XLSX) [file pone.0258243.s001.xlsx]

## Sheet: De-Identified
EXPIREDFLAG	CovidMapping	CptCodeCardiovascular	COVID_LOS	COVID_LOS_FLAG	Facility	FinalPatientStatus	Icd10AcuteRespiratoryConditio	Icd10AdvancedIllness	CAN	Icd10AsthmaAndChronicObstruc	COPD	ASM	Icd10CardiovascularDisease	Icd10CardiovascularDiseaseAnd	Icd10CerebrovascularDisease	Icd10ChronicKidneyDisease	Icd10ChronicRespiratoryCondit	Icd10CognitiveImpairmentAndD	Icd10GestationalDiabetes	Icd10Hiv	Icd10Hypertension	Icd10Obesity	Icd10OtherDiabetes	Icd10OtherRespiratoryFailure	Icd10ProgressiveNeurodegenerat	Icd10SmokingtobaccoUse	Icd10Type1Diabetes	Icd10Type2Diabetes	IsAcuteRespiratoryConditions	IsAdvancedIllnessYN	IsAntibodyYN	IsAsthmaAndChronicObstructiv	IsCardiovascularDiseaseAndCh	IsCardiovascularDiseaseYN	IsCerebrovascularDiseaseYN	IsChronicKidneyDiseaseYN	IsChronicRespiratoryCondition	IsCognitiveImpairmentAndDeme	IsGestationalDiabetesYN	IsHivYN	IsHypertensionYN	IsICUDischargeYN	IsIcuYN	IsObesityYN	IsOtherDiabetesYN	IsOtherRespiratoryFailureYN	IsPcrYN	IsProgressiveNeurodegenerative	IsRapidYN
	INPATIENT	NA	0	0	MSH	IN	J96.01, J96.02	K70.10, K70.30, K70.40	0	NA	0	0	I42.6	NA	NA	NA	NA	NA	NA	NA	I10	NA	NA	NA	NA	NA	NA	NA	Y	Y	N	N	N	Y	N	N	N	N	N	N	Y	N	Y	N	N	N	N	N	Y
	OUTPATIENT	NA	59	1	MSH	RCR	NA	NA	0	NA	0	0	NA	NA	NA	I12.0, N18.6	NA	NA	NA	NA	NA	NA	NA	NA	NA	NA	NA	NA	N	N	N	N	N	N	N	Y	N	N	N	N	N	N	N	N	N	N	Y	N	N
	OUTPATIENT	NA	5	1	MSH	SDC	NA	NA	0	NA	0	0	NA	NA	NA	NA	NA	NA	NA	NA	NA	NA	NA	NA	NA	NA	NA	NA	N	N	N	N	N	N	N	N	N	N	N	N	N	N	N	N	N	N	Y	N	N
	OUTPATIENT	NA	35	1	MSH	RCR	NA	NA	0	NA	0	0	NA	NA	NA	I12.0, N18.5, N18.6	NA	NA	NA	NA	NA	NA	NA	NA	NA	NA	NA	E11.22	N	N	N	N	N	N	N	Y	N	N	N	N	N	N	N	N	N	N	Y	N	N
	OUTPATIENT	NA	0	0	MSH	CLI	NA	NA	0	NA	0	0	NA	NA	NA	NA	NA	NA	NA	B20	NA	NA	NA	NA	NA	NA	NA	NA	N	N	Y	N	N	N	N	N	N	N	N	Y	N	N	N	N	N	N	N	N	N
	OUTPATIENT	NA	0	0	MSH	SDC	NA	NA	0	NA	0	0	NA	NA	NA	NA	NA	NA	NA	NA	NA	NA	NA	NA	NA	NA	NA	NA	N	N	N	N	N	N	N	N	N	N	N	N	N	N	N	N	N	N	N	N	Y
	OUTPATIENT	NA	0	0	MSH	SDC	NA	NA	0	NA	0	0	NA	NA	NA	NA	NA	NA	NA	NA	I10	NA	NA	NA	NA	NA	NA	NA	N	N	N	N	N	N	N	N	N	N	N	N	Y	N	N	N	N	N	N	N	Y
	OUTPATIENT	NA	5	1	MSH	SDC	NA	NA	0	NA	0	0	NA	NA	NA	NA	NA	NA	NA	NA	NA	NA	NA	NA	NA	NA	NA	NA	N	N	N	N	N	N	N	N	N	N	N	N	N	N	N	N	N	N	Y	N	N
	OUTPATIENT	NA	5	1	MSH	SDC	NA	NA	0	NA	0	0	NA	NA	NA	NA	NA	NA	NA	NA	NA	NA	NA	NA	NA	NA	NA	NA	N	N	N	N	N	N	N	N	N	N	N	N	N	N	N	N	N	N	Y	N	N
	OUTPATIENT	NA	-43980	0	MSH		NA	NA	0	NA	0	0	NA	NA	NA	NA	NA	NA	NA	NA	NA	NA	NA	NA	NA	NA	NA	NA	N	N	N	N	N	N	N	N	N	N	N	N	N	N	N	N	N	N	Y	N	N
	OUTPATIENT	NA	0	0	MSH	SDC	NA	NA	0	NA	0	0	I25.2	NA	NA	NA	NA	NA	NA	NA	NA	NA	NA	NA	NA	NA	NA	E11.40, E11.42, E11.649, E11.65, E11.9	N	N	N	N	N	Y	N	N	N	N	N	N	N	N	N	N	N	N	N	N	Y
	OUTPATIENT	NA	14	1	MSH	RCR	NA	NA	0	NA	0	0	NA	NA	NA	I12.0, N18.5, N18.6	NA	NA	NA	NA	NA	NA	NA	NA	NA	NA	NA	E11.21, E11.22	N	N	N	N	N	N	N	Y	N	N	N	N	N	N	N	N	N	N	Y	N	N
	OUTPATIENT	NA	0	0	MSH	SDC	NA	NA	0	J45.909	0	1	NA	NA	NA	NA	NA	NA	NA	NA	I10	NA	NA	NA	NA	NA	NA	E11.9	N	N	N	Y	N	N	N	N	N	N	N	N	Y	N	N	N	N	N	N	N	Y
	OUTPATIENT	NA	0	0	MSH	CLI	NA	NA	0	NA	0	0	NA	NA	NA	NA	NA	NA	NA	NA	NA	NA	NA	NA	NA	NA	NA	NA	N	N	N	N	N	N	N	N	N	N	N	N	N	N	N	N	N	N	Y	N	N
	OUTPATIENT	NA	3	1	MSH	SDC	NA	NA	0	NA	0	0	NA	NA	NA	NA	NA	NA	NA	NA	NA	NA	NA	NA	NA	NA	NA	NA	N	N	N	N	N	N	N	N	N	N	N	N	N	N	N	N	N	N	Y	N	N
	OUTPATIENT	NA	6	1	MSH	SDC	NA	NA	0	NA	0	0	NA	NA	NA	NA	NA	NA	NA	NA	NA	NA	NA	NA	NA	NA	NA	E11.3291, E11.3393, E11.9	N	N	N	N	N	N	N	N	N	N	N	N	N	N	N	N	N	N	Y	N	N
	OUTPATIENT	NA	5	1	MSH	SDC	NA	NA	0	NA	0	0	NA	NA	NA	NA	NA	NA	NA	NA	NA	NA	NA	NA	NA	NA	NA	NA	N	N	N	N	N	N	N	N	N	N	N	N	N	N	N	N	N	N	Y	N	N
	OUTPATIENT	NA	2	1	MSH	SDC	NA	NA	0	NA	0	0	NA	NA	NA	NA	NA	NA	NA	NA	NA	NA	NA	NA	NA	NA	NA	NA	N	N	N	N	N	N	N	N	N	N	N	N	N	N	N	N	N	N	Y	N	N
	INPATIENT	NA	1	1	MSH	IN	NA	NA	0	NA	0	0	NA	NA	NA	NA	NA	NA	NA	NA	NA	NA	NA	NA	NA	NA	NA	NA	N	N	N	N	N	N	N	N	N	N	N	N	N	N	N	N	N	N	N	N	Y
	OUTPATIENT	NA	4	1	MSH	SDC	NA	NA	0	NA	0	0	NA	NA	NA	NA	NA	NA	NA	NA	NA	NA	NA	NA	NA	NA	NA	NA	N	N	N	N	N	N	N	N	N	N	N	N	N	N	N	N	N	N	Y	N	N
	INPATIENT	NA	3	1	MSH	IN	NA	NA	0	NA	0	0	NA	NA	NA	NA	NA	NA	NA	NA	NA	E66.9	NA	NA	NA	NA	NA	NA	N	N	N	N	N	N	N	N	N	N	N	N	N	N	N	Y	N	N	N	N	Y
	OUTPATIENT	NA	-43978	0	MSH		NA	NA	0	NA	0	0	NA	NA	NA	NA	NA	NA	NA	NA	NA	NA	NA	NA	NA	NA	NA	NA	N	N	N	N	N	N	N	N	N	N	N	N	N	N	N	N	N	N	Y	N	N
	OUTPATIENT	NA	2	1	MSH	SDC	NA	C77.3	1	NA	0	0	NA	NA	NA	NA	NA	NA	NA	NA	NA	NA	NA	NA	NA	NA	NA	NA	N	Y	N	N	N	N	N	N	N	N	N	N	N	N	N	N	N	N	Y	N	N
	OUTPATIENT	NA	6	1	MSH	SDC	NA	NA	0	NA	0	0	NA	NA	NA	NA	NA	NA	NA	NA	NA	NA	NA	NA	NA	NA	NA	NA	N	N	N	N	N	N	N	N	N	N	N	N	N	N	N	N	N	N	Y	N	N
	OUTPATIENT	NA	5	1	MSH	SDC	NA	NA	0	NA	0	0	NA	NA	NA	NA	NA	NA	NA	NA	NA	NA	NA	NA	NA	NA	NA	NA	N	N	N	N	N	N	N	N	N	N	N	N	N	N	N	N	N	N	Y	N	N
	INPATIENT	NA	7	1	MSH	IN	NA	NA	0	J45.20, J45.21, J45.909	0	1	NA	NA	NA	NA	NA	NA	NA	NA	NA	E66.01, E66.9	NA	NA	NA	NA	NA	NA	N	N	N	Y	N	N	N	N	N	N	N	N	N	N	N	Y	N	N	Y	N	N
	OUTPATIENT	NA	5	1	MSH	SDC	NA	NA	0	NA	0	0	NA	NA	NA	NA	NA	NA	NA	NA	NA	NA	NA	NA	NA	NA	NA	NA	N	N	N	N	N	N	N	N	N	N	N	N	N	N	N	N	N	N	Y	N	N
	INPATIENT	NA	2	1	MSH	IN	NA	NA	0	J45.20	0	1	NA	NA	NA	NA	NA	NA	NA	NA	NA	NA	NA	NA	NA	NA	NA	NA	N	N	N	Y	N	N	N	N	N	N	N	N	N	N	N	N	N	N	N	N	Y
	OUTPATIENT	NA	0	0	MSH	CLI	NA	NA	0	NA	0	0	NA	NA	NA	NA	NA	NA	NA	NA	NA	NA	NA	NA	NA	NA	NA	NA	N	N	N	N	N	N	N	N	N	N	N	N	N	N	N	N	N	N	Y	N	N
	OUTPATIENT	NA	6	1	MSH	SDC	NA	NA	0	NA	0	0	NA	NA	NA	NA	NA	NA	NA	NA	I10	NA	NA	NA	NA	NA	NA	NA	N	N	N	N	N	N	N	N	N	N	N	N	Y	N	N	N	N	N	Y	N	N
	OUTPATIENT	NA	5	1	MSH	SDC	NA	NA	0	NA	0	0	NA	NA	NA	NA	NA	NA	NA	NA	I10	NA	NA	NA	NA	NA	NA	NA	N	N	N	N	N	N	N	N	N	N	N	N	Y	N	N	N	N	N	Y	N	N
	OUTPATIENT	NA	0	0	MSH	CLI	NA	NA	0	NA	0	0	I25.10	NA	NA	NA	NA	NA	NA	B20	NA	E66.9	NA	NA	NA	NA	NA	E11.59, E11.65, E11.9	N	N	Y	N	N	Y	N	N	N	N	N	Y	N	N	N	Y	N	N	N	N	N
	OUTPATIENT	NA	0	0	MSH	CLI	NA	NA	0	NA	0	0	NA	NA	NA	NA	NA	NA	NA	B20	I10	E66.9	NA	NA	NA	NA	NA	E11.22, E11.65, E11.9	N	N	Y	N	N	N	N	N	N	N	N	Y	Y	N	N	Y	N	N	N	N	N
	OUTPATIENT	NA	5	1	MSH	SDC	NA	NA	0	NA	0	0	NA	NA	NA	N18.6	NA	NA	NA	NA	I10	NA	NA	NA	NA	NA	E10.69	E11.9	N	N	N	N	N	N	N	Y	N	N	N	N	Y	N	N	N	N	N	Y	N	N
1	INPATIENT	NA	7	1	MSH	IN	NA	NA	0	NA	0	0	NA	NA	NA	I12.0, N18.6	NA	NA	NA	NA	I10	NA	NA	NA	NA	NA	NA	E11.21, E11.22, E11.52, E11.649, E11.65, E11.9	N	N	N	N	N	N	N	Y	N	N	N	N	Y	N	N	N	N	N	Y	N	N
	OUTPATIENT	NA	3	1	MSH	SDC	NA	NA	0	NA	0	0	NA	NA	NA	NA	NA	NA	NA	NA	NA	NA	NA	NA	NA	NA	NA	E11.9	N	N	N	N	N	N	N	N	N	N	N	N	N	N	N	N	N	N	Y	N	N
	OUTPATIENT	NA	6	1	MSH	SDC	NA	NA	0	J45.909	0	1	NA	NA	NA	NA	NA	NA	NA	NA	NA	NA	NA	NA	NA	NA	NA	NA	N	N	N	Y	N	N	N	N	N	N	N	N	N	N	N	N	N	N	Y	N	N
	INPATIENT	NA	6	1	MSH	IN	NA	NA	0	NA	0	0	NA	NA	NA	NA	NA	NA	NA	NA	NA	NA	NA	NA	NA	NA	NA	NA	N	N	N	N	N	N	N	N	N	N	N	N	N	N	N	N	N	N	Y	N	N
	OUTPATIENT	NA	5	1	MSH	SDC	NA	NA	0	NA	0	0	NA	NA	NA	NA	NA	NA	NA	NA	NA	NA	NA	NA	NA	NA	NA	NA	N	N	N	N	N	N	N	N	N	N	N	N	N	N	N	N	N	N	Y	N	N
	OUTPATIENT	NA	6	1	MSH	SDC	NA	NA	0	NA	0	0	NA	NA	NA	NA	NA	NA	NA	NA	NA	NA	NA	NA	NA	NA	NA	E11.22	N	N	N	N	N	N	N	N	N	N	N	N	N	N	N	N	N	N	Y	N	N
	OUTPATIENT	NA	0	0	MSH	CLI	NA	NA	0	NA	0	0	NA	NA	NA	NA	NA	NA	NA	NA	NA	NA	NA	NA	NA	NA	NA	NA	N	N	N	N	N	N	N	N	N	N	N	N	N	N	N	N	N	N	Y	N	N
	OUTPATIENT	NA	0	0	MSH	CLI	NA	NA	0	NA	0	0	NA	NA	NA	NA	NA	NA	NA	NA	NA	NA	NA	NA	NA	NA	NA	NA	N	N	N	N	N	N	N	N	N	N	N	N	N	N	N	N	N	N	Y	N	N
	INPATIENT	NA	6	1	MSH	IN	NA	NA	0	NA	0	0	NA	NA	NA	NA	NA	NA	NA	NA	NA	NA	NA	NA	NA	NA	NA	NA	N	N	N	N	N	N	N	N	N	N	N	N	N	Y	Y	N	N	N	Y	N	N
	INPATIENT	NA	2	1	MSH	IN	NA	NA	0	NA	0	0	NA	NA	NA	NA	NA	NA	NA	NA	NA	NA	NA	NA	NA	NA	NA	NA	N	N	N	N	N	N	N	N	N	N	N	N	N	Y	Y	N	N	N	Y	N	N
	OUTPATIENT	NA	0	0	MSH	SDC	NA	NA	0	NA	0	0	NA	NA	NA	NA	NA	NA	NA	NA	NA	NA	NA	NA	NA	NA	NA	NA	N	N	N	N	N	N	N	N	N	N	N	N	N	N	N	N	N	N	N	N	Y
	INPATIENT	NA	1	1	MSH	IN	NA	NA	0	NA	0	0	NA	NA	NA	NA	NA	NA	NA	NA	I10	NA	NA	NA	NA	NA	NA	E11.9	N	N	N	N	N	N	N	N	N	N	N	N	Y	N	N	N	N	N	N	N	Y
	OUTPATIENT	NA	3	1	MSH	SDC	NA	NA	0	NA	0	0	NA	NA	NA	NA	NA	NA	NA	NA	NA	NA	NA	NA	NA	NA	NA	NA	N	N	N	N	N	N	N	N	N	N	N	N	N	N	N	N	N	N	Y	N	N
	INPATIENT	NA	6	1	MSH	IN	NA	NA	0	NA	0	0	NA	NA	NA	NA	NA	NA	NA	NA	I10	NA	NA	NA	NA	NA	NA	E11.9	N	N	N	N	N	N	N	N	N	N	N	N	Y	N	Y	N	N	N	Y	N	N
	OUTPATIENT	NA	5	1	MSH	SDC	NA	NA	0	NA	0	0	NA	NA	NA	NA	NA	NA	NA	NA	NA	NA	NA	NA	NA	NA	NA	NA	N	N	N	N	N	N	N	N	N	N	N	N	N	N	N	N	N	N	Y	N	N
	OUTPATIENT	NA	5	1	MSH	SDC	NA	NA	0	NA	0	0	NA	NA	NA	NA	NA	NA	NA	NA	NA	NA	NA	NA	NA	NA	NA	NA	N	N	N	N	N	N	N	N	N	N	N	N	N	N	N	N	N	N	Y	N	N
	INPATIENT	NA	6	1	MSH	INO	NA	NA	0	NA	0	0	NA	NA	NA	NA	NA	NA	NA	NA	NA	NA	NA	NA	NA	NA	NA	NA	N	N	N	N	N	N	N	N	N	N	N	N	N	N	N	N	N	N	Y	N	N
	OUTPATIENT	NA	5	1	MSH	SDC	NA	NA	0	NA	0	0	NA	NA	NA	NA	NA	NA	NA	NA	NA	E66.01	NA	NA	NA	NA	NA	E11.9	N	N	N	N	N	N	N	N	N	N	N	N	N	N	N	Y	N	N	Y	N	N
	INPATIENT	NA	3	1	MSH	IN	NA	NA	0	NA	0	0	NA	NA	NA	NA	NA	NA	NA	NA	NA	NA	NA	NA	NA	NA	NA	NA	N	N	N	N	N	N	N	N	N	N	N	N	N	N	N	N	N	N	N	N	Y
	OUTPATIENT	NA	6	1	MSH	SDC	NA	NA	0	NA	0	0	NA	NA	NA	NA	NA	NA	NA	NA	I10	E66.01	NA	NA	NA	NA	NA	NA	N	N	N	N	N	N	N	N	N	N	N	N	Y	N	N	Y	N	N	Y	N	N
	INPATIENT	NA	6	1	MSH	IN	J96.01, J96.02	NA	0	NA	0	0	NA	NA	NA	NA	NA	NA	NA	NA	NA	NA	NA	NA	NA	Z72.0	NA	NA	Y	N	N	N	N	N	N	N	N	N	N	N	N	N	Y	N	N	N	Y	N	N
	INPATIENT	NA	6	1	MSH	IN	NA	NA	0	NA	0	0	I42.9, I50.32	NA	NA	NA	NA	NA	NA	NA	NA	NA	NA	NA	NA	NA	NA	NA	N	N	N	N	N	Y	N	N	N	N	N	N	N	Y	Y	N	N	N	Y	N	N
	OUTPATIENT	NA	3	1	MSH	SDC	NA	NA	0	NA	0	0	NA	NA	NA	NA	NA	NA	NA	NA	NA	NA	NA	NA	NA	NA	NA	NA	N	N	N	N	N	N	N	N	N	N	N	N	N	N	N	N	N	N	Y	N	N
	OUTPATIENT	NA	4	1	MSH	SDC	NA	NA	0	NA	0	0	NA	NA	NA	NA	NA	NA	NA	NA	NA	NA	NA	NA	NA	NA	NA	NA	N	N	N	N	N	N	N	N	N	N	N	N	N	N	N	N	N	N	Y	N	N
	OUTPATIENT	NA	0	0	MSH	CLI	NA	NA	0	NA	0	0	NA	NA	NA	NA	NA	NA	NA	B20	NA	NA	NA	NA	NA	NA	NA	NA	N	N	Y	N	N	N	N	N	N	N	N	Y	N	N	N	N	N	N	N	N	N
	INPATIENT	NA	5	1	MSH	INO	NA	NA	0	NA	0	0	NA	NA	NA	NA	NA	NA	NA	NA	NA	NA	NA	NA	NA	NA	NA	NA	N	N	N	N	N	N	N	N	N	N	N	N	N	Y	Y	N	N	N	Y	N	N
	OUTPATIENT	NA	3	1	MSH	SDC	NA	NA	0	NA	0	0	NA	NA	NA	NA	NA	NA	NA	NA	NA	NA	NA	NA	NA	NA	NA	NA	N	N	N	N	N	N	N	N	N	N	N	N	N	N	N	N	N	N	Y	N	N
	OUTPATIENT	NA	8	1	MSH	SDC	NA	NA	0	NA	0	0	NA	NA	NA	NA	NA	NA	NA	NA	NA	NA	NA	NA	NA	NA	NA	NA	N	N	N	N	N	N	N	N	N	N	N	N	N	N	N	N	N	N	Y	N	N
	OUTPATIENT	NA	3	1	MSH	SDC	NA	NA	0	NA	0	0	NA	NA	NA	NA	NA	NA	NA	NA	NA	NA	NA	NA	NA	NA	NA	NA	N	N	N	N	N	N	N	N	N	N	N	N	N	N	N	N	N	N	Y	N	N
	OUTPATIENT	NA	2	1	MSH	SDC	NA	NA	0	J44.9	1	0	NA	NA	NA	NA	NA	NA	NA	NA	NA	NA	NA	NA	NA	NA	NA	NA	N	N	N	Y	N	N	N	N	N	N	N	N	N	N	N	N	N	N	Y	N	N
	INPATIENT	NA	6	1	MSH	IN	NA	NA	0	NA	0	0	NA	NA	NA	NA	NA	NA	NA	NA	NA	NA	NA	NA	NA	NA	NA	NA	N	N	N	N	N	N	N	N	N	N	N	N	N	N	N	N	N	N	Y	N	N
	ER	NA	0	0	MSH	ER	NA	NA	0	NA	0	0	NA	NA	NA	NA	NA	NA	NA	NA	NA	NA	NA	NA	NA	NA	NA	NA	N	N	N	N	N	N	N	N	N	N	N	N	N	N	N	N	N	N	Y	N	N
	ER	NA	0	0	MSH	ER	NA	NA	0	NA	0	0	NA	NA	NA	NA	NA	NA	NA	NA	NA	NA	NA	NA	NA	NA	NA	NA	N	N	N	N	N	N	N	N	N	N	N	N	N	N	N	N	N	N	Y	N	N
	INPATIENT	NA	12	1	MSH	IN	NA	NA	0	J44.9	1	0	I25.10, I42.9, I50.22	I13.0	NA	NA	NA	NA	NA	NA	NA	NA	NA	NA	NA	NA	NA	E11.22, E11.9	N	N	N	Y	Y	Y	N	N	N	N	N	N	N	N	N	N	N	N	Y	N	N
	ER	NA	0	0	MSH	ER	NA	NA	0	NA	0	0	NA	NA	NA	NA	NA	NA	NA	NA	NA	NA	NA	NA	NA	NA	NA	NA	N	N	N	N	N	N	N	N	N	N	N	N	N	N	N	N	N	N	Y	N	N
	INPATIENT	NA	2	1	HCH	IN	NA	NA	0	NA	0	0	NA	NA	NA	NA	NA	NA	NA	NA	NA	NA	NA	NA	NA	NA	NA	NA	N	N	N	N	N	N	N	N	N	N	N	N	N	N	N	N	N	N	N	N	Y
1	INPATIENT	NA	0	0	MSH	IN	NA	NA	0	NA	0	0	NA	NA	NA	NA	NA	NA	NA	NA	I10	E66.01	NA	NA	NA	NA	NA	NA	N	N	N	N	N	N	N	N	N	N	N	N	Y	Y	Y	Y	N	N	Y	N	N
	OUTPATIENT	NA	6	1	MSH	SDC	NA	NA	0	NA	0	0	NA	NA	NA	NA	NA	NA	NA	NA	I10	E66.9, Z68.41	NA	NA	NA	NA	NA	NA	N	N	N	N	N	N	N	N	N	N	N	N	Y	N	N	Y	N	N	Y	N	N
	INPATIENT	NA	7	1	MSH	IN	NA	NA	0	NA	0	0	NA	NA	NA	NA	NA	NA	NA	NA	NA	E66.01	NA	NA	NA	NA	NA	NA	N	N	N	N	N	N	N	N	N	N	N	N	N	Y	Y	Y	N	N	Y	N	N
	INPATIENT	NA	6	1	MSH	IN	NA	NA	0	NA	0	0	NA	NA	NA	NA	NA	NA	NA	NA	NA	NA	NA	NA	NA	NA	NA	NA	N	N	N	N	N	N	N	N	N	N	N	N	N	N	Y	N	N	N	Y	N	N
	OUTPATIENT	NA	5	1	MSH	SDC	NA	NA	0	NA	0	0	NA	NA	NA	NA	NA	NA	NA	NA	NA	NA	NA	NA	NA	NA	NA	NA	N	N	N	N	N	N	N	N	N	N	N	N	N	N	N	N	N	N	Y	N	N
1	INPATIENT	NA	0	0	MSH	IN	NA	NA	0	NA	0	0	NA	NA	NA	NA	NA	NA	NA	NA	NA	NA	NA	NA	NA	NA	NA	NA	N	N	N	N	N	N	N	N	N	N	N	N	N	N	N	N	N	N	Y	N	N
	OUTPATIENT	NA	5	1	MSH	SDC	NA	NA	0	NA	0	0	NA	NA	NA	NA	NA	NA	NA	NA	NA	NA	NA	NA	NA	NA	NA	NA	N	N	N	N	N	N	N	N	N	N	N	N	N	N	N	N	N	N	Y	N	N
	INPATIENT	NA	1	1	MSH	IN	NA	NA	0	NA	0	0	NA	NA	NA	NA	NA	NA	NA	NA	NA	NA	NA	NA	NA	NA	NA	NA	N	N	N	N	N	N	N	N	N	N	N	N	N	N	N	N	N	N	N	N	Y
	INPATIENT	NA	19	1	MSH	IN	NA	NA	0	J44.9	1	0	I25.10, I25.2, I50.22, I50.32, I50.9	I13.2	NA	N18.6	NA	NA	NA	NA	NA	NA	NA	NA	NA	NA	NA	E11.22, E11.40, E11.51	N	N	N	Y	Y	Y	N	Y	N	N	N	N	N	N	N	N	N	N	Y	N	N
1	INPATIENT	NA	2	1	MSH	IN	NA	NA	0	J43.9, J44.0, J44.1, J44.9, J45.909, J84.10	1	1	NA	NA	NA	NA	NA	NA	NA	NA	I10	NA	NA	NA	NA	Z72.0	NA	NA	N	N	N	Y	N	N	N	N	N	N	N	N	Y	Y	Y	N	N	N	Y	N	N
	OUTPATIENT	NA	12	1	MSH	SDC	NA	NA	0	NA	0	0	NA	NA	NA	NA	NA	NA	NA	NA	NA	NA	NA	NA	NA	NA	NA	NA	N	N	N	N	N	N	N	N	N	N	N	N	N	N	N	N	N	N	Y	N	N
	OUTPATIENT	NA	3	1	MSH	SDC	NA	NA	0	NA	0	0	NA	NA	NA	NA	NA	NA	NA	NA	NA	NA	NA	NA	NA	NA	NA	NA	N	N	N	N	N	N	N	N	N	N	N	N	N	N	N	N	N	N	Y	N	N
1	INPATIENT	NA	1	1	MSH	IN	NA	NA	0	NA	0	0	NA	NA	NA	NA	NA	NA	NA	NA	NA	NA	NA	NA	NA	NA	NA	NA	N	N	N	N	N	N	N	N	N	N	N	N	N	Y	Y	N	N	N	Y	N	N
	INPATIENT	NA	2	1	MSH	IN	NA	NA	0	NA	0	0	NA	NA	NA	NA	NA	NA	NA	NA	NA	NA	NA	NA	NA	NA	NA	NA	N	N	N	N	N	N	N	N	N	N	N	N	N	N	N	N	N	N	N	N	Y
1	INPATIENT	NA	6	1	MSH	IN	NA	NA	0	NA	0	0	NA	NA	NA	NA	NA	NA	NA	NA	I10	NA	NA	NA	NA	NA	NA	NA	N	N	N	N	N	N	N	N	N	N	N	N	Y	Y	Y	N	N	N	Y	N	N
1	INPATIENT	NA	6	1	MSH	IN	J96.21	NA	0	J44.1, J45.21	1	0	I50.9	NA	NA	NA	NA	NA	NA	NA	I10	E66.9	NA	J96.21	NA	NA	NA	E11.65	Y	N	N	Y	N	Y	N	N	N	N	N	N	Y	Y	Y	Y	N	Y	Y	N	N
	INPATIENT	NA	10	1	MSH	IN	NA	NA	0	NA	0	0	NA	NA	NA	NA	NA	NA	NA	NA	I10	NA	NA	NA	NA	NA	NA	E11.9	N	N	N	N	N	N	N	N	N	N	N	N	Y	N	Y	N	N	N	N	N	Y
1	INPATIENT	NA	4	1	MSH	IN	NA	NA	0	NA	0	0	NA	NA	NA	NA	NA	NA	NA	NA	NA	NA	NA	NA	NA	NA	NA	NA	N	N	N	N	N	N	N	N	N	N	N	N	N	Y	Y	N	N	N	Y	N	N
	INPATIENT	NA	28	1	MSH	IN	NA	NA	0	J44.9	1	0	NA	NA	NA	NA	NA	NA	NA	NA	NA	NA	NA	NA	NA	NA	NA	NA	N	N	N	Y	N	N	N	N	N	N	N	N	N	Y	Y	N	N	N	Y	N	N
	INPATIENT	NA	6	1	MSH	IN	NA	NA	0	NA	0	0	I50.21, I50.22	I13.2	NA	N18.5, N18.6	NA	NA	NA	NA	NA	NA	NA	NA	NA	NA	NA	E11.22, E11.649	N	N	N	N	Y	Y	N	Y	N	N	N	N	N	N	N	N	N	N	Y	N	N
	INPATIENT	NA	7	1	MSH	IN	NA	NA	0	J44.1, J44.9	1	0	I25.10, I25.2, I42.5, I50.30, I50.31, I50.33, I50.43, I50.9	I13.0	NA	NA	NA	NA	NA	NA	I10	NA	NA	NA	NA	NA	E10.22, E10.65	E11.22, E11.319, E11.65, E11.9	N	N	N	Y	Y	Y	N	N	N	N	N	N	Y	N	Y	N	N	N	Y	N	N
1		NA	13	1	MSH	IN	NA	NA	0	NA	0	0	NA	NA	NA	NA	NA	NA	NA	NA	NA	NA	NA	NA	NA	NA	NA	NA	N	N	N	N	N	N	N	N	N	N	N	N	N	Y	Y	N	N	N	Y	N	N
	INPATIENT	NA	4	1	MSH	IN	NA	NA	0	J44.0, J44.1, J44.9, J45.909	1	1	I25.5, I42.0, I42.8, I42.9, I50.20, I50.21, I50.22, I50.23, I50.42, I50.43, I50.9	I13.2	NA	I12.0, N18.6	NA	NA	NA	NA	NA	E66.01, E66.09, E66.9, Z68.33, Z68.34, Z68.35, Z68.36, Z68.38, Z68.39, Z68.41, Z68.42	NA	NA	NA	NA	NA	E11.22, E11.29, E11.649, E11.9	N	N	N	Y	Y	Y	N	Y	N	N	N	N	N	N	N	Y	N	N	Y	N	N
	INPATIENT	NA	14	1	MSH	IN	NA	NA	0	NA	0	0	NA	NA	NA	NA	NA	NA	NA	NA	NA	NA	NA	NA	NA	NA	NA	NA	N	N	N	N	N	N	N	N	N	N	N	N	N	N	N	N	N	N	Y	N	N
	OUTPATIENT	NA	3	1	MSH	SDC	NA	NA	0	NA	0	0	NA	NA	NA	NA	NA	NA	NA	NA	NA	Z68.36	NA	NA	NA	NA	NA	NA	N	N	N	N	N	N	N	N	N	N	N	N	N	N	N	Y	N	N	Y	N	N
1	INPATIENT	NA	9	1	MSH	IN	NA	NA	0	NA	0	0	NA	NA	NA	NA	NA	NA	NA	NA	NA	NA	NA	NA	NA	NA	NA	NA	N	N	N	N	N	N	N	N	N	N	N	N	N	N	N	N	N	N	Y	N	N
	INPATIENT	NA	12	1	MSH	IN	NA	NA	0	NA	0	0	NA	NA	NA	NA	NA	NA	NA	NA	NA	NA	NA	NA	NA	NA	NA	NA	N	N	N	N	N	N	N	N	N	N	N	N	N	N	Y	N	N	N	Y	N	N
1	INPATIENT	NA	11	1	MSH	IN	NA	NA	0	NA	0	0	I11.0, I25.2, I50.9	NA	NA	NA	NA	NA	NA	NA	I10	NA	NA	NA	NA	NA	NA	NA	N	N	N	N	N	Y	N	N	N	N	N	N	Y	Y	Y	N	N	N	Y	N	N
	INPATIENT	NA	13	1	MSH	IN	NA	NA	0	NA	0	0	NA	NA	NA	NA	NA	NA	NA	NA	NA	NA	NA	NA	NA	NA	NA	NA	N	N	N	N	N	N	N	N	N	N	N	N	N	N	Y	N	N	N	Y	N	N
	OUTPATIENT	NA	4	1	MSH	SDC	NA	NA	0	NA	0	0	NA	NA	NA	NA	NA	NA	NA	NA	NA	NA	NA	NA	NA	NA	NA	NA	N	N	N	N	N	N	N	N	N	N	N	N	N	N	N	N	N	N	Y	N	N
	INPATIENT	NA	6	1	MSH	IN	NA	NA	0	NA	0	0	NA	NA	NA	NA	NA	NA	NA	NA	NA	NA	NA	NA	NA	NA	NA	NA	N	N	N	N	N	N	N	N	N	N	N	N	N	N	N	N	N	N	Y	N	N
	INPATIENT	NA	2	1	MSH	IN	NA	NA	0	NA	0	0	I25.110, I25.2	NA	NA	NA	NA	NA	NA	NA	I10	E66.01	NA	NA	NA	NA	NA	E11.65, E11.9	N	N	N	N	N	Y	N	N	N	N	N	N	Y	N	N	Y	N	N	Y	N	N
	INPATIENT	NA	9	1	MSH	IN	J96.01	C25.9, C78.00, C78.7	1	J43.9	0	0	NA	NA	NA	NA	NA	NA	NA	NA	I10	NA	NA	NA	NA	NA	NA	E11.9	Y	Y	N	Y	N	N	N	N	N	N	N	N	Y	N	N	N	N	N	Y	N	N
	INPATIENT	NA	2	1	MSH	IN	NA	NA	0	NA	0	0	NA	NA	NA	NA	NA	NA	NA	NA	NA	NA	NA	NA	NA	NA	NA	NA	N	N	N	N	N	N	N	N	N	N	N	N	N	N	N	N	N	N	Y	N	N
	INPATIENT	NA	2	1	MSH	IN	NA	NA	0	J44.9	1	0	I25.10	NA	NA	NA	NA	NA	NA	NA	I10	NA	NA	NA	NA	NA	NA	E11.40, E11.51, E11.52, E11.621, E11.628, E11.69	N	N	N	Y	N	Y	N	N	N	N	N	N	Y	N	N	N	N	N	Y	N	N
	INPATIENT	NA	2	1	MSH	IN	NA	NA	0	J43.2, J44.9, J84.10	1	0	NA	NA	NA	NA	NA	NA	NA	NA	I10	NA	NA	NA	NA	NA	NA	NA	N	N	N	Y	N	N	N	N	N	N	N	N	Y	N	N	N	N	N	Y	N	N
	INPATIENT	NA	16	1	MSH	IN	NA	NA	0	NA	0	0	NA	NA	NA	NA	NA	NA	NA	NA	I10	NA	NA	NA	NA	NA	NA	E11.65, E11.9	N	N	N	N	N	N	N	N	N	N	N	N	Y	N	N	N	N	N	Y	N	N
	INPATIENT	NA	4	1	MSH	IN	NA	NA	0	NA	0	0	NA	NA	NA	NA	NA	NA	NA	NA	NA	NA	NA	NA	NA	NA	NA	NA	N	N	N	N	N	N	N	N	N	N	N	N	N	Y	Y	N	N	N	Y	N	N
1	INPATIENT	NA	3	1	MSH	IN	NA	NA	0	NA	0	0	NA	NA	NA	NA	NA	NA	NA	NA	NA	NA	NA	NA	NA	NA	NA	NA	N	N	N	N	N	N	N	N	N	N	N	N	N	Y	Y	N	N	N	Y	N	N
1	INPATIENT	NA	3	1	MSH	IN	NA	NA	0	NA	0	0	NA	NA	NA	NA	NA	NA	NA	NA	NA	NA	NA	NA	NA	NA	NA	NA	N	N	N	N	N	N	N	N	N	N	N	N	N	Y	Y	N	N	N	Y	N	N
	INPATIENT	NA	1	1	MSH	IN	NA	NA	0	NA	0	0	NA	NA	NA	NA	NA	NA	NA	NA	NA	NA	NA	NA	NA	NA	NA	NA	N	N	N	N	N	N	N	N	N	N	N	N	N	N	N	N	N	N	Y	N	N
	ER	NA	0	0	HCH	ER	NA	NA	0	NA	0	0	NA	NA	NA	NA	NA	NA	NA	NA	NA	NA	NA	NA	NA	NA	NA	E11.40, E11.9	N	N	N	N	N	N	N	N	N	N	N	N	N	N	N	N	N	N	N	N	Y
	OUTPATIENT	NA	3	1	MSH	SDC	NA	NA	0	NA	0	0	NA	NA	NA	NA	NA	NA	NA	NA	NA	NA	NA	NA	NA	NA	NA	NA	N	N	N	N	N	N	N	N	N	N	N	N	N	N	N	N	N	N	Y	N	N
	OUTPATIENT	NA	13	1	MSH	SDC	NA	NA	0	NA	0	0	NA	NA	NA	NA	NA	NA	NA	NA	NA	NA	NA	NA	NA	NA	NA	NA	N	N	N	N	N	N	N	N	N	N	N	N	N	N	N	N	N	N	Y	N	N
1	INPATIENT	NA	5	1	MSH	IN	NA	NA	0	NA	0	0	NA	NA	NA	NA	NA	NA	NA	NA	NA	NA	NA	NA	NA	NA	NA	NA	N	N	N	N	N	N	N	N	N	N	N	N	N	N	N	N	N	N	Y	N	N
1	INPATIENT	NA	2	1	MSH	IN	NA	NA	0	NA	0	0	NA	NA	NA	NA	NA	NA	NA	NA	I10	E66.9	NA	NA	NA	NA	NA	E11.40, E11.628, E11.65	N	N	N	N	N	N	N	N	N	N	N	N	Y	Y	Y	Y	N	N	Y	N	N
	INPATIENT	NA	15	1	MSH	IN	NA	NA	0	NA	0	0	NA	NA	NA	NA	NA	NA	NA	NA	NA	NA	NA	NA	NA	NA	NA	NA	N	N	N	N	N	N	N	N	N	N	N	N	N	N	Y	N	N	N	N	N	Y
	INPATIENT	NA	1	1	MSH	IN	J20.9	NA	0	J44.1, J45.30, J45.41, J45.901, J45.909	1	1	NA	NA	NA	NA	NA	NA	NA	NA	I10	NA	NA	NA	NA	Z72.0	NA	NA	Y	N	N	Y	N	N	N	N	N	N	N	N	Y	N	N	N	N	N	Y	N	N
	INPATIENT	NA	27	1	MSH	IN	NA	NA	0	NA	0	0	I25.10, I25.2	NA	NA	NA	NA	NA	NA	NA	I10	NA	NA	NA	NA	NA	NA	NA	N	N	N	N	N	Y	N	N	N	N	N	N	Y	N	Y	N	N	N	Y	N	N
	INPATIENT	NA	2	1	MSH	IN	NA	NA	0	NA	0	0	I25.10	NA	NA	NA	NA	NA	NA	NA	I10	NA	NA	NA	NA	NA	NA	E11.65, E11.69, E11.9	N	N	N	N	N	Y	N	N	N	N	N	N	Y	N	N	N	N	N	Y	N	N
	INPATIENT	NA	12	1	MSH	IN	NA	NA	0	NA	0	0	NA	NA	NA	NA	NA	NA	NA	NA	NA	NA	NA	NA	NA	NA	NA	NA	N	N	N	N	N	N	N	N	N	N	N	N	N	N	N	N	N	N	Y	N	N
	INPATIENT	NA	5	1	MSH	IN	NA	K74.60	0	NA	0	0	NA	NA	NA	NA	NA	NA	NA	NA	NA	NA	NA	NA	NA	NA	NA	E11.9	N	Y	N	N	N	N	N	N	N	N	N	N	N	N	N	N	N	N	Y	N	N
	ER	NA	0	0	MSH	ER	NA	NA	0	NA	0	0	NA	NA	NA	NA	NA	NA	NA	NA	NA	NA	NA	NA	NA	NA	NA	NA	N	N	N	N	N	N	N	N	N	N	N	N	N	N	N	N	N	N	Y	N	N
	INPATIENT	NA	17	1	MSH	IN	NA	NA	0	NA	0	0	NA	NA	NA	NA	NA	NA	NA	NA	NA	NA	NA	NA	NA	NA	NA	NA	N	N	N	N	N	N	N	N	N	N	N	N	N	N	Y	N	N	N	Y	N	N
	INPATIENT	NA	2	1	MSH	IN	NA	NA	0	NA	0	0	NA	NA	NA	NA	NA	NA	NA	NA	NA	E66.9	NA	NA	NA	NA	NA	NA	N	N	N	N	N	N	N	N	N	N	N	N	N	N	Y	Y	N	N	Y	N	N
	INPATIENT	NA	5	1	MSH	IN	NA	NA	0	NA	0	0	NA	NA	NA	NA	NA	NA	NA	NA	NA	NA	NA	NA	NA	NA	NA	NA	N	N	N	N	N	N	N	N	N	N	N	N	N	N	N	N	N	N	Y	N	N
	INPATIENT	NA	18	1	MSH	IN	NA	NA	0	NA	0	0	NA	NA	NA	NA	NA	NA	NA	NA	NA	NA	NA	NA	NA	NA	NA	NA	N	N	N	N	N	N	N	N	N	N	N	N	N	N	N	N	N	N	Y	N	N
	INPATIENT	NA	1	1	MSH	IN	NA	NA	0	NA	0	0	NA	NA	NA	NA	NA	NA	NA	NA	NA	NA	NA	NA	NA	NA	NA	NA	N	N	N	N	N	N	N	N	N	N	N	N	N	N	N	N	N	N	N	N	Y
	INPATIENT	NA	4	1	MSH	IN	J96.01, J96.02	NA	0	J44.0, J44.1, J44.9, J45.909	1	1	I11.0, I25.10, I25.2, I25.5, I42.9, I50.23, I50.31, I50.9	I13.0	NA	NA	NA	F03.90	NA	NA	NA	NA	NA	NA	NA	NA	NA	NA	Y	N	N	Y	Y	Y	N	N	N	Y	N	N	N	N	N	N	N	N	Y	N	N
	ER	NA	0	0	MSH	ER	J96.01	NA	0	J45.901	0	1	NA	NA	NA	NA	NA	F03.90	NA	NA	I10	NA	NA	NA	NA	NA	NA	NA	Y	N	N	Y	N	N	N	N	N	Y	N	N	Y	N	N	N	N	N	Y	N	N
	INPATIENT	NA	2	1	MSH	IN	NA	NA	0	NA	0	0	NA	NA	NA	NA	NA	NA	NA	NA	NA	NA	NA	NA	NA	NA	NA	NA	N	N	N	N	N	N	N	N	N	N	N	N	N	N	N	N	N	N	Y	N	N
	INPATIENT	NA	1	1	MSH	INO	NA	NA	0	NA	0	0	NA	NA	NA	NA	NA	NA	NA	NA	NA	NA	NA	NA	NA	NA	NA	NA	N	N	N	N	N	N	N	N	N	N	N	N	N	N	N	N	N	N	Y	N	N
1	INPATIENT	NA	6	1	MSH	IN	J96.01, J96.02	NA	0	J44.0	1	0	I50.32, I50.33, I50.9	I13.0	NA	NA	NA	NA	NA	NA	NA	E66.09, E66.9, Z68.33, Z68.37	NA	NA	NA	NA	NA	E11.22, E11.9	Y	N	N	Y	Y	Y	N	N	N	N	N	N	N	N	N	Y	N	N	Y	N	N
	INPATIENT	NA	12	1	MSH	IN	NA	NA	0	NA	0	0	NA	NA	NA	NA	NA	NA	NA	NA	NA	NA	NA	NA	NA	NA	NA	NA	N	N	N	N	N	N	N	N	N	N	N	N	N	Y	Y	N	N	N	Y	N	N
	INPATIENT	NA	6	1	MSH	IN	NA	NA	0	NA	0	0	NA	NA	NA	NA	NA	NA	NA	NA	NA	NA	NA	NA	NA	NA	NA	NA	N	N	N	N	N	N	N	N	N	N	N	N	N	N	N	N	N	N	Y	N	N
1	INPATIENT	NA	5	1	MSH	IN	NA	NA	0	NA	0	0	NA	NA	NA	NA	NA	NA	NA	NA	NA	NA	NA	NA	NA	NA	NA	NA	N	N	N	N	N	N	N	N	N	N	N	N	N	Y	Y	N	N	N	Y	N	N
	INPATIENT	NA	7	1	MSH	IN	NA	NA	0	NA	0	0	I25.10, I25.84	NA	NA	NA	NA	NA	NA	NA	I10	E66.01	NA	NA	NA	NA	NA	NA	N	N	N	N	N	Y	N	N	N	N	N	N	Y	N	N	Y	N	N	Y	N	N
1	INPATIENT	NA	4	1	MSH	IN	NA	NA	0	NA	0	0	NA	NA	NA	NA	NA	NA	NA	NA	NA	NA	NA	NA	NA	NA	NA	NA	N	N	N	N	N	N	N	N	N	N	N	N	N	Y	Y	N	N	N	Y	N	N
1	INPATIENT	NA	2	1	MSH	IN	NA	NA	0	NA	0	0	I11.0, I50.23	NA	NA	NA	NA	NA	NA	NA	NA	NA	NA	NA	NA	NA	NA	NA	N	N	N	N	N	Y	N	N	N	N	N	N	N	Y	Y	N	N	N	Y	N	N
	INPATIENT	NA	8	1	MSH	IN	NA	NA	0	NA	0	0	NA	NA	NA	NA	NA	NA	NA	NA	NA	NA	NA	NA	NA	NA	NA	NA	N	N	N	N	N	N	N	N	N	N	N	N	N	Y	Y	N	N	N	Y	N	N
	INPATIENT	NA	3	1	MSH	IN	NA	NA	0	NA	0	0	NA	NA	NA	NA	NA	NA	NA	NA	NA	NA	NA	NA	NA	NA	NA	NA	N	N	N	N	N	N	N	N	N	N	N	N	N	N	N	N	N	N	Y	N	N
	INPATIENT	NA	2	1	MSH	IN	NA	NA	0	NA	0	0	I50.32, I50.9	I13.2	NA	I12.0, N18.5, N18.6	NA	NA	NA	NA	I10	NA	NA	NA	NA	NA	NA	E11.22, E11.3292, E11.3293	N	N	N	N	Y	Y	N	Y	N	N	N	N	Y	N	N	N	N	N	Y	N	N
	OUTPATIENT	NA	4	1	MSH	SDC	NA	NA	0	NA	0	0	NA	NA	NA	NA	NA	NA	NA	NA	NA	NA	NA	NA	NA	NA	NA	NA	N	N	N	N	N	N	N	N	N	N	N	N	N	N	N	N	N	N	Y	N	N
	OUTPATIENT	NA	0	0	MSH	CLI	NA	NA	0	NA	0	0	NA	NA	NA	NA	NA	NA	NA	NA	NA	NA	NA	NA	NA	NA	NA	NA	N	N	N	N	N	N	N	N	N	N	N	N	N	N	N	N	N	N	Y	N	N
1	INPATIENT	NA	7	1	MSH	IN	J20.9	NA	0	J44.9, J45.909	1	1	I11.0, I25.10, I50.30, I50.32, I50.33, I50.9	NA	NA	NA	J42, J96.10	F01.50, F02.80, F02.81, F03.90, G30.0, G30.9	NA	NA	I10	E66.01, E66.9, Z68.41	NA	J96.91	NA	NA	NA	E11.9	Y	N	N	Y	N	Y	N	N	Y	Y	N	N	Y	N	N	Y	N	Y	Y	N	N
	OUTPATIENT	NA	0	0	MSH	CLI	NA	NA	0	NA	0	0	NA	NA	NA	NA	NA	NA	NA	NA	NA	E66.01	NA	NA	NA	NA	NA	NA	N	N	N	N	N	N	N	N	N	N	N	N	N	N	N	Y	N	N	Y	N	N
	ER	NA	1	1	MSH	ER	NA	NA	0	NA	0	0	NA	NA	NA	NA	NA	NA	NA	NA	NA	NA	NA	NA	NA	NA	NA	NA	N	N	N	N	N	N	N	N	N	N	N	N	N	N	N	N	N	N	Y	N	N
1	INPATIENT	NA	13	1	MSH	IN	NA	NA	0	J44.1	1	0	NA	NA	NA	NA	NA	NA	NA	NA	NA	NA	NA	NA	NA	NA	NA	NA	N	N	N	Y	N	N	N	N	N	N	N	N	N	Y	Y	N	N	N	Y	N	N
	INPATIENT	NA	3	1	MSH	IN	NA	K74.60	0	NA	0	0	NA	NA	NA	NA	NA	NA	NA	NA	NA	NA	NA	NA	NA	NA	NA	NA	N	Y	N	N	N	N	N	N	N	N	N	N	N	N	N	N	N	N	N	N	Y
	INPATIENT	NA	3	1	MSH	IN	NA	NA	0	NA	0	0	NA	NA	NA	NA	NA	NA	O24.112	NA	I10	NA	NA	NA	NA	NA	NA	E11.9	N	N	N	N	N	N	N	N	N	N	Y	N	Y	N	N	N	N	N	N	N	Y
	OUTPATIENT	NA	4	1	MSH	SDC	NA	NA	0	NA	0	0	NA	NA	NA	NA	NA	NA	NA	NA	NA	NA	NA	NA	NA	NA	NA	NA	N	N	N	N	N	N	N	N	N	N	N	N	N	N	N	N	N	N	Y	N	N
	INPATIENT	NA	6	1	MSH	IN	NA	NA	0	NA	0	0	NA	NA	NA	NA	NA	NA	O24.113	NA	NA	NA	NA	NA	NA	NA	NA	NA	N	N	N	N	N	N	N	N	N	N	Y	N	N	N	N	N	N	N	N	N	Y
	INPATIENT	NA	6	1	MSH	IN	NA	NA	0	NA	0	0	NA	NA	NA	NA	NA	NA	NA	NA	NA	NA	NA	NA	NA	NA	NA	NA	N	N	N	N	N	N	N	N	N	N	N	N	N	N	N	N	N	N	Y	N	N
	INPATIENT	NA	2	1	MSH	INO	NA	NA	0	NA	0	0	NA	NA	NA	NA	NA	NA	NA	NA	I10	NA	NA	NA	NA	NA	NA	E11.9	N	N	N	N	N	N	N	N	N	N	N	N	Y	N	N	N	N	N	Y	N	N
	INPATIENT	NA	2	1	MSH	IN	NA	NA	0	J44.1, J44.9, J45.909	1	1	I11.0, I50.30, I50.40, I50.9	NA	NA	NA	NA	NA	NA	NA	NA	NA	NA	NA	NA	NA	NA	NA	N	N	N	Y	N	Y	N	N	N	N	N	N	N	N	N	N	N	N	Y	N	N
	INPATIENT	NA	2	1	MSH	IN	NA	NA	0	NA	0	0	NA	NA	NA	NA	NA	NA	NA	NA	NA	NA	NA	NA	NA	NA	NA	NA	N	N	N	N	N	N	N	N	N	N	N	N	N	N	N	N	N	N	Y	N	N
	INPATIENT	NA	59	1	MSH	IN	NA	C79.31	1	NA	0	0	I25.10	NA	NA	NA	NA	F01.50	NA	NA	I10	NA	NA	NA	NA	NA	NA	E11.9	N	Y	N	N	N	Y	N	N	N	Y	N	N	Y	N	N	N	N	N	Y	N	N
	INPATIENT	NA	15	1	MSH	IN	NA	NA	0	NA	0	0	I25.10	NA	NA	NA	NA	NA	NA	NA	NA	NA	NA	NA	NA	NA	NA	E11.3213, E11.3293, E11.9	N	N	N	N	N	Y	N	N	N	N	N	N	N	N	N	N	N	N	Y	N	N
1	INPATIENT	NA	0	0	MSH	IN	NA	NA	0	NA	0	0	NA	NA	NA	NA	NA	NA	NA	NA	NA	NA	NA	NA	NA	NA	NA	NA	N	N	N	N	N	N	N	N	N	N	N	N	N	Y	Y	N	N	N	Y	N	N
	INPATIENT	NA	3	1	MSH	IN	NA	NA	0	NA	0	0	I25.10, I25.810	NA	NA	NA	NA	NA	NA	NA	I10	NA	NA	NA	NA	NA	NA	E11.65, E11.8, E11.9	N	N	N	N	N	Y	N	N	N	N	N	N	Y	N	N	N	N	N	Y	N	N
1	INPATIENT	NA	5	1	MSH	IN	NA	C77.9, K70.30, K74.60	1	NA	0	0	I25.2, I71.2	NA	NA	NA	NA	NA	NA	NA	I10	E66.9	NA	NA	NA	NA	NA	NA	N	Y	N	N	N	Y	N	N	N	N	N	N	Y	Y	Y	Y	N	N	Y	N	N
	INPATIENT	NA	2	1	MSH	IN	NA	NA	0	NA	0	0	NA	NA	NA	NA	NA	NA	NA	NA	NA	E66.01, E66.9, Z68.43	NA	NA	NA	NA	NA	NA	N	N	N	N	N	N	N	N	N	N	N	N	N	N	N	Y	N	N	N	N	Y
	INPATIENT	NA	27	1	MSH	IN	NA	NA	0	NA	0	0	NA	NA	NA	NA	NA	NA	NA	NA	NA	NA	NA	NA	NA	NA	NA	NA	N	N	N	N	N	N	N	N	N	N	N	N	N	N	Y	N	N	N	Y	N	N
	ER	NA	1	1	MSH	ER	NA	G20, K74.60	0	NA	0	0	I25.2	NA	NA	NA	NA	F03.90	NA	NA	I10	NA	NA	NA	NA	NA	NA	E11.9	N	Y	N	N	N	Y	N	N	N	Y	N	N	Y	N	N	N	N	N	Y	N	N
	INPATIENT	NA	10	1	MSH	IN	NA	NA	0	NA	0	0	NA	NA	NA	NA	NA	NA	NA	NA	I10	NA	NA	NA	NA	NA	NA	E11.36, E11.59, E11.65, E11.9	N	N	N	N	N	N	N	N	N	N	N	N	Y	N	N	N	N	N	Y	N	N
	INPATIENT	NA	22	1	MSH	IN	NA	NA	0	NA	0	0	NA	NA	NA	NA	NA	NA	NA	NA	NA	NA	NA	NA	NA	NA	NA	NA	N	N	N	N	N	N	N	N	N	N	N	N	N	N	Y	N	N	N	Y	N	N
	INPATIENT	NA	3	1	MSH	IN	NA	NA	0	NA	0	0	NA	NA	NA	NA	NA	NA	NA	NA	NA	NA	NA	NA	NA	NA	NA	NA	N	N	N	N	N	N	N	N	N	N	N	N	N	N	N	N	N	N	Y	N	N
	INPATIENT	NA	3	1	MSH	IN	NA	NA	0	NA	0	0	NA	NA	NA	NA	NA	NA	NA	NA	NA	NA	NA	NA	NA	NA	NA	NA	N	N	N	N	N	N	N	N	N	N	N	N	N	N	N	N	N	N	Y	N	N
1	INPATIENT	NA	2	1	MSH	IN	NA	NA	0	NA	0	0	NA	NA	NA	NA	NA	NA	NA	NA	NA	NA	NA	NA	NA	NA	NA	NA	N	N	N	N	N	N	N	N	N	N	N	N	N	Y	Y	N	N	N	Y	N	N
	INPATIENT	NA	2	1	MSH	IN	NA	NA	0	NA	0	0	NA	NA	NA	NA	NA	NA	NA	NA	NA	NA	NA	NA	NA	NA	NA	NA	N	N	N	N	N	N	N	N	N	N	N	N	N	N	N	N	N	N	Y	N	N
	INPATIENT	NA	7	1	MSH	IN	NA	NA	0	NA	0	0	NA	NA	NA	NA	NA	NA	NA	NA	NA	NA	NA	NA	NA	NA	NA	NA	N	N	N	N	N	N	N	N	N	N	N	N	N	N	N	N	N	N	Y	N	N
1	INPATIENT	NA	10	1	MSH	IN	NA	NA	0	NA	0	0	NA	NA	NA	NA	NA	NA	NA	NA	NA	NA	NA	NA	NA	NA	NA	NA	N	N	N	N	N	N	N	N	N	N	N	N	N	Y	Y	N	N	N	N	N	Y
	INPATIENT	NA	7	1	MSH	IN	NA	NA	0	NA	0	0	NA	NA	NA	NA	NA	NA	NA	NA	NA	NA	NA	NA	NA	NA	NA	E11.9	N	N	N	N	N	N	N	N	N	N	N	N	N	N	Y	N	N	N	Y	N	N
1	INPATIENT	NA	6	1	MSH	IN	NA	NA	0	NA	0	0	NA	NA	NA	NA	NA	NA	NA	NA	NA	NA	NA	NA	NA	NA	NA	NA	N	N	N	N	N	N	N	N	N	N	N	N	N	N	N	N	N	N	Y	N	N
	INPATIENT	NA	4	1	MSH	IN	NA	NA	0	NA	0	0	NA	NA	NA	NA	NA	NA	NA	NA	NA	NA	NA	NA	NA	NA	NA	NA	N	N	N	N	N	N	N	N	N	N	N	N	N	N	N	N	N	N	Y	N	N
	INPATIENT	NA	4	1	MSH	IN	NA	NA	0	NA	0	0	NA	NA	NA	NA	NA	NA	NA	NA	NA	NA	NA	NA	NA	NA	NA	NA	N	N	N	N	N	N	N	N	N	N	N	N	N	N	N	N	N	N	Y	N	N
	INPATIENT	NA	7	1	MSH	IN	NA	NA	0	NA	0	0	NA	NA	NA	NA	NA	NA	NA	NA	NA	NA	NA	NA	NA	NA	NA	NA	N	N	N	N	N	N	N	N	N	N	N	N	N	N	N	N	N	N	Y	N	N
1	INPATIENT	NA	11	1	MSH	IN	NA	NA	0	NA	0	0	NA	NA	NA	NA	NA	NA	NA	NA	I10	NA	NA	NA	NA	NA	E10.10, E10.42, E10.43	E11.65	N	N	N	N	N	N	N	N	N	N	N	N	Y	Y	Y	N	N	N	Y	N	N
	INPATIENT	NA	2	1	MSH	IN	NA	NA	0	J84.10	0	0	I25.10	NA	NA	NA	NA	NA	NA	NA	I10	NA	NA	NA	NA	NA	NA	NA	N	N	N	Y	N	Y	N	N	N	N	N	N	Y	N	N	N	N	N	Y	N	N
1	INPATIENT	NA	8	1	MSH	IN	NA	NA	0	NA	0	0	NA	NA	NA	NA	NA	NA	NA	NA	I10	NA	NA	NA	NA	NA	NA	E11.9	N	N	N	N	N	N	N	N	N	N	N	N	Y	Y	Y	N	N	N	Y	N	N
	INPATIENT	NA	4	1	MSH	IN	NA	NA	0	NA	0	0	I11.0, I50.9	NA	NA	NA	NA	NA	NA	NA	I10	NA	NA	NA	NA	NA	NA	E11.22, E11.29, E11.8, E11.9	N	N	N	N	N	Y	N	N	N	N	N	N	Y	N	N	N	N	N	Y	N	N
	INPATIENT	NA	2	1	MSH	IN	NA	NA	0	J45.909	0	1	NA	NA	NA	NA	NA	NA	NA	NA	I10	NA	NA	NA	NA	NA	NA	E11.9	N	N	N	Y	N	N	N	N	N	N	N	N	Y	N	N	N	N	N	Y	N	N
	OUTPATIENT	NA	3	1	MSH	SDC	NA	NA	0	NA	0	0	NA	NA	NA	NA	NA	NA	NA	NA	NA	NA	NA	NA	NA	NA	NA	NA	N	N	N	N	N	N	N	N	N	N	N	N	N	N	N	N	N	N	Y	N	N
	INPATIENT	NA	5	1	MSH	IN	NA	NA	0	NA	0	0	NA	NA	NA	NA	NA	NA	NA	NA	NA	NA	NA	NA	NA	NA	NA	NA	N	N	N	N	N	N	N	N	N	N	N	N	N	N	N	N	N	N	Y	N	N
	INPATIENT	NA	7	1	MSH	IN	NA	NA	0	NA	0	0	NA	NA	NA	NA	NA	NA	NA	NA	NA	NA	NA	NA	NA	NA	NA	NA	N	N	N	N	N	N	N	N	N	N	N	N	N	N	Y	N	N	N	Y	N	N
	INPATIENT	NA	2	1	MSH	IN	NA	NA	0	NA	0	0	NA	NA	NA	NA	NA	NA	NA	NA	NA	NA	NA	NA	NA	NA	NA	NA	N	N	N	N	N	N	N	N	N	N	N	N	N	N	N	N	N	N	Y	N	N
1	INPATIENT	NA	3	1	MSH	IN	NA	NA	0	NA	0	0	I25.10, I25.810, I50.9	NA	NA	NA	NA	NA	NA	NA	NA	NA	NA	NA	NA	NA	NA	E11.22, E11.51, E11.65, E11.9	N	N	N	N	N	Y	N	N	N	N	N	N	N	Y	Y	N	N	N	Y	N	N
	INPATIENT	NA	3	1	MSH	IN	NA	NA	0	NA	0	0	NA	NA	NA	NA	NA	NA	NA	NA	NA	NA	NA	NA	NA	NA	NA	NA	N	N	N	N	N	N	N	N	N	N	N	N	N	N	N	N	N	N	Y	N	N
	INPATIENT	NA	13	1	MSH	IN	NA	NA	0	NA	0	0	NA	NA	NA	NA	NA	NA	NA	NA	NA	NA	NA	NA	NA	NA	NA	NA	N	N	N	N	N	N	N	N	N	N	N	N	N	N	N	N	N	N	Y	N	N
	INPATIENT	NA	1	1	MSH	INO	NA	NA	0	NA	0	0	I25.118	NA	NA	NA	NA	NA	NA	NA	I10	NA	NA	NA	NA	NA	NA	E11.9	N	N	N	N	N	Y	N	N	N	N	N	N	Y	N	N	N	N	N	Y	N	N
	INPATIENT	NA	6	1	MSH	IN	NA	NA	0	NA	0	0	I25.10, I25.2, I50.32	NA	NA	NA	NA	NA	NA	NA	I10	NA	NA	NA	NA	NA	NA	E11.69, E11.9	N	N	N	N	N	Y	N	N	N	N	N	N	Y	N	N	N	N	N	Y	N	N
	INPATIENT	NA	12	1	MSH	IN	NA	NA	0	NA	0	0	NA	NA	NA	NA	NA	NA	NA	NA	I10	NA	NA	NA	NA	NA	NA	E11.22, E11.65, E11.69, E11.9	N	N	N	N	N	N	N	N	N	N	N	N	Y	N	Y	N	N	N	Y	N	N
	INPATIENT	NA	3	1	MSH	IN	NA	NA	0	NA	0	0	NA	NA	NA	NA	NA	NA	NA	NA	I10	NA	NA	NA	NA	Z72.0	NA	E11.9	N	N	N	N	N	N	N	N	N	N	N	N	Y	N	N	N	N	N	Y	N	N
	INPATIENT	NA	13	1	MSH	IN	NA	NA	0	NA	0	0	NA	NA	NA	NA	NA	NA	NA	NA	NA	NA	NA	NA	NA	NA	NA	NA	N	N	N	N	N	N	N	N	N	N	N	N	N	N	Y	N	N	N	Y	N	N
	INPATIENT	NA	4	1	MSH	IN	NA	NA	0	NA	0	0	NA	NA	NA	NA	NA	NA	NA	NA	NA	NA	NA	NA	NA	NA	NA	NA	N	N	N	N	N	N	N	N	N	N	N	N	N	N	N	N	N	N	Y	N	N
	INPATIENT	NA	9	1	MSH	IN	NA	NA	0	NA	0	0	NA	NA	NA	NA	NA	NA	NA	NA	NA	NA	NA	NA	NA	NA	NA	NA	N	N	N	N	N	N	N	N	N	N	N	N	N	N	N	N	N	N	Y	N	N
	INPATIENT	NA	2	1	MSH	IN	NA	NA	0	NA	0	0	NA	NA	NA	NA	NA	NA	NA	NA	NA	NA	NA	NA	NA	NA	NA	NA	N	N	N	N	N	N	N	N	N	N	N	N	N	N	N	N	N	N	Y	N	N
	INPATIENT	NA	2	1	MSH	IN	NA	NA	0	NA	0	0	NA	NA	NA	NA	NA	NA	NA	NA	NA	NA	NA	NA	NA	NA	NA	NA	N	N	N	N	N	N	N	N	N	N	N	N	N	N	N	N	N	N	Y	N	N
	INPATIENT	NA	7	1	MSH	IN	NA	NA	0	NA	0	0	NA	NA	NA	NA	NA	NA	NA	NA	NA	NA	NA	NA	NA	NA	NA	NA	N	N	N	N	N	N	N	N	N	N	N	N	N	N	N	N	N	N	Y	N	N
	INPATIENT	NA	8	1	MSH	IN	NA	NA	0	NA	0	0	NA	NA	NA	NA	NA	NA	NA	NA	I10	NA	NA	NA	NA	NA	NA	E11.9	N	N	N	N	N	N	N	N	N	N	N	N	Y	N	N	N	N	N	Y	N	N
	INPATIENT	NA	45	1	MSH	IN	J96.21, J96.22	NA	0	NA	0	0	I42.9, I50.23	I13.0	NA	NA	NA	NA	NA	NA	NA	E66.2	NA	J96.21, J96.22	NA	NA	NA	E11.21, E11.22	Y	N	N	N	Y	Y	N	N	N	N	N	N	N	N	Y	Y	N	Y	Y	N	N
	INPATIENT	NA	2	1	MSH	IN	J96.01	NA	0	NA	0	0	NA	NA	NA	NA	NA	NA	NA	NA	NA	NA	NA	NA	NA	NA	NA	E11.22, E11.52, E11.621	Y	N	N	N	N	N	N	N	N	N	N	N	N	N	N	N	N	N	Y	N	N
	INPATIENT	NA	2	1	MSH	IN	J20.9, J96.01, J96.02, J96.20, J96.21, J96.22	NA	0	J43.9, J44.0, J44.1, J44.9, J45.41	1	1	I11.0, I25.10, I25.2, I50.31, I50.32, I50.33, I50.9	NA	NA	NA	NA	NA	NA	NA	I10	E66.01, E66.9	NA	J96.20, J96.21, J96.22	NA	Z72.0	NA	NA	Y	N	N	Y	N	Y	N	N	N	N	N	N	Y	N	Y	Y	N	Y	Y	N	N
	INPATIENT	NA	3	1	MSH	IN	NA	NA	0	NA	0	0	NA	NA	NA	NA	NA	NA	NA	NA	NA	NA	NA	NA	NA	NA	NA	NA	N	N	N	N	N	N	N	N	N	N	N	N	N	N	N	N	N	N	Y	N	N
	INPATIENT	NA	2	1	MSH	IN	NA	NA	0	NA	0	0	NA	NA	NA	NA	NA	NA	O24.112, O24.113, O24.312, O24.313	NA	NA	NA	NA	NA	NA	NA	NA	E11.9	N	N	N	N	N	N	N	N	N	N	Y	N	N	N	N	N	N	N	N	N	Y
1	INPATIENT	NA	10	1	MSH	IN	NA	NA	0	NA	0	0	NA	NA	NA	NA	NA	NA	NA	NA	NA	NA	NA	NA	NA	NA	NA	NA	N	N	N	N	N	N	N	N	N	N	N	N	N	Y	Y	N	N	N	Y	N	N
	INPATIENT	NA	0	0	MSH	INO	NA	NA	0	NA	0	0	I50.30, I50.32	I13.2	NA	I12.0, N18.6	NA	NA	NA	NA	NA	E66.01, E66.9, Z68.41	NA	NA	NA	Z72.0	NA	E11.22	N	N	N	N	Y	Y	N	Y	N	N	N	N	N	N	N	Y	N	N	N	N	Y
	INPATIENT	NA	6	1	MSH	IN	NA	K70.9	0	NA	0	0	NA	NA	NA	NA	NA	NA	NA	NA	NA	E66.01, Z68.39	NA	NA	NA	NA	NA	NA	N	Y	N	N	N	N	N	N	N	N	N	N	N	N	N	Y	N	N	N	N	Y
	INPATIENT	NA	6	1	MSH	IN	NA	NA	0	J45.901, J45.909	0	1	I25.10, I25.2	NA	NA	NA	NA	NA	NA	NA	I10	NA	NA	NA	NA	NA	NA	E11.319, E11.40, E11.9	N	N	N	Y	N	Y	N	N	N	N	N	N	Y	N	N	N	N	N	Y	N	N
	INPATIENT	NA	1	1	MSH	INO	NA	NA	0	NA	0	0	NA	NA	NA	NA	NA	NA	NA	NA	NA	E66.01, Z68.43	NA	NA	NA	NA	NA	E11.9	N	N	N	N	N	N	N	N	N	N	N	N	N	N	N	Y	N	N	Y	N	N
1	INPATIENT	NA	26	1	MSH	IN	NA	NA	0	NA	0	0	NA	NA	NA	NA	NA	NA	NA	NA	NA	NA	NA	NA	NA	NA	NA	NA	N	N	N	N	N	N	N	N	N	N	N	N	N	Y	Y	N	N	N	N	N	Y
	INPATIENT	NA	0	0	MSH	CLI	NA	NA	0	J45.909, J45.990	0	1	NA	NA	NA	NA	NA	NA	O24.111, O24.112, O24.113, O24.311, O24.313, O24.319	NA	I10	E66.9, Z68.37	NA	NA	NA	NA	NA	E11.65, E11.9	N	N	N	Y	N	N	N	N	N	N	Y	N	Y	N	N	Y	N	N	Y	N	N
	SMG	NA	0	0	MSH	CLI	NA	NA	0	NA	0	0	NA	NA	NA	NA	NA	NA	NA	NA	I10	E66.9, Z68.35	NA	NA	NA	NA	NA	E11.65, E11.9	N	N	N	N	N	N	N	N	N	N	N	N	Y	N	N	Y	N	N	Y	N	N
	OUTPATIENT	NA	0	0	HCH	CLI	NA	K74.60	0	NA	0	0	NA	NA	NA	NA	NA	NA	NA	NA	NA	NA	NA	NA	NA	NA	NA	E11.65	N	Y	N	N	N	N	N	N	N	N	N	N	N	N	N	N	N	N	Y	N	N
	INPATIENT	NA	2	1	MSH	IN	NA	NA	0	NA	0	0	NA	NA	NA	NA	NA	NA	NA	NA	NA	NA	NA	NA	NA	NA	NA	NA	N	N	N	N	N	N	N	N	N	N	N	N	N	N	N	N	N	N	N	N	Y
	INPATIENT	NA	6	1	MSH	IN	NA	NA	0	NA	0	0	NA	NA	NA	NA	NA	NA	NA	NA	NA	NA	NA	NA	NA	NA	NA	NA	N	N	N	N	N	N	N	N	N	N	N	N	N	N	N	N	N	N	Y	N	N
	OUTPATIENT	NA	0	0	MSH	CLI	NA	NA	0	NA	0	0	NA	NA	NA	NA	NA	NA	NA	NA	NA	NA	NA	NA	NA	NA	NA	NA	N	N	N	N	N	N	N	N	N	N	N	N	N	N	N	N	N	N	Y	N	N
	INPATIENT	NA	3	1	MSH	IN	NA	NA	0	NA	0	0	NA	NA	NA	NA	NA	NA	NA	NA	NA	NA	NA	NA	NA	NA	NA	NA	N	N	N	N	N	N	N	N	N	N	N	N	N	N	N	N	N	N	Y	N	N
	INPATIENT	NA	6	1	MSH	IN	NA	NA	0	NA	0	0	NA	NA	NA	NA	NA	NA	NA	NA	NA	NA	NA	NA	NA	NA	NA	NA	N	N	N	N	N	N	N	N	N	N	N	N	N	N	N	N	N	N	N	N	Y
	INPATIENT	NA	1	1	MSH	IN	NA	NA	0	J44.9, J45.909	1	1	NA	NA	I67.89	NA	NA	NA	NA	NA	NA	NA	NA	NA	NA	NA	NA	NA	N	N	N	Y	N	N	Y	N	N	N	N	N	N	N	N	N	N	N	N	N	Y
	INPATIENT	NA	34	1	MSH	IN	NA	NA	0	NA	0	0	NA	NA	NA	NA	NA	NA	NA	NA	NA	NA	NA	NA	NA	NA	NA	NA	N	N	N	N	N	N	N	N	N	N	N	N	N	N	N	N	N	N	N	N	Y
	INPATIENT	NA	2	1	MSH	IN	NA	NA	0	NA	0	0	NA	NA	NA	NA	NA	NA	NA	NA	NA	NA	NA	NA	NA	NA	NA	NA	N	N	N	N	N	N	N	N	N	N	N	N	N	N	N	N	N	N	N	N	Y
	INPATIENT	NA	2	1	MSH	IN	NA	NA	0	J45.909	0	1	NA	NA	NA	NA	NA	NA	NA	NA	NA	E66.9	NA	NA	NA	NA	NA	NA	N	N	N	Y	N	N	N	N	N	N	N	N	N	N	N	Y	N	N	N	N	Y
	INPATIENT	NA	33	1	MSH	IN	NA	NA	0	NA	0	0	NA	NA	NA	NA	NA	NA	NA	NA	NA	NA	NA	NA	NA	NA	NA	NA	N	N	N	N	N	N	N	N	N	N	N	N	N	N	Y	N	N	N	Y	N	N
	INPATIENT	NA	36	1	MSH	IN	NA	NA	0	NA	0	0	NA	NA	NA	NA	NA	NA	NA	NA	NA	NA	NA	NA	NA	NA	NA	NA	N	N	N	N	N	N	N	N	N	N	N	N	N	N	N	N	N	N	Y	N	N
	INPATIENT	NA	4	1	MSH	IN	NA	NA	0	NA	0	0	NA	NA	NA	NA	NA	NA	NA	NA	NA	NA	NA	NA	NA	NA	NA	NA	N	N	N	N	N	N	N	N	N	N	N	N	N	N	N	N	N	N	N	N	Y
	INPATIENT	NA	2	1	MSH	IN	NA	NA	0	J45.21, J45.909	0	1	NA	NA	NA	NA	NA	NA	NA	NA	NA	E66.9	NA	NA	NA	NA	NA	NA	N	N	N	Y	N	N	N	N	N	N	N	N	N	N	N	Y	N	N	N	N	Y
	ER	NA	0	0	MSH	ER	NA	NA	0	NA	0	0	I50.9	I13.2	NA	I12.0, N18.6	NA	NA	NA	NA	NA	NA	NA	NA	NA	NA	NA	NA	N	N	N	N	Y	Y	N	Y	N	N	N	N	N	N	N	N	N	N	N	N	Y
	INPATIENT	NA	6	1	MSH	IN	NA	NA	0	NA	0	0	NA	NA	NA	NA	NA	NA	NA	NA	NA	NA	NA	NA	NA	NA	NA	NA	N	N	N	N	N	N	N	N	N	N	N	N	N	N	N	N	N	N	Y	N	N
1	INPATIENT	NA	15	1	MSH	IN	NA	NA	0	J44.9, J45.20	1	1	NA	NA	NA	I12.0, N18.6	NA	NA	NA	NA	NA	NA	NA	NA	NA	NA	NA	E11.22	N	N	N	Y	N	N	N	Y	N	N	N	N	N	Y	Y	N	N	N	N	N	Y
	INPATIENT	NA	2	1	MSH	IN	NA	NA	0	NA	0	0	NA	NA	NA	NA	NA	NA	NA	NA	NA	NA	NA	NA	NA	NA	NA	NA	N	N	N	N	N	N	N	N	N	N	N	N	N	N	N	N	N	N	N	N	Y
	INPATIENT	NA	1	1	MSH	IN	NA	NA	0	NA	0	0	NA	NA	NA	NA	NA	NA	NA	NA	NA	NA	NA	NA	NA	NA	NA	NA	N	N	N	N	N	N	N	N	N	N	N	N	N	N	N	N	N	N	N	N	Y
	INPATIENT	NA	9	1	MSH	IN	NA	NA	0	NA	0	0	NA	NA	NA	NA	NA	NA	NA	NA	I10	E66.01, Z68.42	NA	NA	NA	NA	NA	E11.65, E11.9	N	N	N	N	N	N	N	N	N	N	N	N	Y	N	N	Y	N	N	N	N	Y
	INPATIENT	NA	5	1	MSH	IN	NA	NA	0	NA	0	0	I11.0, I50.22, I50.42, I50.9	I13.0	NA	NA	NA	NA	NA	NA	NA	NA	NA	NA	NA	NA	NA	E11.22, E11.65, E11.9	N	N	N	N	Y	Y	N	N	N	N	N	N	N	N	N	N	N	N	N	N	Y
	INPATIENT	NA	2	1	MSH	IN	NA	NA	0	NA	0	0	NA	NA	NA	NA	NA	NA	NA	NA	NA	NA	NA	NA	NA	NA	NA	NA	N	N	N	N	N	N	N	N	N	N	N	N	N	N	N	N	N	N	Y	N	N
1	INPATIENT	NA	1	1	MSH	IN	NA	NA	0	NA	0	0	NA	NA	NA	NA	NA	NA	NA	NA	I10	NA	NA	NA	NA	NA	NA	NA	N	N	N	N	N	N	N	N	N	N	N	N	Y	Y	Y	N	N	N	N	N	Y
	INPATIENT	NA	1	1	MSH	IN	NA	NA	0	NA	0	0	NA	NA	NA	NA	NA	NA	NA	NA	I10	E66.01	NA	NA	NA	NA	NA	E11.9	N	N	N	N	N	N	N	N	N	N	N	N	Y	N	N	Y	N	N	N	N	Y
	INPATIENT	NA	2	1	MSH	IN	NA	NA	0	NA	0	0	NA	NA	NA	NA	NA	NA	NA	NA	NA	NA	NA	NA	NA	NA	NA	NA	N	N	N	N	N	N	N	N	N	N	N	N	N	N	N	N	N	N	N	N	Y
	INPATIENT	NA	1	1	MSH	IN	NA	NA	0	NA	0	0	NA	NA	NA	NA	NA	NA	NA	NA	I10	NA	NA	NA	NA	NA	NA	E11.9	N	N	N	N	N	N	N	N	N	N	N	N	Y	N	N	N	N	N	N	N	Y
	INPATIENT	NA	2	1	MSH	IN	NA	NA	0	NA	0	0	NA	NA	NA	NA	NA	NA	NA	NA	NA	NA	NA	NA	NA	NA	NA	NA	N	N	N	N	N	N	N	N	N	N	N	N	N	N	N	N	N	N	N	N	Y
	INPATIENT	NA	12	1	MSH	IN	NA	NA	0	NA	0	0	NA	NA	NA	NA	NA	F03.90	NA	NA	NA	NA	NA	NA	NA	NA	NA	NA	N	N	N	N	N	N	N	N	N	Y	N	N	N	N	N	N	N	N	N	N	Y
	INPATIENT	NA	1	1	MSH	IN	NA	K70.31, K74.60	0	NA	0	0	NA	NA	NA	NA	NA	NA	NA	NA	I10	E66.9, Z68.35	NA	NA	NA	NA	NA	E11.9	N	Y	N	N	N	N	N	N	N	N	N	N	Y	N	N	Y	N	N	N	N	Y
	ER	NA	0	0	MSH	ER	NA	NA	0	NA	0	0	NA	NA	NA	NA	NA	NA	NA	NA	NA	NA	NA	NA	NA	NA	NA	NA	N	N	N	N	N	N	N	N	N	N	N	N	N	N	N	N	N	N	Y	N	N
	INPATIENT	NA	7	1	MSH	IN	NA	NA	0	NA	0	0	NA	NA	NA	NA	NA	NA	NA	NA	NA	NA	NA	NA	NA	NA	NA	NA	N	N	N	N	N	N	N	N	N	N	N	N	N	N	N	N	N	N	N	N	Y
	INPATIENT	NA	14	1	MSH	IN	NA	NA	0	NA	0	0	NA	NA	NA	NA	NA	NA	NA	NA	NA	NA	NA	NA	NA	NA	NA	NA	N	N	N	N	N	N	N	N	N	N	N	N	N	N	N	N	N	N	N	N	Y
	INPATIENT	NA	3	1	HCH	IN	NA	NA	0	NA	0	0	NA	NA	NA	NA	NA	NA	NA	NA	NA	NA	NA	NA	NA	NA	NA	NA	N	N	N	N	N	N	N	N	N	N	N	N	N	N	N	N	N	N	Y	N	N
	INPATIENT	NA	13	1	MSH	IN	J96.21	NA	0	J44.0	1	0	I50.41	I13.0	NA	NA	NA	NA	NA	NA	I10	NA	NA	J96.21	NA	NA	E10.65	E11.21, E11.22, E11.65, E11.9	Y	N	N	Y	Y	Y	N	N	N	N	N	N	Y	N	N	N	N	Y	N	N	Y
	INPATIENT	NA	8	1	MSH	IN	J96.01	NA	0	J44.9, J45.909	1	1	I11.0, I25.10, I25.2, I50.33, I50.82, I50.9	NA	NA	NA	NA	F03.90	NA	NA	I10	E66.9	NA	NA	NA	NA	NA	E11.649, E11.65, E11.69, E11.9	Y	N	N	Y	N	Y	N	N	N	Y	N	N	Y	N	N	Y	N	N	Y	N	N
	INPATIENT	NA	2	1	MSH	IN	NA	NA	0	NA	0	0	NA	NA	NA	NA	NA	NA	NA	NA	NA	NA	NA	NA	NA	NA	NA	NA	N	N	N	N	N	N	N	N	N	N	N	N	N	N	N	N	N	N	N	N	Y
	INPATIENT	NA	11	1	MSH	IN	NA	NA	0	J44.1, J45.909	1	1	NA	NA	NA	NA	NA	NA	NA	NA	I10	NA	NA	NA	NA	NA	NA	NA	N	N	N	Y	N	N	N	N	N	N	N	N	Y	N	N	N	N	N	Y	N	N
	INPATIENT	NA	4	1	MSH	IN	NA	NA	0	NA	0	0	NA	NA	NA	NA	NA	NA	NA	NA	NA	NA	NA	NA	NA	NA	NA	NA	N	N	N	N	N	N	N	N	N	N	N	N	N	N	N	N	N	N	Y	N	N
	INPATIENT	NA	12	1	MSH	IN	J96.00, J96.01	NA	0	J45.909	0	1	NA	NA	NA	NA	NA	F01.50	NA	NA	I10	NA	NA	J96.91	NA	NA	NA	NA	Y	N	N	Y	N	N	N	N	N	Y	N	N	Y	N	N	N	N	Y	N	N	Y
	INPATIENT	NA	9	1	MSH	IN	NA	NA	0	NA	0	0	NA	NA	NA	NA	NA	NA	NA	NA	NA	NA	NA	NA	NA	NA	NA	E11.9	N	N	N	N	N	N	N	N	N	N	N	N	N	N	N	N	N	N	Y	N	N
	INPATIENT	NA	5	1	MSH	IN	NA	NA	0	NA	0	0	NA	NA	NA	NA	NA	NA	NA	NA	NA	NA	NA	NA	NA	NA	NA	NA	N	N	N	N	N	N	N	N	N	N	N	N	N	Y	Y	N	N	N	N	N	Y
	INPATIENT	NA	1	1	MSH	IN	NA	NA	0	NA	0	0	NA	NA	NA	NA	NA	NA	NA	NA	NA	NA	NA	NA	NA	NA	NA	NA	N	N	N	N	N	N	N	N	N	N	N	N	N	N	N	N	N	N	N	N	Y
	INPATIENT	NA	3	1	MSH	IN	NA	NA	0	NA	0	0	NA	NA	NA	NA	NA	NA	NA	NA	NA	NA	NA	NA	NA	NA	NA	NA	N	N	N	N	N	N	N	N	N	N	N	N	N	N	N	N	N	N	Y	N	N
	OUTPATIENT	NA	8	1	MSH	SDC	NA	NA	0	J44.9	1	0	NA	NA	NA	NA	NA	NA	NA	NA	I10	E66.9, Z68.41	NA	NA	NA	NA	NA	E11.9	N	N	N	Y	N	N	N	N	N	N	N	N	Y	N	N	Y	N	N	Y	N	N
	ER	NA	0	0	MSH	ER	NA	C25.0	1	NA	0	0	NA	NA	NA	NA	NA	NA	NA	NA	I10	NA	NA	NA	NA	NA	NA	E11.65, E11.9	N	Y	N	N	N	N	N	N	N	N	N	N	Y	N	N	N	N	N	N	N	Y
	ER	NA	0	0	MSH	ER	J96.01, J96.02, J96.21, J96.22	C78.00, C78.2	1	J44.0, J44.1, J44.9, J45.901, J45.909	1	1	I25.10, I42.9, I50.30, I50.32, I50.33	I13.0	NA	NA	NA	F02.80	NA	NA	I10	E66.01, E66.09, E66.9, Z68.35, Z68.37	NA	J96.21, J96.22	NA	Z72.0	NA	E11.22, E11.9	Y	Y	N	Y	Y	Y	N	N	N	Y	N	N	Y	N	N	Y	N	Y	N	N	Y
	INPATIENT	NA	6	1	MSH	IN	J20.9	NA	0	J43.9, J45.909	0	1	I25.10, I50.22, I50.9	NA	NA	NA	NA	NA	NA	NA	I10	NA	NA	NA	NA	NA	NA	E11.36, E11.51, E11.622, E11.9	Y	N	N	Y	N	Y	N	N	N	N	N	N	Y	N	N	N	N	N	N	N	Y
	INPATIENT	NA	2	1	MSH	IN	NA	NA	0	NA	0	0	NA	NA	NA	NA	NA	NA	NA	NA	NA	NA	NA	NA	NA	NA	NA	NA	N	N	N	N	N	N	N	N	N	N	N	N	N	N	N	N	N	N	N	N	Y
1	INPATIENT	NA	0	0	MSH	IN	J96.20, J96.21, J96.22	C25.9	1	J44.0, J44.1, J45.909	1	1	I25.10, I25.2, I25.5, I50.22, I50.23, I50.43, I50.9	I13.0	NA	NA	NA	NA	NA	NA	I10	E66.01, Z68.42	NA	J96.20, J96.21, J96.22	NA	NA	NA	E11.22, E11.9	Y	Y	N	Y	Y	Y	N	N	N	N	N	N	Y	Y	Y	Y	N	Y	Y	N	N
	INPATIENT	NA	6	1	MSH	IN	NA	NA	0	NA	0	0	NA	NA	NA	NA	NA	NA	NA	NA	NA	NA	NA	NA	NA	NA	NA	NA	N	N	N	N	N	N	N	N	N	N	N	N	N	N	N	N	N	N	N	N	Y
	OUTPATIENT	NA	-43965	0	MSH		NA	NA	0	NA	0	0	NA	NA	NA	NA	NA	NA	NA	NA	NA	NA	NA	NA	NA	NA	NA	NA	N	N	N	N	N	N	N	N	N	N	N	N	N	N	N	N	N	N	Y	N	N
	INPATIENT	NA	1	1	MSH	IN	NA	K70.9	0	NA	0	0	NA	NA	NA	NA	NA	NA	NA	NA	I10	NA	NA	NA	NA	NA	NA	NA	N	Y	N	N	N	N	N	N	N	N	N	N	Y	Y	Y	N	N	N	Y	N	N
	INPATIENT	NA	9	1	MSH	IN	NA	NA	0	NA	0	0	NA	NA	NA	NA	NA	NA	NA	NA	NA	NA	NA	NA	NA	NA	NA	NA	N	N	N	N	N	N	N	N	N	N	N	N	N	Y	Y	N	N	N	Y	N	N
	INPATIENT	NA	14	1	MSH	IN	NA	NA	0	NA	0	0	NA	NA	NA	NA	NA	NA	NA	NA	NA	NA	NA	NA	NA	NA	NA	NA	N	N	N	N	N	N	N	N	N	N	N	N	N	N	N	N	N	N	N	N	Y
	INPATIENT	NA	2	1	MSH	IN	NA	NA	0	NA	0	0	NA	NA	NA	NA	NA	NA	NA	NA	NA	E66.9	NA	NA	NA	NA	NA	NA	N	N	N	N	N	N	N	N	N	N	N	N	N	N	N	Y	N	N	N	N	Y
	ER	NA	0	0	MSH	ER	NA	NA	0	NA	0	0	NA	NA	NA	NA	NA	NA	NA	NA	NA	NA	NA	NA	NA	NA	NA	NA	N	N	N	N	N	N	N	N	N	N	N	N	N	N	N	N	N	N	Y	N	N
	INPATIENT	NA	2	1	MSH	IN	NA	NA	0	NA	0	0	NA	NA	NA	NA	NA	NA	NA	NA	NA	NA	NA	NA	NA	NA	NA	NA	N	N	N	N	N	N	N	N	N	N	N	N	N	N	N	N	N	N	N	N	Y
	INPATIENT	NA	4	1	MSH	IN	NA	NA	0	NA	0	0	NA	NA	NA	NA	NA	NA	NA	NA	NA	NA	NA	NA	NA	NA	NA	NA	N	N	N	N	N	N	N	N	N	N	N	N	N	N	N	N	N	N	Y	N	N
	INPATIENT	NA	4	1	MSH	IN	NA	NA	0	NA	0	0	NA	NA	NA	NA	NA	NA	NA	NA	I10	NA	NA	NA	NA	NA	NA	E11.65, E11.9	N	N	N	N	N	N	N	N	N	N	N	N	Y	Y	Y	N	N	N	N	N	Y
1	INPATIENT	NA	15	1	MSH	IN	J96.01	NA	0	NA	0	0	I25.10, I25.110, I25.2, I50.9	I13.11, I13.2	NA	I12.0, N18.6	NA	NA	NA	NA	NA	NA	NA	NA	NA	NA	NA	E11.22, E11.42, E11.51, E11.52, E11.65, E11.9	Y	N	N	N	Y	Y	N	Y	N	N	N	N	N	Y	Y	N	N	N	N	N	Y
1	INPATIENT	NA	5	1	MSH	IN	NA	NA	0	NA	0	0	NA	NA	NA	NA	NA	NA	NA	NA	NA	NA	NA	NA	NA	NA	NA	NA	N	N	N	N	N	N	N	N	N	N	N	N	N	Y	Y	N	N	N	N	N	Y
	INPATIENT	NA	3	1	MSH	IN	NA	NA	0	NA	0	0	I25.10, I50.9	NA	NA	NA	NA	NA	NA	NA	I10	E66.9	NA	NA	NA	NA	NA	E11.36, E11.59, E11.65, E11.9	N	N	N	N	N	Y	N	N	N	N	N	N	Y	N	N	Y	N	N	N	N	Y
	INPATIENT	NA	3	1	MSH	IN	NA	NA	0	NA	0	0	NA	NA	NA	NA	NA	NA	NA	NA	NA	NA	NA	NA	NA	NA	NA	NA	N	N	N	N	N	N	N	N	N	N	N	N	N	N	N	N	N	N	N	N	Y
1	INPATIENT	NA	8	1	MSH	IN	NA	NA	0	NA	0	0	I25.10, I42.9, I50.32, I50.9	I13.0	NA	NA	NA	NA	NA	NA	NA	NA	NA	NA	NA	NA	NA	NA	N	N	N	N	Y	Y	N	N	N	N	N	N	N	Y	Y	N	N	N	N	N	Y
	INPATIENT	NA	2	1	MSH	IN	NA	NA	0	NA	0	0	NA	NA	NA	NA	NA	NA	NA	NA	NA	NA	NA	NA	NA	NA	NA	NA	N	N	N	N	N	N	N	N	N	N	N	N	N	N	N	N	N	N	N	N	Y
	INPATIENT	NA	2	1	MSH	IN	J96.00	NA	0	NA	0	0	NA	NA	NA	NA	NA	NA	NA	NA	NA	NA	NA	NA	NA	NA	NA	NA	Y	N	N	N	N	N	N	N	N	N	N	N	N	N	N	N	N	N	N	N	Y
1	INPATIENT	NA	5	1	MSH	IN	NA	NA	0	NA	0	0	NA	NA	I67.82	NA	NA	F03.90	NA	NA	I10	NA	NA	NA	NA	NA	NA	E11.9	N	N	N	N	N	N	Y	N	N	Y	N	N	Y	N	N	N	N	N	N	N	Y
	ER	NA	0	0	MSH	ER	NA	NA	0	NA	0	0	NA	NA	NA	NA	NA	NA	NA	NA	NA	NA	NA	NA	NA	NA	NA	NA	N	N	N	N	N	N	N	N	N	N	N	N	N	N	N	N	N	N	Y	N	N
	OUTPATIENT	NA	0	0	MSH	CLI	NA	NA	0	NA	0	0	NA	NA	NA	NA	NA	NA	NA	NA	NA	NA	NA	NA	NA	NA	NA	NA	N	N	N	N	N	N	N	N	N	N	N	N	N	N	N	N	N	N	Y	N	N
	INPATIENT	NA	4	1	MSH	IN	NA	NA	0	NA	0	0	NA	NA	NA	NA	NA	NA	NA	NA	I10	E66.01	NA	NA	NA	NA	NA	NA	N	N	N	N	N	N	N	N	N	N	N	N	Y	N	N	Y	N	N	N	N	Y
1	INPATIENT	NA	3	1	MSH	IN	NA	NA	0	J44.0, J44.9	1	0	NA	NA	NA	NA	NA	NA	NA	NA	I10	Z68.35	NA	NA	NA	NA	NA	E11.22, E11.621, E11.649, E11.69, E11.9	N	N	N	Y	N	N	N	N	N	N	N	N	Y	N	N	Y	N	N	Y	N	N
	INPATIENT	NA	2	1	MSH	IN	NA	NA	0	NA	0	0	NA	NA	NA	NA	NA	F03.90	NA	NA	I10	NA	NA	NA	NA	NA	E10.10	E11.22, E11.65, E11.9	N	N	N	N	N	N	N	N	N	Y	N	N	Y	N	N	N	N	N	N	N	Y
	INPATIENT	NA	1	1	MSH	IN	NA	NA	0	NA	0	0	NA	NA	NA	NA	NA	NA	NA	NA	NA	NA	NA	NA	NA	NA	NA	NA	N	N	N	N	N	N	N	N	N	N	N	N	N	N	N	N	N	N	N	N	Y
	ER	NA	0	0	MSH	ER	NA	NA	0	NA	0	0	NA	NA	NA	NA	NA	NA	NA	NA	NA	NA	NA	NA	NA	NA	NA	NA	N	N	N	N	N	N	N	N	N	N	N	N	N	N	N	N	N	N	N	N	Y
1	INPATIENT	NA	20	1	MSH	IN	NA	NA	0	NA	0	0	NA	NA	NA	NA	NA	NA	NA	NA	NA	NA	NA	NA	NA	NA	NA	NA	N	N	N	N	N	N	N	N	N	N	N	N	N	Y	Y	N	N	N	N	N	Y
	ER	NA	1	1	MSH	ER	NA	NA	0	J44.1	1	0	NA	NA	NA	NA	NA	NA	NA	NA	I10	NA	NA	NA	NA	NA	NA	NA	N	N	N	Y	N	N	N	N	N	N	N	N	Y	N	N	N	N	N	N	N	Y
	INPATIENT	NA	16	1	MSH	IN	J96.00	NA	0	NA	0	0	NA	NA	NA	NA	NA	NA	NA	NA	NA	NA	NA	NA	NA	NA	NA	E11.22, E11.649	Y	N	N	N	N	N	N	N	N	N	N	N	N	N	N	N	N	N	Y	N	N
1	INPATIENT	NA	24	1	MSH	IN	J96.20, J96.21, J96.22	NA	0	J44.1, J44.9	1	0	I42.8, I50.22, I50.23, I50.43, I50.9	I13.0	NA	NA	NA	NA	NA	NA	NA	NA	NA	J96.20, J96.21, J96.22	NA	NA	NA	E11.22, E11.649, E11.9	Y	N	N	Y	Y	Y	N	N	N	N	N	N	N	Y	Y	N	N	Y	Y	N	N
	INPATIENT	NA	3	1	MSH	IN	NA	NA	0	NA	0	0	I25.10, I25.2, I50.22	I13.0	NA	NA	NA	NA	NA	NA	NA	NA	NA	NA	NA	NA	NA	E11.22, E11.649	N	N	N	N	Y	Y	N	N	N	N	N	N	N	N	Y	N	N	N	N	N	Y
	INPATIENT	NA	3	1	MSH	IN	NA	NA	0	NA	0	0	NA	NA	NA	NA	NA	NA	NA	NA	NA	NA	NA	NA	NA	NA	NA	NA	N	N	N	N	N	N	N	N	N	N	N	N	N	N	N	N	N	N	Y	N	N
	INPATIENT	NA	1	1	MSH	IN	NA	NA	0	NA	0	0	NA	NA	NA	NA	NA	NA	NA	NA	NA	NA	NA	NA	NA	NA	NA	NA	N	N	N	N	N	N	N	N	N	N	N	N	N	N	N	N	N	N	N	N	Y
	ER	NA	0	0	MSH	ER	NA	NA	0	NA	0	0	NA	NA	NA	NA	NA	NA	NA	NA	I10	NA	NA	NA	NA	NA	NA	NA	N	N	N	N	N	N	N	N	N	N	N	N	Y	N	N	N	N	N	N	N	Y
	INPATIENT	NA	3	1	MSH	IN	NA	NA	0	NA	0	0	NA	NA	NA	NA	NA	NA	NA	NA	NA	NA	NA	NA	NA	NA	NA	NA	N	N	N	N	N	N	N	N	N	N	N	N	N	N	N	N	N	N	N	N	Y
	SMG	NA	0	0	MSH	REF	NA	NA	0	NA	0	0	NA	NA	NA	NA	NA	NA	NA	NA	I10	NA	NA	NA	NA	NA	NA	NA	N	N	N	N	N	N	N	N	N	N	N	N	Y	N	N	N	N	N	Y	N	N
	INPATIENT	NA	3	1	MSH	IN	NA	NA	0	NA	0	0	NA	NA	NA	NA	NA	NA	NA	NA	NA	NA	NA	NA	NA	NA	NA	NA	N	N	N	N	N	N	N	N	N	N	N	N	N	N	N	N	N	N	Y	N	N
	INPATIENT	NA	1	1	MSH	IN	NA	NA	0	NA	0	0	NA	NA	NA	NA	NA	NA	NA	NA	NA	NA	NA	NA	NA	NA	NA	NA	N	N	N	N	N	N	N	N	N	N	N	N	N	N	N	N	N	N	N	N	Y
	INPATIENT	NA	1	1	MSH	IN	NA	NA	0	NA	0	0	NA	NA	NA	NA	NA	NA	NA	NA	NA	NA	NA	NA	NA	NA	NA	NA	N	N	N	N	N	N	N	N	N	N	N	N	N	N	N	N	N	N	N	N	Y
	ER	NA	0	0	MSH	ER	NA	NA	0	NA	0	0	NA	NA	NA	NA	NA	NA	NA	NA	NA	NA	NA	NA	NA	NA	NA	NA	N	N	N	N	N	N	N	N	N	N	N	N	N	N	N	N	N	N	Y	N	N
	ER	NA	0	0	MSH	ER	NA	NA	0	NA	0	0	NA	NA	NA	NA	NA	NA	NA	NA	NA	NA	NA	NA	NA	NA	NA	NA	N	N	N	N	N	N	N	N	N	N	N	N	N	N	N	N	N	N	N	N	Y
	INPATIENT	NA	2	1	MSH	IN	NA	NA	0	J45.20	0	1	NA	NA	NA	NA	NA	NA	NA	NA	NA	E66.9, Z68.37	NA	NA	NA	NA	NA	NA	N	N	N	Y	N	N	N	N	N	N	N	N	N	N	N	Y	N	N	N	N	Y
	INPATIENT	NA	16	1	MSH	IN	NA	NA	0	NA	0	0	NA	NA	NA	I12.0, N18.6	NA	NA	NA	NA	NA	NA	NA	NA	NA	Z72.0	NA	E11.22, E11.40, E11.51	N	N	N	N	N	N	N	Y	N	N	N	N	N	N	Y	N	N	N	N	N	Y
	ER	NA	0	0	MSH	ER	NA	NA	0	NA	0	0	NA	NA	NA	NA	NA	NA	NA	NA	NA	NA	NA	NA	NA	NA	NA	NA	N	N	N	N	N	N	N	N	N	N	N	N	N	N	N	N	N	N	N	N	Y
	ER	NA	1	1	MSH	ER	NA	NA	0	NA	0	0	NA	NA	NA	NA	NA	NA	NA	NA	NA	NA	NA	NA	NA	NA	NA	NA	N	N	N	N	N	N	N	N	N	N	N	N	N	N	N	N	N	N	N	N	Y
	INPATIENT	NA	1	1	MSH	IN	NA	NA	0	NA	0	0	NA	NA	NA	NA	NA	NA	NA	NA	NA	NA	NA	NA	NA	NA	NA	NA	N	N	N	N	N	N	N	N	N	N	N	N	N	N	N	N	N	N	N	N	Y
	INPATIENT	NA	3	1	MSH	IN	NA	NA	0	NA	0	0	NA	NA	NA	NA	NA	NA	NA	NA	NA	NA	NA	NA	NA	NA	NA	NA	N	N	N	N	N	N	N	N	N	N	N	N	N	N	Y	N	N	N	Y	N	N
	INPATIENT	NA	3	1	MSH	IN	NA	NA	0	NA	0	0	NA	NA	NA	NA	NA	NA	NA	NA	I10	NA	NA	NA	NA	NA	NA	NA	N	N	N	N	N	N	N	N	N	N	N	N	Y	Y	Y	N	N	N	N	N	Y
	INPATIENT	NA	1	1	MSH	IN	NA	NA	0	NA	0	0	NA	NA	NA	NA	NA	NA	NA	NA	NA	NA	NA	NA	NA	NA	NA	NA	N	N	N	N	N	N	N	N	N	N	N	N	N	N	N	N	N	N	N	N	Y
	INPATIENT	NA	0	0	MSH	INO	NA	K70.10	0	NA	0	0	NA	NA	NA	NA	NA	NA	NA	NA	I10	NA	NA	NA	NA	Z72.0	NA	NA	N	Y	N	N	N	N	N	N	N	N	N	N	Y	N	N	N	N	N	N	N	Y
	INPATIENT	NA	2	1	MSH	IN	NA	NA	0	NA	0	0	NA	NA	NA	NA	NA	NA	NA	NA	NA	NA	NA	NA	NA	NA	NA	NA	N	N	N	N	N	N	N	N	N	N	N	N	N	Y	Y	N	N	N	N	N	Y
	INPATIENT	NA	3	1	MSH	IN	NA	NA	0	NA	0	0	NA	NA	NA	NA	NA	NA	NA	NA	NA	NA	NA	NA	NA	NA	NA	NA	N	N	N	N	N	N	N	N	N	N	N	N	N	N	N	N	N	N	N	N	Y
	INPATIENT	NA	0	0	MSH	INO	NA	NA	0	NA	0	0	NA	NA	NA	NA	NA	NA	NA	NA	I10	NA	NA	NA	NA	NA	NA	NA	N	N	N	N	N	N	N	N	N	N	N	N	Y	N	N	N	N	N	N	N	Y
	INPATIENT	NA	2	1	MSH	IN	NA	NA	0	NA	0	0	I25.10, I25.119, I25.2, I25.5, I25.84, I50.22, I50.23, I50.9	I13.2	NA	I12.0, N18.5, N18.6	NA	NA	NA	NA	NA	E66.9	NA	NA	NA	NA	NA	E11.21, E11.22, E11.319, E11.40, E11.42, E11.621	N	N	N	N	Y	Y	N	Y	N	N	N	N	N	N	N	Y	N	N	N	N	Y
	INPATIENT	NA	0	0	MSH	CLI	NA	NA	0	NA	0	0	NA	NA	NA	NA	NA	NA	NA	NA	NA	NA	NA	NA	NA	NA	NA	NA	N	N	N	N	N	N	N	N	N	N	N	N	N	N	N	N	N	N	Y	N	N
	INPATIENT	NA	3	1	MSH	IN	NA	NA	0	NA	0	0	NA	NA	NA	NA	NA	NA	NA	NA	NA	NA	NA	NA	NA	NA	NA	NA	N	N	N	N	N	N	N	N	N	N	N	N	N	N	N	N	N	N	N	N	Y
	INPATIENT	NA	2	1	MSH	IN	NA	NA	0	NA	0	0	NA	NA	NA	NA	NA	NA	NA	B20	NA	NA	NA	NA	NA	NA	NA	NA	N	N	N	N	N	N	N	N	N	N	N	Y	N	N	N	N	N	N	N	N	Y
	INPATIENT	NA	4	1	MSH	IN	NA	NA	0	NA	0	0	NA	NA	NA	NA	NA	NA	NA	NA	NA	NA	NA	NA	NA	NA	NA	NA	N	N	N	N	N	N	N	N	N	N	N	N	N	N	N	N	N	N	N	N	Y
	INPATIENT	NA	9	1	MSH	IN	NA	NA	0	NA	0	0	NA	NA	NA	NA	NA	NA	NA	NA	NA	NA	NA	NA	NA	NA	NA	NA	N	N	N	N	N	N	N	N	N	N	N	N	N	N	N	N	N	N	N	N	Y
	INPATIENT	NA	1	1	MSH	IN	NA	NA	0	NA	0	0	NA	NA	NA	NA	NA	NA	NA	NA	NA	NA	NA	NA	NA	NA	NA	E11.9	N	N	N	N	N	N	N	N	N	N	N	N	N	N	N	N	N	N	N	N	Y
	ER	NA	1	1	MSH	ER	NA	NA	0	NA	0	0	NA	NA	NA	NA	NA	NA	NA	NA	NA	NA	NA	NA	NA	NA	NA	NA	N	N	N	N	N	N	N	N	N	N	N	N	N	N	N	N	N	N	N	N	Y
1	INPATIENT	NA	10	1	MSH	IN	NA	NA	0	NA	0	0	NA	NA	NA	NA	NA	NA	NA	NA	NA	NA	NA	NA	NA	NA	NA	NA	N	N	N	N	N	N	N	N	N	N	N	N	N	N	N	N	N	N	N	N	Y
	INPATIENT	NA	2	1	MSH	IN	NA	NA	0	NA	0	0	NA	NA	NA	NA	NA	NA	NA	NA	NA	NA	NA	NA	NA	NA	NA	NA	N	N	N	N	N	N	N	N	N	N	N	N	N	N	N	N	N	N	Y	N	N
	INPATIENT	NA	1	1	MSH	IN	NA	NA	0	NA	0	0	NA	NA	NA	NA	NA	NA	NA	NA	NA	NA	NA	NA	NA	NA	NA	NA	N	N	N	N	N	N	N	N	N	N	N	N	N	N	N	N	N	N	N	N	Y
	ER	NA	1	1	MSH	ER	NA	NA	0	NA	0	0	NA	NA	NA	NA	NA	NA	NA	NA	NA	NA	NA	NA	NA	NA	NA	E11.9	N	N	N	N	N	N	N	N	N	N	N	N	N	N	N	N	N	N	N	N	Y
	INPATIENT	NA	2	1	MSH	IN	NA	NA	0	NA	0	0	NA	NA	NA	NA	NA	NA	NA	NA	NA	NA	NA	NA	NA	NA	NA	NA	N	N	N	N	N	N	N	N	N	N	N	N	N	N	N	N	N	N	N	N	Y
	INPATIENT	NA	2	1	MSH	IN	NA	NA	0	NA	0	0	NA	NA	NA	NA	NA	F03.90	NA	NA	I10	E66.9, Z68.31	NA	NA	NA	NA	NA	E11.9	N	N	N	N	N	N	N	N	N	Y	N	N	Y	N	N	Y	N	N	N	N	Y
	INPATIENT	NA	1	1	MSH	IN	NA	C78.6, C78.7	1	NA	0	0	I71.2	NA	NA	NA	NA	NA	NA	NA	I10	NA	NA	NA	NA	NA	NA	NA	N	Y	N	N	N	Y	N	N	N	N	N	N	Y	N	N	N	N	N	N	N	Y
	ER	NA	1	1	MSH	ER	NA	NA	0	J45.20, J45.901, J45.909	0	1	NA	NA	NA	NA	NA	NA	NA	NA	NA	NA	NA	NA	NA	NA	NA	NA	N	N	N	Y	N	N	N	N	N	N	N	N	N	N	N	N	N	N	N	N	Y
	INPATIENT	NA	0	0	MSH	IN	J96.01	NA	0	J44.0, J44.1, J45.901	1	1	I50.20	I13.0	NA	NA	NA	NA	NA	NA	I10	NA	NA	NA	NA	NA	NA	NA	Y	N	N	Y	Y	Y	N	N	N	N	N	N	Y	N	N	N	N	N	N	N	Y
	INPATIENT	NA	2	1	MSH	IN	NA	NA	0	NA	0	0	NA	NA	NA	NA	NA	NA	NA	NA	NA	NA	NA	NA	NA	NA	NA	NA	N	N	N	N	N	N	N	N	N	N	N	N	N	N	Y	N	N	N	N	N	Y
	INPATIENT	NA	6	1	MSH	IN	NA	NA	0	NA	0	0	NA	NA	NA	NA	NA	NA	NA	NA	NA	NA	NA	NA	NA	NA	NA	NA	N	N	N	N	N	N	N	N	N	N	N	N	N	N	N	N	N	N	N	N	Y
	INPATIENT	NA	1	1	MSH	IN	NA	NA	0	NA	0	0	NA	NA	NA	NA	NA	NA	NA	NA	NA	NA	NA	NA	NA	NA	NA	NA	N	N	N	N	N	N	N	N	N	N	N	N	N	N	N	N	N	N	N	N	Y
1	INPATIENT	NA	5	1	MSH	IN	NA	NA	0	NA	0	0	NA	NA	NA	NA	NA	NA	NA	NA	NA	NA	NA	NA	NA	NA	NA	NA	N	N	N	N	N	N	N	N	N	N	N	N	N	N	N	N	N	N	N	N	Y
	INPATIENT	NA	5	1	MSH	IN	NA	NA	0	NA	0	0	NA	NA	NA	NA	NA	NA	NA	NA	NA	NA	NA	NA	NA	NA	NA	NA	N	N	N	N	N	N	N	N	N	N	N	N	N	N	N	N	N	N	N	N	Y
	INPATIENT	NA	1	1	MSH	IN	NA	NA	0	NA	0	0	NA	NA	NA	NA	NA	NA	NA	NA	NA	NA	NA	NA	NA	NA	NA	NA	N	N	N	N	N	N	N	N	N	N	N	N	N	N	N	N	N	N	N	N	Y
	ER	NA	0	0	MSH	ER	NA	NA	0	NA	0	0	NA	NA	NA	NA	NA	NA	NA	NA	NA	NA	NA	NA	NA	NA	NA	NA	N	N	N	N	N	N	N	N	N	N	N	N	N	N	N	N	N	N	N	N	Y
	INPATIENT	NA	15	1	MSH	IN	J96.01	NA	0	NA	0	0	I11.0, I50.9	NA	NA	NA	NA	F03.90	NA	NA	I10	NA	NA	NA	NA	NA	NA	E11.40, E11.649, E11.65, E11.9	Y	N	N	N	N	Y	N	N	N	Y	N	N	Y	N	N	N	N	N	N	N	Y
	INPATIENT	NA	4	1	MSH	IN	NA	NA	0	NA	0	0	NA	NA	NA	NA	NA	NA	NA	NA	I10	NA	NA	NA	NA	NA	NA	NA	N	N	N	N	N	N	N	N	N	N	N	N	Y	N	N	N	N	N	N	N	Y
	INPATIENT	NA	5	1	MSH	IN	NA	NA	0	NA	0	0	NA	NA	NA	NA	NA	NA	NA	NA	NA	NA	NA	NA	NA	NA	NA	NA	N	N	N	N	N	N	N	N	N	N	N	N	N	N	Y	N	N	N	N	N	Y
	INPATIENT	NA	2	1	MSH	IN	NA	NA	0	NA	0	0	NA	NA	NA	NA	NA	NA	NA	B20	NA	NA	NA	NA	NA	NA	NA	NA	N	N	N	N	N	N	N	N	N	N	N	Y	N	N	N	N	N	N	Y	N	N
	ER	NA	0	0	MSH	ER	J96.00	NA	0	NA	0	0	NA	NA	NA	NA	NA	NA	NA	NA	I10	NA	NA	NA	NA	NA	NA	E11.319, E11.65, E11.9	Y	N	N	N	N	N	N	N	N	N	N	N	Y	N	N	N	N	N	N	N	Y
	INPATIENT	NA	11	1	MSH	IN	NA	NA	0	NA	0	0	NA	NA	NA	NA	NA	NA	NA	NA	NA	NA	NA	NA	NA	NA	NA	NA	N	N	N	N	N	N	N	N	N	N	N	N	N	N	N	N	N	N	N	N	Y
	INPATIENT	NA	1	1	MSH	IN	NA	NA	0	NA	0	0	NA	NA	NA	NA	NA	NA	NA	NA	NA	NA	NA	NA	NA	NA	NA	NA	N	N	N	N	N	N	N	N	N	N	N	N	N	N	N	N	N	N	Y	N	N
	INPATIENT	NA	34	1	MSH	IN	NA	NA	0	NA	0	0	NA	NA	NA	NA	NA	NA	NA	NA	NA	NA	NA	NA	NA	NA	NA	NA	N	N	N	N	N	N	N	N	N	N	N	N	N	N	Y	N	N	N	N	N	Y
	OUTPATIENT	NA	5	1	MSH	SDC	NA	NA	0	NA	0	0	NA	NA	NA	NA	NA	NA	NA	NA	NA	NA	NA	NA	NA	NA	NA	NA	N	N	N	N	N	N	N	N	N	N	N	N	N	N	N	N	N	N	Y	N	N
	INPATIENT	NA	2	1	MSH	IN	NA	NA	0	J44.9, J45.30, J45.909	1	1	NA	NA	NA	NA	J42	NA	NA	NA	I10	NA	NA	NA	NA	NA	NA	NA	N	N	N	Y	N	N	N	N	Y	N	N	N	Y	N	N	N	N	N	Y	N	N
	INPATIENT	NA	2	1	MSH	IN	NA	NA	0	NA	0	0	NA	NA	NA	NA	NA	NA	NA	NA	NA	NA	NA	NA	NA	NA	NA	NA	N	N	N	N	N	N	N	N	N	N	N	N	N	N	N	N	N	N	N	N	Y
	ER	NA	0	0	MSH	ER	NA	NA	0	NA	0	0	NA	NA	NA	NA	NA	NA	NA	NA	NA	NA	NA	NA	NA	NA	NA	NA	N	N	N	N	N	N	N	N	N	N	N	N	N	N	N	N	N	N	Y	N	N
	INPATIENT	NA	8	1	MSH	IN	NA	NA	0	NA	0	0	NA	NA	NA	NA	NA	NA	NA	NA	NA	NA	NA	NA	NA	NA	NA	NA	N	N	N	N	N	N	N	N	N	N	N	N	N	Y	Y	N	N	N	Y	N	N
	ER	NA	0	0	MSH	ER	NA	NA	0	J44.9	1	0	I11.0, I42.9, I50.43	NA	NA	NA	NA	NA	NA	NA	NA	E66.01, Z68.43	NA	NA	NA	Z72.0	NA	E11.65, E11.9	N	N	N	Y	N	Y	N	N	N	N	N	N	N	N	N	Y	N	N	N	N	Y
	INPATIENT	NA	2	1	MSH	IN	NA	NA	0	NA	0	0	NA	NA	NA	NA	NA	NA	NA	NA	NA	NA	NA	NA	NA	NA	NA	NA	N	N	N	N	N	N	N	N	N	N	N	N	N	N	N	N	N	N	N	N	Y
	OUTPATIENT	NA	0	0	MSH	CLI	NA	NA	0	NA	0	0	NA	NA	NA	NA	NA	NA	NA	NA	NA	NA	NA	NA	NA	NA	NA	NA	N	N	N	N	N	N	N	N	N	N	N	N	N	N	N	N	N	N	Y	N	N
	INPATIENT	NA	4	1	MSH	IN	NA	NA	0	NA	0	0	NA	NA	NA	NA	NA	NA	NA	NA	NA	NA	NA	NA	NA	NA	NA	NA	N	N	N	N	N	N	N	N	N	N	N	N	N	N	N	N	N	N	N	N	Y
	INPATIENT	NA	12	1	MSH	IN	NA	C77.9	1	NA	0	0	NA	NA	NA	NA	NA	NA	NA	NA	I10	NA	NA	NA	NA	NA	NA	NA	N	Y	N	N	N	N	N	N	N	N	N	N	Y	N	N	N	N	N	Y	N	N
	ER	NA	0	0	MSH	ER	NA	NA	0	NA	0	0	NA	NA	NA	NA	NA	NA	NA	NA	NA	NA	NA	NA	NA	NA	NA	NA	N	N	N	N	N	N	N	N	N	N	N	N	N	N	N	N	N	N	N	N	Y
	INPATIENT	NA	7	1	MSH	IN	J96.02	NA	0	J44.1	1	0	NA	NA	NA	NA	NA	NA	NA	NA	I10	NA	NA	NA	NA	NA	NA	NA	Y	N	N	Y	N	N	N	N	N	N	N	N	Y	N	N	N	N	N	N	N	Y
	INPATIENT	NA	3	1	MSH	IN	NA	NA	0	NA	0	0	NA	NA	NA	NA	NA	NA	NA	NA	NA	NA	NA	NA	NA	NA	NA	NA	N	N	N	N	N	N	N	N	N	N	N	N	N	N	N	N	N	N	N	N	Y
1	INPATIENT	NA	1	1	MSH	IN	NA	NA	0	J44.0, J44.1	1	0	I50.23, I50.9	NA	NA	NA	NA	NA	NA	NA	NA	NA	NA	NA	NA	Z72.0	NA	NA	N	N	N	Y	N	Y	N	N	N	N	N	N	N	Y	Y	N	N	N	Y	N	N
	INPATIENT	NA	1	1	MSH	IN	NA	NA	0	NA	0	0	NA	NA	NA	NA	NA	NA	NA	NA	NA	NA	NA	NA	NA	NA	NA	NA	N	N	N	N	N	N	N	N	N	N	N	N	N	N	N	N	N	N	N	N	Y
	INPATIENT	NA	24	1	MSH	IN	NA	NA	0	NA	0	0	NA	NA	NA	NA	NA	NA	NA	NA	NA	NA	NA	NA	NA	NA	NA	NA	N	N	N	N	N	N	N	N	N	N	N	N	N	N	N	N	N	N	Y	N	N
	INPATIENT	NA	0	0	MSH	INO	NA	NA	0	NA	0	0	NA	NA	NA	NA	NA	NA	NA	NA	NA	NA	NA	NA	NA	NA	NA	NA	N	N	N	N	N	N	N	N	N	N	N	N	N	N	N	N	N	N	N	N	Y
	INPATIENT	NA	19	1	MSH	IN	NA	NA	0	NA	0	0	NA	NA	NA	NA	NA	NA	NA	NA	I10	NA	NA	NA	NA	NA	NA	NA	N	N	N	N	N	N	N	N	N	N	N	N	Y	N	N	N	N	N	N	N	Y
1	INPATIENT	NA	6	1	MSH	IN	NA	NA	0	NA	0	0	NA	NA	NA	NA	NA	F03.90	NA	NA	I10	NA	NA	NA	NA	NA	NA	NA	N	N	N	N	N	N	N	N	N	Y	N	N	Y	Y	Y	N	N	N	N	N	Y
	ER	NA	0	0	MSH	ER	NA	NA	0	J45.909	0	1	NA	NA	NA	NA	NA	NA	NA	NA	NA	NA	NA	NA	NA	NA	NA	NA	N	N	N	Y	N	N	N	N	N	N	N	N	N	N	N	N	N	N	N	N	Y
	INPATIENT	NA	9	1	MSH	IN	NA	NA	0	NA	0	0	NA	NA	NA	NA	NA	NA	NA	NA	NA	NA	NA	NA	NA	NA	NA	NA	N	N	N	N	N	N	N	N	N	N	N	N	N	N	N	N	N	N	N	N	Y
	INPATIENT	NA	12	1	MSH	IN	NA	NA	0	NA	0	0	NA	NA	NA	NA	NA	NA	NA	NA	NA	NA	NA	NA	NA	NA	NA	NA	N	N	N	N	N	N	N	N	N	N	N	N	N	N	Y	N	N	N	Y	N	N
1	INPATIENT	NA	3	1	MSH	IN	NA	NA	0	NA	0	0	NA	NA	NA	NA	NA	NA	NA	NA	I10	NA	NA	NA	NA	NA	NA	NA	N	N	N	N	N	N	N	N	N	N	N	N	Y	Y	Y	N	N	N	N	N	Y
	SMG	NA	0	0	MSH	CLI	NA	NA	0	NA	0	0	NA	NA	NA	NA	NA	NA	NA	NA	NA	NA	NA	NA	NA	NA	NA	NA	N	N	N	N	N	N	N	N	N	N	N	N	N	N	N	N	N	N	Y	N	N
	SMG	NA	0	0	MSH	CLI	NA	NA	0	NA	0	0	NA	NA	NA	NA	NA	NA	NA	NA	NA	NA	NA	NA	NA	NA	NA	NA	N	N	N	N	N	N	N	N	N	N	N	N	N	N	N	N	N	N	Y	N	N
	INPATIENT	NA	7	1	MSH	IN	NA	NA	0	NA	0	0	NA	NA	NA	NA	NA	NA	NA	NA	NA	NA	NA	NA	NA	NA	NA	NA	N	N	N	N	N	N	N	N	N	N	N	N	N	N	N	N	N	N	N	N	Y
	ER	NA	0	0	MSH	ER	NA	NA	0	NA	0	0	NA	NA	NA	NA	NA	NA	NA	NA	NA	NA	NA	NA	NA	NA	NA	NA	N	N	N	N	N	N	N	N	N	N	N	N	N	N	N	N	N	N	N	N	Y
	OUTPATIENT	NA	2	1	MSH	SDC	NA	NA	0	NA	0	0	NA	NA	NA	NA	NA	NA	NA	NA	NA	Z68.31	NA	NA	NA	NA	NA	NA	N	N	N	N	N	N	N	N	N	N	N	N	N	N	N	Y	N	N	Y	N	N
	INPATIENT	NA	3	1	MSH	IN	NA	NA	0	NA	0	0	NA	NA	NA	NA	NA	NA	NA	NA	NA	NA	NA	NA	NA	NA	NA	NA	N	N	N	N	N	N	N	N	N	N	N	N	N	N	N	N	N	N	N	N	Y
	OUTPATIENT	NA	-43949	0	MSH		NA	NA	0	NA	0	0	NA	NA	NA	NA	NA	NA	NA	NA	NA	NA	NA	NA	NA	NA	NA	NA	N	N	N	N	N	N	N	N	N	N	N	N	N	N	N	N	N	N	Y	N	N
	INPATIENT	NA	4	1	MSH	IN	J20.9	NA	0	J45.909	0	1	I50.9	I13.0	NA	NA	NA	NA	NA	NA	I10	E66.01, Z68.43	NA	NA	NA	NA	NA	NA	Y	N	N	Y	Y	Y	N	N	N	N	N	N	Y	N	N	Y	N	N	Y	N	N
	OUTPATIENT	NA	4	1	MSH	SDC	NA	NA	0	NA	0	0	I25.10	NA	NA	NA	NA	NA	NA	NA	I10	E66.9	NA	NA	NA	NA	NA	NA	N	N	N	N	N	Y	N	N	N	N	N	N	Y	N	N	Y	N	N	Y	N	N
	OUTPATIENT	NA	4	1	MSH	SDC	NA	NA	0	NA	0	0	NA	NA	NA	NA	NA	NA	NA	NA	NA	NA	NA	NA	NA	NA	NA	NA	N	N	N	N	N	N	N	N	N	N	N	N	N	N	N	N	N	N	Y	N	N
	INPATIENT	NA	6	1	MSH	IN	NA	NA	0	NA	0	0	NA	NA	NA	NA	NA	NA	NA	NA	NA	NA	NA	NA	NA	NA	NA	NA	N	N	N	N	N	N	N	N	N	N	N	N	N	N	N	N	N	N	N	N	Y
	INPATIENT	NA	11	1	MSH	IN	NA	NA	0	NA	0	0	NA	NA	NA	NA	NA	NA	NA	NA	NA	NA	NA	NA	NA	NA	NA	NA	N	N	N	N	N	N	N	N	N	N	N	N	N	N	N	N	N	N	N	N	Y
	INPATIENT	NA	0	0	MSH	CLI	NA	NA	0	NA	0	0	NA	NA	NA	NA	NA	NA	NA	NA	NA	NA	NA	NA	NA	NA	NA	NA	N	N	N	N	N	N	N	N	N	N	N	N	N	N	N	N	N	N	N	N	Y
	INPATIENT	NA	1	1	MSH	IN	NA	NA	0	NA	0	0	NA	NA	NA	NA	NA	NA	NA	NA	NA	NA	NA	NA	NA	NA	NA	NA	N	N	N	N	N	N	N	N	N	N	N	N	N	N	N	N	N	N	N	N	Y
	ER	NA	0	0	MSH	ER	NA	NA	0	NA	0	0	NA	NA	NA	NA	NA	NA	NA	NA	NA	NA	NA	NA	NA	Z72.0	NA	NA	N	N	N	N	N	N	N	N	N	N	N	N	N	N	N	N	N	N	N	N	Y
	INPATIENT	NA	15	1	MSH	IN	NA	NA	0	NA	0	0	NA	NA	NA	NA	NA	NA	NA	NA	NA	NA	NA	NA	NA	NA	NA	NA	N	N	N	N	N	N	N	N	N	N	N	N	N	N	Y	N	N	N	N	N	Y
	INPATIENT	NA	4	1	MSH	IN	NA	NA	0	NA	0	0	NA	NA	NA	NA	NA	NA	NA	NA	NA	NA	NA	NA	NA	NA	NA	NA	N	N	N	N	N	N	N	N	N	N	N	N	N	N	N	N	N	N	Y	N	N
	INPATIENT	NA	0	0	MSH	IN	NA	NA	0	NA	0	0	NA	NA	NA	NA	NA	NA	NA	NA	NA	NA	NA	NA	NA	NA	NA	NA	N	N	N	N	N	N	N	N	N	N	N	N	N	N	Y	N	N	N	N	N	Y
	INPATIENT	NA	6	1	MSH	IN	NA	NA	0	NA	0	0	NA	NA	NA	NA	NA	NA	NA	NA	NA	NA	NA	NA	NA	NA	NA	NA	N	N	N	N	N	N	N	N	N	N	N	N	N	N	N	N	N	N	N	N	Y
	INPATIENT	NA	32	1	MSH	IN	NA	NA	0	NA	0	0	I50.9	I13.2	NA	I12.0, N18.6	NA	NA	NA	NA	NA	NA	NA	NA	NA	NA	E10.10, E10.22, E10.319, E10.40, E10.43, E10.649	E11.22, E11.649	N	N	N	N	Y	Y	N	Y	N	N	N	N	N	N	Y	N	N	N	N	N	Y
	INPATIENT	NA	3	1	MSH	IN	NA	NA	0	NA	0	0	NA	NA	NA	NA	NA	NA	NA	NA	NA	NA	NA	NA	NA	NA	NA	NA	N	N	N	N	N	N	N	N	N	N	N	N	N	N	N	N	N	N	N	N	Y
	INPATIENT	NA	6	1	MSH	IN	NA	NA	0	NA	0	0	NA	NA	NA	NA	NA	NA	NA	NA	NA	NA	NA	NA	NA	NA	NA	NA	N	N	N	N	N	N	N	N	N	N	N	N	N	N	N	N	N	N	N	N	Y
1	INPATIENT	NA	1	1	MSH	IN	NA	NA	0	NA	0	0	NA	NA	NA	NA	NA	NA	NA	NA	NA	NA	NA	NA	NA	NA	NA	NA	N	N	N	N	N	N	N	N	N	N	N	N	N	Y	Y	N	N	N	Y	N	N
	INPATIENT	NA	1	1	MSH	INO	NA	NA	0	NA	0	0	NA	NA	NA	NA	NA	NA	NA	NA	NA	NA	NA	NA	NA	NA	NA	NA	N	N	N	N	N	N	N	N	N	N	N	N	N	N	N	N	N	N	Y	N	N
	INPATIENT	NA	32	1	MSH	IN	NA	NA	0	J44.1, J45.909	1	1	I25.10, I50.43	I13.0	NA	NA	NA	NA	NA	NA	NA	E66.2, Z68.42	NA	NA	NA	NA	NA	E11.22, E11.649	N	N	N	Y	Y	Y	N	N	N	N	N	N	N	N	Y	Y	N	N	N	N	Y
1	INPATIENT	NA	21	1	MSH	IN	NA	NA	0	NA	0	0	NA	NA	NA	NA	NA	NA	NA	NA	NA	NA	NA	NA	NA	NA	NA	NA	N	N	N	N	N	N	N	N	N	N	N	N	N	Y	Y	N	N	N	N	N	Y
	INPATIENT	NA	2	1	MSH	IN	NA	NA	0	NA	0	0	NA	NA	NA	NA	NA	NA	NA	NA	NA	NA	NA	NA	NA	NA	NA	NA	N	N	N	N	N	N	N	N	N	N	N	N	N	N	N	N	N	N	N	N	Y
	INPATIENT	NA	1	1	MSH	IN	NA	NA	0	NA	0	0	NA	NA	NA	NA	NA	NA	NA	NA	NA	NA	NA	NA	NA	NA	NA	NA	N	N	N	N	N	N	N	N	N	N	N	N	N	N	N	N	N	N	N	N	Y
	INPATIENT	NA	7	1	MSH	IN	NA	NA	0	NA	0	0	NA	NA	NA	NA	NA	NA	NA	NA	NA	NA	NA	NA	NA	NA	NA	NA	N	N	N	N	N	N	N	N	N	N	N	N	N	N	N	N	N	N	Y	N	N
	INPATIENT	NA	7	1	MSH	IN	NA	NA	0	NA	0	0	NA	NA	NA	NA	NA	NA	NA	NA	NA	E66.01, Z68.44	NA	NA	NA	NA	NA	NA	N	N	N	N	N	N	N	N	N	N	N	N	N	N	N	Y	N	N	N	N	Y
	INPATIENT	NA	4	1	MSH	IN	NA	NA	0	NA	0	0	NA	NA	NA	NA	NA	NA	NA	NA	NA	NA	NA	NA	NA	NA	NA	NA	N	N	N	N	N	N	N	N	N	N	N	N	N	N	N	N	N	N	Y	N	N
	INPATIENT	NA	0	0	MSH	IN	NA	NA	0	NA	0	0	NA	NA	NA	NA	NA	NA	NA	NA	NA	NA	NA	NA	NA	NA	NA	NA	N	N	N	N	N	N	N	N	N	N	N	N	N	N	N	N	N	N	Y	N	N
1	INPATIENT	NA	3	1	MSH	IN	NA	NA	0	J43.9	0	0	NA	NA	NA	NA	NA	NA	NA	NA	I10	NA	NA	NA	NA	NA	NA	NA	N	N	N	Y	N	N	N	N	N	N	N	N	Y	Y	Y	N	N	N	N	N	Y
	INPATIENT	NA	1	1	MSH	INO	NA	NA	0	NA	0	0	NA	NA	NA	NA	NA	NA	NA	NA	NA	NA	NA	NA	NA	NA	NA	NA	N	N	N	N	N	N	N	N	N	N	N	N	N	N	N	N	N	N	N	N	Y
	INPATIENT	NA	6	1	MSH	IN	NA	G20	0	NA	0	0	NA	NA	NA	NA	NA	NA	NA	NA	NA	NA	NA	NA	NA	NA	NA	NA	N	Y	N	N	N	N	N	N	N	N	N	N	N	N	N	N	N	N	Y	N	N
	INPATIENT	NA	6	1	MSH	IN	NA	NA	0	NA	0	0	NA	NA	NA	NA	NA	NA	NA	NA	NA	NA	NA	NA	NA	NA	NA	NA	N	N	N	N	N	N	N	N	N	N	N	N	N	N	Y	N	N	N	N	N	Y
	INPATIENT	NA	2	1	MSH	IN	NA	NA	0	NA	0	0	NA	NA	NA	NA	NA	NA	NA	NA	NA	NA	NA	NA	NA	NA	NA	NA	N	N	N	N	N	N	N	N	N	N	N	N	N	N	N	N	N	N	N	N	Y
1	INPATIENT	NA	1	1	MSH	IN	NA	NA	0	NA	0	0	NA	NA	NA	NA	NA	F03.90	NA	NA	I10	NA	NA	NA	NA	NA	NA	NA	N	N	N	N	N	N	N	N	N	Y	N	N	Y	Y	Y	N	N	N	Y	N	N
	INPATIENT	NA	0	0	MSH	INO	NA	NA	0	NA	0	0	NA	NA	NA	NA	NA	NA	NA	NA	I10	NA	NA	NA	NA	NA	NA	E11.9	N	N	N	N	N	N	N	N	N	N	N	N	Y	N	N	N	N	N	N	N	Y
	INPATIENT	NA	1	1	MSH	IN	NA	NA	0	NA	0	0	NA	NA	NA	NA	NA	NA	NA	NA	NA	NA	NA	NA	NA	NA	NA	NA	N	N	N	N	N	N	N	N	N	N	N	N	N	N	N	N	N	N	N	N	Y
	INPATIENT	NA	2	1	MSH	IN	NA	NA	0	NA	0	0	NA	NA	NA	NA	NA	NA	NA	NA	NA	NA	NA	NA	NA	NA	NA	NA	N	N	N	N	N	N	N	N	N	N	N	N	N	N	N	N	N	N	Y	N	N
	INPATIENT	NA	0	0	MSH	IN	NA	NA	0	NA	0	0	NA	NA	NA	NA	NA	NA	NA	NA	NA	NA	NA	NA	NA	NA	NA	NA	N	N	N	N	N	N	N	N	N	N	N	N	N	Y	Y	N	N	N	Y	N	N
	INPATIENT	NA	1	1	MSH	IN	NA	NA	0	NA	0	0	NA	NA	NA	NA	NA	NA	NA	NA	I10	E66.9	NA	NA	NA	NA	NA	NA	N	N	N	N	N	N	N	N	N	N	N	N	Y	N	N	Y	N	N	N	N	Y
	ER	NA	0	0	MSH	ER	NA	NA	0	NA	0	0	NA	NA	NA	NA	NA	NA	NA	NA	NA	NA	NA	NA	NA	NA	NA	NA	N	N	N	N	N	N	N	N	N	N	N	N	N	N	N	N	N	N	N	N	Y
	INPATIENT	NA	1	1	MSH	IN	NA	NA	0	NA	0	0	NA	NA	NA	NA	NA	NA	NA	NA	NA	NA	NA	NA	NA	NA	NA	NA	N	N	N	N	N	N	N	N	N	N	N	N	N	N	Y	N	N	N	N	N	Y
	INPATIENT	NA	17	1	MSH	IN	NA	NA	0	NA	0	0	NA	NA	NA	NA	NA	NA	NA	NA	I10	NA	NA	NA	NA	NA	NA	E11.9	N	N	N	N	N	N	N	N	N	N	N	N	Y	N	N	N	N	N	N	N	Y
	INPATIENT	NA	2	1	MSH	IN	NA	NA	0	NA	0	0	NA	NA	NA	NA	NA	NA	NA	NA	NA	NA	NA	NA	NA	NA	NA	NA	N	N	N	N	N	N	N	N	N	N	N	N	N	N	N	N	N	N	N	N	Y
	ER	NA	0	0	MSH	ER	NA	NA	0	NA	0	0	NA	NA	NA	NA	NA	NA	NA	NA	NA	NA	NA	NA	NA	NA	NA	NA	N	N	N	N	N	N	N	N	N	N	N	N	N	N	N	N	N	N	N	N	Y
	INPATIENT	NA	4	1	MSH	IN	NA	NA	0	NA	0	0	NA	NA	NA	NA	NA	NA	NA	NA	NA	NA	NA	NA	NA	NA	NA	NA	N	N	N	N	N	N	N	N	N	N	N	N	N	N	N	N	N	N	Y	N	N
	OUTPATIENT	NA	7	1	MSH	SDC	NA	NA	0	NA	0	0	NA	NA	NA	NA	NA	NA	NA	NA	NA	NA	NA	NA	NA	NA	NA	NA	N	N	N	N	N	N	N	N	N	N	N	N	N	N	N	N	N	N	Y	N	N
	INPATIENT	NA	7	1	MSH	IN	NA	NA	0	NA	0	0	I11.0, I25.10, I25.119, I25.2, I25.810, I50.42, I50.9	I13.0	NA	NA	NA	NA	NA	NA	I10	NA	NA	NA	NA	NA	NA	E11.22, E11.51, E11.9	N	N	N	N	Y	Y	N	N	N	N	N	N	Y	N	N	N	N	N	Y	N	N
	INPATIENT	NA	9	1	MSH	IN	NA	NA	0	NA	0	0	NA	NA	NA	NA	NA	NA	NA	NA	NA	NA	NA	NA	NA	NA	NA	NA	N	N	N	N	N	N	N	N	N	N	N	N	N	N	N	N	N	N	Y	N	N
	ER	NA	0	0	HCH	ER	NA	NA	0	NA	0	0	NA	NA	NA	NA	NA	NA	NA	NA	NA	NA	NA	NA	NA	NA	NA	NA	N	N	N	N	N	N	N	N	N	N	N	N	N	N	N	N	N	N	Y	N	N
	INPATIENT	NA	8	1	MSH	IN	NA	NA	0	NA	0	0	NA	NA	NA	NA	NA	NA	NA	NA	NA	NA	NA	NA	NA	NA	NA	NA	N	N	N	N	N	N	N	N	N	N	N	N	N	N	N	N	N	N	N	N	Y
	INPATIENT	NA	1	1	MSH	IN	NA	NA	0	NA	0	0	NA	NA	NA	NA	NA	NA	NA	NA	I10	NA	NA	NA	NA	NA	NA	NA	N	N	N	N	N	N	N	N	N	N	N	N	Y	N	N	N	N	N	N	N	Y
	INPATIENT	NA	6	1	MSH	IN	NA	NA	0	NA	0	0	NA	NA	NA	NA	NA	NA	NA	NA	NA	NA	NA	NA	NA	NA	NA	NA	N	N	N	N	N	N	N	N	N	N	N	N	N	N	N	N	N	N	N	N	Y
	INPATIENT	NA	1	1	MSH	IN	NA	NA	0	J43.2	0	0	NA	NA	NA	NA	NA	NA	NA	NA	NA	NA	NA	NA	NA	NA	NA	NA	N	N	N	Y	N	N	N	N	N	N	N	N	N	N	N	N	N	N	N	N	Y
	INPATIENT	NA	5	1	MSH	IN	NA	NA	0	NA	0	0	NA	NA	NA	NA	NA	NA	NA	NA	NA	NA	NA	NA	NA	NA	NA	NA	N	N	N	N	N	N	N	N	N	N	N	N	N	N	N	N	N	N	N	N	Y
1	INPATIENT	NA	5	1	MSH	IN	NA	NA	0	NA	0	0	NA	NA	NA	NA	NA	NA	NA	NA	NA	NA	NA	NA	NA	NA	NA	NA	N	N	N	N	N	N	N	N	N	N	N	N	N	Y	Y	N	N	N	N	N	Y
	INPATIENT	NA	7	1	MSH	IN	NA	NA	0	NA	0	0	NA	NA	NA	NA	NA	NA	NA	NA	NA	NA	NA	NA	NA	NA	NA	NA	N	N	N	N	N	N	N	N	N	N	N	N	N	N	N	N	N	N	N	N	Y
1	INPATIENT	NA	2	1	MSH	IN	NA	C25.9	1	NA	0	0	NA	NA	NA	NA	NA	NA	NA	NA	NA	NA	NA	NA	NA	NA	NA	E11.9	N	Y	N	N	N	N	N	N	N	N	N	N	N	N	N	N	N	N	N	N	Y
	ER	NA	0	0	MSH	ER	NA	K74.60, K74.69	0	NA	0	0	NA	NA	NA	NA	NA	NA	NA	NA	I10	NA	NA	NA	NA	NA	NA	NA	N	Y	N	N	N	N	N	N	N	N	N	N	Y	N	N	N	N	N	N	N	Y
	INPATIENT	NA	1	1	MSH	IN	NA	NA	0	NA	0	0	NA	NA	NA	NA	NA	NA	NA	NA	NA	NA	NA	NA	NA	NA	NA	NA	N	N	N	N	N	N	N	N	N	N	N	N	N	N	N	N	N	N	N	N	Y
	ER	NA	0	0	MSH	ER	NA	NA	0	NA	0	0	NA	NA	NA	NA	NA	NA	NA	NA	NA	NA	NA	NA	NA	NA	NA	E11.65	N	N	N	N	N	N	N	N	N	N	N	N	N	N	N	N	N	N	N	N	Y
	INPATIENT	NA	35	1	MSH	IN	NA	NA	0	NA	0	0	NA	NA	NA	NA	NA	NA	NA	NA	NA	NA	NA	NA	NA	NA	NA	NA	N	N	N	N	N	N	N	N	N	N	N	N	N	N	N	N	N	N	N	N	Y
	INPATIENT	NA	2	1	MSH	IN	J96.01	NA	0	J44.9	1	0	I50.33	I13.2	NA	I12.0, N18.6	NA	NA	NA	NA	NA	NA	NA	NA	NA	NA	NA	E11.21, E11.22, E11.649, E11.65	Y	N	N	Y	Y	Y	N	Y	N	N	N	N	N	N	N	N	N	N	Y	N	N
	ER	NA	1	1	MSH	ER	NA	NA	0	NA	0	0	NA	NA	NA	NA	NA	NA	NA	NA	NA	NA	NA	NA	NA	NA	NA	NA	N	N	N	N	N	N	N	N	N	N	N	N	N	N	N	N	N	N	N	N	Y
	INPATIENT	NA	1	1	MSH	IN	NA	NA	0	NA	0	0	NA	NA	NA	NA	NA	NA	NA	NA	NA	NA	NA	NA	NA	NA	NA	NA	N	N	N	N	N	N	N	N	N	N	N	N	N	N	N	N	N	N	Y	N	N
	INPATIENT	NA	7	1	MSH	IN	NA	NA	0	NA	0	0	NA	NA	NA	NA	NA	NA	NA	NA	NA	NA	NA	NA	NA	NA	NA	NA	N	N	N	N	N	N	N	N	N	N	N	N	N	N	N	N	N	N	N	N	Y
	INPATIENT	NA	0	0	MSH	CLI	NA	NA	0	NA	0	0	NA	NA	NA	NA	NA	NA	O24.111, O24.312, O24.319	NA	NA	NA	NA	NA	NA	NA	NA	E11.9	N	N	N	N	N	N	N	N	N	N	Y	N	N	N	N	N	N	N	N	N	Y
	INPATIENT	NA	1	1	HCH	IN	NA	NA	0	NA	0	0	NA	NA	NA	NA	NA	NA	NA	NA	NA	NA	NA	NA	NA	NA	NA	NA	N	N	N	N	N	N	N	N	N	N	N	N	N	N	N	N	N	N	N	N	Y
	INPATIENT	NA	1	1	MSH	IN	NA	NA	0	NA	0	0	NA	NA	NA	NA	NA	NA	NA	NA	NA	E66.9	NA	NA	NA	NA	NA	NA	N	N	N	N	N	N	N	N	N	N	N	N	N	N	N	Y	N	N	N	N	Y
	INPATIENT	NA	4	1	MSH	IN	NA	NA	0	J45.909	0	1	NA	NA	NA	NA	NA	NA	NA	NA	NA	NA	NA	NA	NA	Z72.0	NA	NA	N	N	N	Y	N	N	N	N	N	N	N	N	N	N	N	N	N	N	Y	N	N
1	ER	NA	1	1	MSH	ER	NA	NA	0	NA	0	0	NA	NA	NA	NA	NA	NA	NA	NA	NA	NA	NA	NA	NA	NA	NA	NA	N	N	N	N	N	N	N	N	N	N	N	N	N	N	N	N	N	N	N	N	Y
1	INPATIENT	NA	8	1	MSH	IN	NA	NA	0	NA	0	0	NA	NA	NA	NA	NA	NA	NA	NA	NA	NA	NA	NA	NA	NA	NA	NA	N	N	N	N	N	N	N	N	N	N	N	N	N	Y	Y	N	N	N	N	N	Y
1	INPATIENT	NA	1	1	MSH	IN	NA	NA	0	NA	0	0	I50.9	I13.0	NA	NA	NA	NA	NA	NA	I10	NA	NA	NA	NA	NA	NA	NA	N	N	N	N	Y	Y	N	N	N	N	N	N	Y	Y	Y	N	N	N	N	N	Y
	ER	NA	0	0	MSH	ER	NA	NA	0	NA	0	0	NA	NA	NA	NA	NA	NA	NA	NA	NA	NA	NA	NA	NA	NA	NA	NA	N	N	N	N	N	N	N	N	N	N	N	N	N	N	N	N	N	N	N	N	Y
	OUTPATIENT	NA	-43945	0	MSH		NA	NA	0	NA	0	0	NA	NA	NA	NA	NA	NA	NA	NA	NA	NA	NA	NA	NA	NA	NA	NA	N	N	N	N	N	N	N	N	N	N	N	N	N	N	N	N	N	N	Y	N	N
	INPATIENT	NA	5	1	MSH	IN	NA	NA	0	NA	0	0	I25.10, I71.2	NA	NA	NA	NA	NA	NA	NA	I10	NA	NA	NA	NA	NA	NA	E11.9	N	N	N	N	N	Y	N	N	N	N	N	N	Y	N	N	N	N	N	Y	N	N
	INPATIENT	NA	0	0	MSH	CLI	NA	NA	0	NA	0	0	NA	NA	NA	NA	NA	NA	NA	NA	NA	NA	NA	NA	NA	NA	NA	NA	N	N	N	N	N	N	N	N	N	N	N	N	N	N	N	N	N	N	Y	N	N
	INPATIENT	NA	0	0	MSH	IN	NA	NA	0	NA	0	0	NA	NA	NA	NA	NA	NA	NA	NA	NA	NA	NA	NA	NA	NA	NA	NA	N	N	N	N	N	N	N	N	N	N	N	N	N	N	N	N	N	N	Y	N	N
	ER	NA	0	0	MSH	ER	NA	NA	0	NA	0	0	NA	NA	NA	NA	NA	NA	NA	NA	NA	NA	NA	NA	NA	NA	NA	NA	N	N	N	N	N	N	N	N	N	N	N	N	N	N	N	N	N	N	N	N	Y
	OUTPATIENT	NA	5	1	MSH	SDC	NA	NA	0	J44.9	1	0	NA	NA	NA	NA	NA	NA	NA	NA	I10	NA	NA	NA	NA	NA	NA	E11.9	N	N	N	Y	N	N	N	N	N	N	N	N	Y	N	N	N	N	N	Y	N	N
1	INPATIENT	NA	2	1	MSH	IN	NA	NA	0	NA	0	0	NA	NA	NA	NA	NA	NA	NA	NA	NA	NA	NA	NA	NA	NA	NA	NA	N	N	N	N	N	N	N	N	N	N	N	N	N	Y	Y	N	N	N	Y	N	N
	ER	NA	0	0	MSH	ER	J96.01	NA	0	NA	0	0	I11.0, I50.31	NA	NA	NA	NA	NA	NA	NA	I10	NA	NA	NA	NA	NA	NA	E11.9	Y	N	N	N	N	Y	N	N	N	N	N	N	Y	N	N	N	N	N	N	N	Y
	INPATIENT	NA	6	1	MSH	IN	NA	NA	0	NA	0	0	NA	NA	NA	NA	NA	NA	NA	NA	NA	NA	NA	NA	NA	NA	NA	NA	N	N	N	N	N	N	N	N	N	N	N	N	N	N	N	N	N	N	Y	N	N
	ER	NA	0	0	MSH	ER	NA	NA	0	J45.31, J45.901, J45.909	0	1	NA	NA	NA	NA	NA	NA	NA	NA	I10	NA	NA	NA	NA	NA	NA	NA	N	N	N	Y	N	N	N	N	N	N	N	N	Y	N	N	N	N	N	N	N	Y
	INPATIENT	NA	2	1	MSH	IN	NA	NA	0	NA	0	0	NA	NA	NA	NA	NA	NA	NA	NA	NA	E66.9	NA	NA	NA	NA	NA	NA	N	N	N	N	N	N	N	N	N	N	N	N	N	N	N	Y	N	N	N	N	Y
	INPATIENT	NA	7	1	MSH	IN	J96.02	NA	0	NA	0	0	NA	NA	NA	NA	NA	NA	NA	NA	NA	NA	NA	NA	NA	NA	NA	NA	Y	N	N	N	N	N	N	N	N	N	N	N	N	N	N	N	N	N	Y	N	N
	INPATIENT	NA	4	1	MSH	IN	NA	NA	0	NA	0	0	NA	NA	NA	NA	NA	NA	O24.112, O24.113, O24.12, O24.311, O24.312	NA	NA	E66.09	NA	NA	NA	NA	NA	E11.65, E11.8, E11.9	N	N	N	N	N	N	N	N	N	N	Y	N	N	N	N	Y	N	N	N	N	Y
	INPATIENT	NA	6	1	MSH	IN	NA	K74.60	0	J43.9	0	0	I50.23	I13.0	NA	NA	NA	F03.90	NA	NA	NA	NA	NA	NA	NA	NA	NA	E11.22, E11.51	N	Y	N	Y	Y	Y	N	N	N	Y	N	N	N	N	Y	N	N	N	Y	N	N
	INPATIENT	NA	1	1	MSH	INO	J96.00	NA	0	J43.9, J44.0, J44.1, J44.9, J45.901, J45.909	1	1	NA	NA	NA	NA	NA	NA	NA	NA	I10	NA	NA	NA	NA	NA	NA	NA	Y	N	N	Y	N	N	N	N	N	N	N	N	Y	N	N	N	N	N	N	N	Y
	ER	NA	0	0	MSH	ER	NA	NA	0	NA	0	0	NA	NA	NA	NA	NA	NA	NA	NA	I10	NA	NA	NA	NA	NA	NA	NA	N	N	N	N	N	N	N	N	N	N	N	N	Y	N	N	N	N	N	N	N	Y
	INPATIENT	NA	1	1	MSH	IN	NA	NA	0	NA	0	0	NA	NA	NA	NA	NA	NA	NA	NA	NA	NA	NA	NA	NA	NA	NA	NA	N	N	N	N	N	N	N	N	N	N	N	N	N	N	N	N	N	N	N	N	Y
	INPATIENT	NA	0	0	MSH	IN	NA	NA	0	J45.901, J45.909	0	1	NA	NA	NA	NA	NA	NA	NA	B20	NA	NA	NA	NA	NA	Z72.0	NA	NA	N	N	N	Y	N	N	N	N	N	N	N	Y	N	N	N	N	N	N	N	N	Y
1	INPATIENT	NA	1	1	MSH	IN	J96.01	K70.30	0	J43.1, J43.9, J44.9	1	0	I11.0, I42.9, I50.21, I50.22	NA	NA	NA	NA	NA	NA	NA	I10	NA	NA	NA	NA	NA	NA	E11.40, E11.65	Y	Y	N	Y	N	Y	N	N	N	N	N	N	Y	Y	Y	N	N	N	Y	N	N
	INPATIENT	NA	5	1	MSH	IN	NA	NA	0	J45.20, J45.909	0	1	NA	NA	NA	NA	NA	F02.80, G30.9	NA	NA	I10	NA	NA	NA	NA	NA	NA	NA	N	N	N	Y	N	N	N	N	N	Y	N	N	Y	N	Y	N	N	N	Y	N	N
	INPATIENT	NA	1	1	MSH	INO	NA	NA	0	NA	0	0	NA	NA	NA	NA	NA	NA	NA	NA	NA	NA	NA	NA	NA	NA	NA	NA	N	N	N	N	N	N	N	N	N	N	N	N	N	N	N	N	N	N	N	N	Y
	OUTPATIENT	NA	-43959	0	MSH		NA	NA	0	NA	0	0	NA	NA	NA	NA	NA	NA	NA	NA	NA	NA	NA	NA	NA	NA	NA	NA	N	N	N	N	N	N	N	N	N	N	N	N	N	N	N	N	N	N	Y	N	N
1	INPATIENT	NA	25	1	MSH	IN	NA	NA	0	NA	0	0	NA	NA	NA	NA	NA	NA	NA	NA	I10	E66.01, Z68.42	NA	NA	NA	NA	NA	E11.9	N	N	N	N	N	N	N	N	N	N	N	N	Y	Y	Y	Y	N	N	N	N	Y
1	INPATIENT	NA	3	1	MSH	IN	NA	NA	0	NA	0	0	NA	NA	NA	NA	NA	NA	NA	NA	I10	NA	NA	NA	NA	NA	NA	NA	N	N	N	N	N	N	N	N	N	N	N	N	Y	N	N	N	N	N	N	N	Y
	INPATIENT	NA	3	1	MSH	IN	NA	NA	0	NA	0	0	NA	NA	NA	NA	NA	NA	NA	NA	NA	NA	NA	NA	NA	NA	NA	NA	N	N	N	N	N	N	N	N	N	N	N	N	N	N	N	N	N	N	N	N	Y
1	INPATIENT	NA	1	1	MSH	IN	NA	NA	0	NA	0	0	NA	NA	NA	NA	NA	NA	NA	NA	NA	NA	NA	NA	NA	NA	NA	NA	N	N	N	N	N	N	N	N	N	N	N	N	N	Y	Y	N	N	N	N	N	Y
	INPATIENT	NA	2	1	MSH	IN	NA	NA	0	NA	0	0	I25.10, I25.2	NA	NA	I12.0, N18.6	NA	NA	NA	NA	NA	NA	NA	NA	NA	NA	NA	NA	N	N	N	N	N	Y	N	Y	N	N	N	N	N	N	N	N	N	N	Y	N	N
1	INPATIENT	NA	7	1	MSH	IN	NA	NA	0	NA	0	0	I11.0, I25.2, I50.32	NA	NA	NA	NA	NA	NA	NA	NA	E66.01	NA	NA	NA	NA	NA	E11.65, E11.9	N	N	N	N	N	Y	N	N	N	N	N	N	N	Y	Y	Y	N	N	N	N	Y
	ER	NA	0	0	MSH	ER	NA	NA	0	NA	0	0	NA	NA	NA	NA	NA	NA	NA	NA	NA	NA	NA	NA	NA	NA	NA	NA	N	N	N	N	N	N	N	N	N	N	N	N	N	N	N	N	N	N	N	N	Y
	INPATIENT	NA	1	1	MSH	IN	NA	NA	0	NA	0	0	NA	NA	NA	NA	NA	NA	NA	NA	NA	NA	NA	NA	NA	NA	NA	NA	N	N	N	N	N	N	N	N	N	N	N	N	N	N	N	N	N	N	N	N	Y
	INPATIENT	NA	9	1	MSH	IN	NA	NA	0	J45.909	0	1	NA	NA	NA	NA	NA	NA	NA	NA	I10	NA	NA	NA	NA	NA	NA	E11.51, E11.622	N	N	N	Y	N	N	N	N	N	N	N	N	Y	N	Y	N	N	N	N	N	Y
1	INPATIENT	NA	0	0	MSH	IN	NA	NA	0	NA	0	0	NA	NA	NA	NA	NA	NA	NA	NA	NA	NA	NA	NA	NA	NA	NA	NA	N	N	N	N	N	N	N	N	N	N	N	N	N	Y	Y	N	N	N	N	N	Y
	INPATIENT	NA	3	1	MSH	IN	NA	NA	0	NA	0	0	NA	NA	NA	NA	NA	NA	NA	NA	NA	E66.09, E66.9, Z68.30, Z68.39	NA	NA	NA	NA	NA	E11.9	N	N	N	N	N	N	N	N	N	N	N	N	N	N	N	Y	N	N	Y	N	N
	INPATIENT	NA	2	1	MSH	IN	J96.20, J96.22	NA	0	J44.1, J44.9, J45.41, J45.901, J45.909	1	1	I11.0, I50.30, I50.32, I50.33, I50.9	I13.0	NA	NA	J96.10	NA	NA	NA	I10	E66.01, E66.09, E66.2, E66.9, Z68.38, Z68.39, Z68.41	NA	J96.20, J96.22, J96.91	NA	Z72.0	NA	E11.22, E11.36, E11.649, E11.65, E11.9	Y	N	N	Y	Y	Y	N	N	Y	N	N	N	Y	N	N	Y	N	Y	Y	N	N
	INPATIENT	NA	4	1	MSH	IN	NA	NA	0	NA	0	0	NA	NA	NA	NA	NA	NA	NA	NA	I10	NA	NA	NA	NA	NA	NA	E11.65, E11.9	N	N	N	N	N	N	N	N	N	N	N	N	Y	N	N	N	N	N	Y	N	N
	INPATIENT	NA	2	1	MSH	IN	NA	NA	0	NA	0	0	NA	NA	NA	NA	NA	NA	NA	NA	NA	NA	NA	NA	NA	NA	NA	NA	N	N	N	N	N	N	N	N	N	N	N	N	N	N	N	N	N	N	N	N	Y
	INPATIENT	NA	5	1	HCH	IN	NA	NA	0	NA	0	0	NA	NA	NA	NA	NA	NA	NA	NA	I10	NA	NA	NA	NA	NA	NA	E11.9	N	N	N	N	N	N	N	N	N	N	N	N	Y	N	N	N	N	N	Y	N	N
	INPATIENT	NA	8	1	MSH	IN	NA	NA	0	NA	0	0	NA	NA	NA	NA	NA	NA	NA	NA	NA	NA	NA	NA	NA	NA	NA	NA	N	N	N	N	N	N	N	N	N	N	N	N	N	N	N	N	N	N	Y	N	N
	INPATIENT	NA	5	1	MSH	IN	NA	NA	0	NA	0	0	NA	NA	NA	NA	NA	NA	NA	NA	NA	NA	NA	NA	NA	NA	NA	NA	N	N	N	N	N	N	N	N	N	N	N	N	N	N	N	N	N	N	N	N	Y
	INPATIENT	NA	6	1	MSH	IN	NA	NA	0	NA	0	0	NA	NA	NA	NA	NA	NA	NA	NA	NA	NA	NA	NA	NA	NA	NA	NA	N	N	N	N	N	N	N	N	N	N	N	N	N	N	N	N	N	N	Y	N	N
	ER	NA	0	0	MSH	ER	NA	NA	0	NA	0	0	NA	NA	NA	NA	NA	NA	NA	NA	NA	NA	NA	NA	NA	NA	NA	NA	N	N	N	N	N	N	N	N	N	N	N	N	N	N	N	N	N	N	N	N	Y
	INPATIENT	NA	3	1	MSH	IN	NA	NA	0	NA	0	0	NA	NA	NA	NA	NA	NA	NA	NA	I10	NA	E13.65	NA	NA	NA	NA	E11.65, E11.9	N	N	N	N	N	N	N	N	N	N	N	N	Y	N	N	N	Y	N	Y	N	N
	ER	NA	1	1	MSH	ER	NA	NA	0	NA	0	0	NA	NA	NA	NA	NA	NA	NA	NA	NA	NA	NA	NA	NA	NA	NA	NA	N	N	N	N	N	N	N	N	N	N	N	N	N	N	N	N	N	N	N	N	Y
	INPATIENT	NA	7	1	MSH	IN	NA	NA	0	NA	0	0	NA	NA	NA	NA	NA	NA	NA	NA	NA	NA	NA	NA	NA	NA	NA	NA	N	N	N	N	N	N	N	N	N	N	N	N	N	N	N	N	N	N	N	N	Y
	ER	NA	0	0	MSH	ER	NA	NA	0	NA	0	0	NA	NA	NA	NA	NA	NA	NA	NA	NA	NA	NA	NA	NA	NA	NA	NA	N	N	N	N	N	N	N	N	N	N	N	N	N	N	N	N	N	N	N	N	Y
	INPATIENT	NA	4	1	MSH	IN	NA	NA	0	NA	0	0	NA	NA	NA	NA	NA	NA	NA	NA	NA	E66.01, E66.9	NA	NA	NA	NA	NA	E11.9	N	N	N	N	N	N	N	N	N	N	N	N	N	N	N	Y	N	N	N	N	Y
	INPATIENT	NA	8	1	MSH	IN	NA	NA	0	J45.909	0	1	I25.10	NA	NA	I12.0, N18.6	NA	NA	NA	NA	NA	NA	NA	NA	NA	NA	NA	E11.22, E11.9	N	N	N	Y	N	Y	N	Y	N	N	N	N	N	N	N	N	N	N	N	N	Y
	INPATIENT	NA	2	1	MSH	IN	NA	NA	0	NA	0	0	I25.10, I50.22, I50.9	NA	NA	NA	NA	NA	NA	NA	I10	NA	NA	NA	NA	NA	NA	NA	N	N	N	N	N	Y	N	N	N	N	N	N	Y	N	N	N	N	N	Y	N	N
	INPATIENT	NA	3	1	MSH	IN	J96.00, J96.01, J96.02	NA	0	J44.0	1	0	I25.10, I25.2, I42.9, I50.23	I13.0	NA	NA	NA	F03.90	NA	NA	NA	NA	NA	NA	NA	NA	NA	NA	Y	N	N	Y	Y	Y	N	N	N	Y	N	N	N	N	N	N	N	N	Y	N	N
	INPATIENT	NA	4	1	MSH	IN	NA	NA	0	NA	0	0	NA	NA	NA	NA	NA	NA	NA	NA	I10	NA	NA	NA	NA	NA	NA	NA	N	N	N	N	N	N	N	N	N	N	N	N	Y	N	N	N	N	N	Y	N	N
	INPATIENT	NA	1	1	MSH	IN	NA	NA	0	NA	0	0	NA	NA	NA	NA	NA	NA	NA	NA	NA	NA	NA	NA	NA	NA	NA	NA	N	N	N	N	N	N	N	N	N	N	N	N	N	Y	Y	N	N	N	N	N	Y
	OUTPATIENT	NA	0	0	MSH	CLI	NA	NA	0	NA	0	0	NA	NA	NA	NA	NA	NA	NA	NA	NA	E66.01, E66.9, Z68.41	NA	NA	NA	NA	NA	NA	N	N	N	N	N	N	N	N	N	N	N	N	N	N	N	Y	N	N	Y	N	N
	ER	NA	0	0	MSH	ER	NA	NA	0	NA	0	0	NA	NA	NA	NA	NA	F03.90	NA	NA	I10	NA	NA	NA	NA	NA	NA	NA	N	N	N	N	N	N	N	N	N	Y	N	N	Y	N	N	N	N	N	N	N	Y
	INPATIENT	NA	4	1	MSH	INO	NA	NA	0	NA	0	0	NA	NA	NA	NA	NA	NA	NA	NA	I10	NA	NA	NA	NA	NA	NA	NA	N	N	N	N	N	N	N	N	N	N	N	N	Y	N	N	N	N	N	N	N	Y
1	INPATIENT	NA	2	1	MSH	IN	NA	NA	0	NA	0	0	NA	NA	NA	NA	NA	NA	NA	NA	NA	NA	NA	NA	NA	NA	NA	NA	N	N	N	N	N	N	N	N	N	N	N	N	N	Y	Y	N	N	N	N	N	Y
1	INPATIENT	NA	9	1	MSH	IN	NA	NA	0	NA	0	0	NA	NA	NA	NA	NA	NA	NA	NA	NA	NA	NA	NA	NA	NA	NA	NA	N	N	N	N	N	N	N	N	N	N	N	N	N	Y	Y	N	N	N	N	N	Y
1	INPATIENT	NA	9	1	MSH	IN	NA	NA	0	NA	0	0	NA	NA	NA	NA	NA	NA	NA	NA	I10	NA	NA	NA	NA	NA	NA	NA	N	N	N	N	N	N	N	N	N	N	N	N	Y	Y	Y	N	N	N	N	N	Y
	INPATIENT	NA	3	1	MSH	IN	NA	NA	0	NA	0	0	NA	NA	NA	NA	NA	NA	NA	NA	I10	NA	NA	NA	NA	NA	NA	NA	N	N	N	N	N	N	N	N	N	N	N	N	Y	N	Y	N	N	N	N	N	Y
	INPATIENT	NA	5	1	MSH	IN	NA	NA	0	NA	0	0	NA	NA	NA	NA	NA	NA	NA	NA	NA	NA	NA	NA	NA	NA	NA	NA	N	N	N	N	N	N	N	N	N	N	N	N	N	N	N	N	N	N	N	N	Y
	INPATIENT	NA	3	1	MSH	IN	NA	NA	0	NA	0	0	NA	NA	NA	NA	NA	NA	NA	NA	NA	NA	NA	NA	NA	NA	NA	NA	N	N	N	N	N	N	N	N	N	N	N	N	N	N	N	N	N	N	N	N	Y
	INPATIENT	NA	1	1	MSH	IN	NA	NA	0	NA	0	0	NA	NA	NA	NA	NA	NA	NA	NA	NA	NA	NA	NA	NA	NA	NA	NA	N	N	N	N	N	N	N	N	N	N	N	N	N	N	N	N	N	N	N	N	Y
	INPATIENT	NA	12	1	MSH	IN	NA	NA	0	NA	0	0	NA	NA	NA	NA	NA	NA	NA	NA	NA	NA	NA	NA	NA	NA	NA	NA	N	N	N	N	N	N	N	N	N	N	N	N	N	N	N	N	N	N	Y	N	N
	SMG	NA	0	0	MSH	CLI	NA	NA	0	NA	0	0	NA	NA	NA	NA	NA	NA	NA	NA	NA	NA	NA	NA	NA	NA	NA	NA	N	N	N	N	N	N	N	N	N	N	N	N	N	N	N	N	N	N	Y	N	N
	INPATIENT	NA	3	1	MSH	IN	NA	NA	0	NA	0	0	NA	NA	NA	NA	NA	NA	NA	NA	I10	NA	NA	NA	NA	NA	NA	NA	N	N	N	N	N	N	N	N	N	N	N	N	Y	N	N	N	N	N	N	N	Y
	INPATIENT	NA	0	0	MSH	CLI	NA	NA	0	J45.909	0	1	NA	NA	NA	NA	NA	NA	NA	NA	NA	NA	NA	NA	NA	NA	NA	NA	N	N	N	Y	N	N	N	N	N	N	N	N	N	N	N	N	N	N	N	N	Y
1	INPATIENT	NA	5	1	MSH	IN	NA	NA	0	J44.9	1	0	I11.0, I25.10, I25.119, I25.2, I50.22, I50.30, I50.9	NA	NA	NA	NA	NA	NA	NA	I10	E66.09, Z68.30	NA	NA	NA	NA	NA	E11.9	N	N	N	Y	N	Y	N	N	N	N	N	N	Y	Y	Y	Y	N	N	N	N	Y
	INPATIENT	NA	13	1	MSH	IN	NA	NA	0	NA	0	0	NA	NA	NA	NA	NA	NA	NA	NA	NA	NA	NA	NA	NA	NA	NA	NA	N	N	N	N	N	N	N	N	N	N	N	N	N	N	N	N	N	N	N	N	Y
	INPATIENT	NA	11	1	MSH	IN	NA	NA	0	J44.9	1	0	I11.0, I50.9	NA	NA	NA	NA	NA	NA	NA	I10	NA	NA	NA	NA	NA	NA	NA	N	N	N	Y	N	Y	N	N	N	N	N	N	Y	Y	Y	N	N	N	Y	N	N
	INPATIENT	NA	9	1	MSH	IN	NA	NA	0	J44.1, J44.9, J45.909	1	1	I50.32, I50.9	I13.0, I13.2	NA	I12.0, N18.5, N18.6	NA	NA	NA	NA	I10	E66.01, E66.09, E66.9, Z68.30, Z68.38, Z68.41	NA	NA	NA	Z72.0	NA	E11.21, E11.22, E11.29, E11.3553, E11.36, E11.39, E11.40, E11.42, E11.51, E11.52, E11.621, E11.65, E11.69, E11.9	N	N	N	Y	Y	Y	N	Y	N	N	N	N	Y	N	N	Y	N	N	N	N	Y
1	INPATIENT	NA	3	1	MSH	IN	NA	NA	0	NA	0	0	NA	NA	NA	NA	NA	NA	NA	NA	NA	NA	NA	NA	NA	NA	NA	NA	N	N	N	N	N	N	N	N	N	N	N	N	N	N	N	N	N	N	N	N	Y
	OUTPATIENT	NA	0	0	MSH	SDC	NA	NA	0	NA	0	0	NA	NA	NA	NA	NA	NA	NA	NA	NA	NA	NA	NA	NA	NA	NA	E11.9	N	N	N	N	N	N	N	N	N	N	N	N	N	N	N	N	N	N	N	N	Y
	INPATIENT	NA	6	1	MSH	IN	NA	NA	0	J45.909	0	1	I11.0, I50.9	NA	NA	NA	NA	F01.50	NA	NA	NA	NA	NA	NA	NA	NA	NA	E11.9	N	N	N	Y	N	Y	N	N	N	Y	N	N	N	N	N	N	N	N	N	N	Y
	INPATIENT	NA	12	1	MSH	IN	NA	NA	0	NA	0	0	NA	NA	NA	NA	NA	NA	NA	NA	NA	NA	NA	NA	NA	NA	NA	NA	N	N	N	N	N	N	N	N	N	N	N	N	N	N	Y	N	N	N	N	N	Y
	INPATIENT	NA	6	1	MSH	IN	NA	NA	0	J45.909	0	1	NA	NA	NA	NA	NA	NA	NA	NA	I10	NA	NA	NA	NA	NA	NA	NA	N	N	N	Y	N	N	N	N	N	N	N	N	Y	N	N	N	N	N	N	N	Y
	INPATIENT	NA	6	1	MSH	IN	NA	NA	0	NA	0	0	NA	NA	NA	NA	NA	NA	NA	NA	NA	NA	NA	NA	NA	NA	NA	NA	N	N	N	N	N	N	N	N	N	N	N	N	N	N	N	N	N	N	N	N	Y
	INPATIENT	NA	2	1	MSH	IN	NA	NA	0	NA	0	0	NA	NA	NA	NA	NA	NA	NA	NA	NA	E66.9	NA	NA	NA	NA	NA	NA	N	N	N	N	N	N	N	N	N	N	N	N	N	N	N	Y	N	N	N	N	Y
	INPATIENT	NA	18	1	MSH	IN	NA	NA	0	NA	0	0	NA	NA	NA	NA	NA	NA	NA	NA	NA	NA	NA	NA	NA	NA	NA	NA	N	N	N	N	N	N	N	N	N	N	N	N	N	N	Y	N	N	N	Y	N	N
	INPATIENT	NA	3	1	MSH	IN	NA	NA	0	NA	0	0	NA	NA	NA	NA	NA	NA	NA	NA	NA	NA	NA	NA	NA	NA	NA	NA	N	N	N	N	N	N	N	N	N	N	N	N	N	N	Y	N	N	N	N	N	Y
1	INPATIENT	NA	15	1	MSH	IN	NA	NA	0	NA	0	0	NA	NA	NA	NA	NA	NA	NA	NA	NA	NA	NA	NA	NA	NA	NA	NA	N	N	N	N	N	N	N	N	N	N	N	N	N	Y	Y	N	N	N	N	N	Y
	INPATIENT	NA	3	1	MSH	INO	NA	NA	0	NA	0	0	NA	NA	NA	NA	NA	NA	NA	NA	NA	NA	NA	NA	NA	NA	NA	NA	N	N	N	N	N	N	N	N	N	N	N	N	N	N	N	N	N	N	N	N	Y
1	INPATIENT	NA	1	1	MSH	IN	NA	NA	0	NA	0	0	NA	NA	NA	NA	NA	NA	NA	NA	I10	NA	NA	NA	NA	NA	NA	NA	N	N	N	N	N	N	N	N	N	N	N	N	Y	N	N	N	N	N	N	N	Y
	INPATIENT	NA	2	1	MSH	IN	NA	NA	0	J45.909	0	1	NA	NA	NA	NA	NA	NA	NA	NA	NA	NA	NA	NA	NA	NA	NA	NA	N	N	N	Y	N	N	N	N	N	N	N	N	N	N	N	N	N	N	N	N	Y
	INPATIENT	NA	2	1	MSH	IN	NA	NA	0	NA	0	0	NA	NA	NA	NA	NA	NA	NA	NA	NA	NA	NA	NA	NA	NA	NA	NA	N	N	N	N	N	N	N	N	N	N	N	N	N	N	N	N	N	N	N	N	Y
	ER	NA	0	0	MSH	ER	NA	NA	0	NA	0	0	NA	NA	NA	NA	NA	NA	NA	NA	NA	NA	NA	NA	NA	NA	NA	NA	N	N	N	N	N	N	N	N	N	N	N	N	N	N	N	N	N	N	N	N	Y
	ER	NA	0	0	MSH	ER	NA	NA	0	NA	0	0	NA	NA	NA	NA	NA	NA	NA	NA	NA	NA	NA	NA	NA	NA	NA	NA	N	N	N	N	N	N	N	N	N	N	N	N	N	N	N	N	N	N	N	N	Y
	INPATIENT	NA	17	1	MSH	IN	NA	NA	0	NA	0	0	NA	NA	NA	NA	NA	NA	NA	NA	NA	NA	NA	NA	NA	NA	NA	NA	N	N	N	N	N	N	N	N	N	N	N	N	N	N	Y	N	N	N	Y	N	N
1	INPATIENT	NA	8	1	MSH	IN	NA	NA	0	J44.9	1	0	NA	NA	NA	I12.0, N18.6	NA	NA	NA	NA	NA	NA	NA	NA	NA	NA	NA	E11.22	N	N	N	Y	N	N	N	Y	N	N	N	N	N	N	N	N	N	N	Y	N	N
	ER	NA	0	0	MSH	ER	NA	NA	0	NA	0	0	NA	NA	NA	NA	NA	NA	NA	NA	NA	NA	NA	NA	NA	NA	NA	NA	N	N	N	N	N	N	N	N	N	N	N	N	N	N	N	N	N	N	Y	N	N
	INPATIENT	NA	4	1	MSH	IN	NA	NA	0	NA	0	0	NA	NA	NA	NA	NA	NA	NA	NA	NA	NA	NA	NA	NA	NA	NA	NA	N	N	N	N	N	N	N	N	N	N	N	N	N	N	N	N	N	N	N	N	Y
	INPATIENT	NA	6	1	MSH	IN	NA	NA	0	NA	0	0	NA	NA	NA	NA	NA	NA	NA	NA	NA	NA	NA	NA	NA	Z72.0	NA	NA	N	N	N	N	N	N	N	N	N	N	N	N	N	N	N	N	N	N	N	N	Y
	INPATIENT	NA	2	1	MSH	IN	NA	NA	0	NA	0	0	NA	NA	NA	NA	NA	NA	NA	NA	NA	NA	NA	NA	NA	NA	NA	NA	N	N	N	N	N	N	N	N	N	N	N	N	N	N	N	N	N	N	N	N	Y
	INPATIENT	NA	4	1	MSH	IN	NA	NA	0	NA	0	0	NA	NA	NA	NA	NA	NA	NA	NA	NA	NA	NA	NA	NA	NA	NA	NA	N	N	N	N	N	N	N	N	N	N	N	N	N	N	N	N	N	N	Y	N	N
	INPATIENT	NA	4	1	MSH	IN	NA	NA	0	NA	0	0	I25.10, I25.2, I25.84	NA	NA	NA	NA	NA	NA	NA	I10	NA	NA	NA	NA	NA	NA	NA	N	N	N	N	N	Y	N	N	N	N	N	N	Y	N	N	N	N	N	Y	N	N
	INPATIENT	NA	5	1	MSH	IN	NA	NA	0	J44.9	1	0	I50.32	I13.2	NA	N18.5	NA	F03.90	NA	NA	NA	NA	NA	NA	NA	NA	NA	E11.22	N	N	N	Y	Y	Y	N	Y	N	Y	N	N	N	N	N	N	N	N	N	N	Y
	INPATIENT	NA	5	1	MSH	IN	NA	NA	0	NA	0	0	NA	NA	NA	NA	NA	NA	NA	NA	NA	NA	NA	NA	NA	NA	NA	NA	N	N	N	N	N	N	N	N	N	N	N	N	N	N	Y	N	N	N	N	N	Y
	ER	NA	0	0	MSH	ER	NA	NA	0	NA	0	0	NA	NA	NA	NA	NA	NA	NA	NA	I10	NA	NA	NA	NA	NA	NA	NA	N	N	N	N	N	N	N	N	N	N	N	N	Y	N	N	N	N	N	N	N	Y
	INPATIENT	NA	9	1	MSH	IN	NA	NA	0	J44.9, J45.909	1	1	I11.0, I25.10, I25.118, I25.2, I50.22, I50.32, I50.9	NA	NA	NA	NA	NA	NA	NA	I10	E66.01, Z68.43, Z68.44	NA	NA	NA	NA	NA	E11.65, E11.9	N	N	N	Y	N	Y	N	N	N	N	N	N	Y	N	N	Y	N	N	N	N	Y
	INPATIENT	NA	5	1	MSH	IN	NA	NA	0	NA	0	0	NA	NA	NA	NA	NA	NA	NA	NA	NA	NA	NA	NA	NA	NA	NA	NA	N	N	N	N	N	N	N	N	N	N	N	N	N	N	N	N	N	N	N	N	Y
	INPATIENT	NA	14	1	MSH	IN	NA	NA	0	NA	0	0	NA	NA	NA	NA	NA	NA	NA	NA	NA	NA	NA	NA	NA	Z72.0	NA	NA	N	N	N	N	N	N	N	N	N	N	N	N	N	N	Y	N	N	N	Y	N	N
	INPATIENT	NA	4	1	MSH	IN	NA	NA	0	NA	0	0	NA	NA	NA	NA	NA	NA	NA	NA	NA	NA	NA	NA	NA	NA	NA	NA	N	N	N	N	N	N	N	N	N	N	N	N	N	N	N	N	N	N	Y	N	N
	INPATIENT	NA	10	1	MSH	IN	NA	NA	0	NA	0	0	I25.10	NA	NA	NA	NA	NA	NA	NA	I10	NA	NA	NA	NA	NA	NA	NA	N	N	N	N	N	Y	N	N	N	N	N	N	Y	N	N	N	N	N	Y	N	N
	INPATIENT	NA	0	0	MSH	IN	NA	NA	0	NA	0	0	NA	NA	NA	NA	NA	NA	NA	NA	NA	NA	NA	NA	NA	NA	NA	NA	N	N	N	N	N	N	N	N	N	N	N	N	N	N	N	N	N	N	Y	N	N
	INPATIENT	NA	65	1	MSH	IN	NA	NA	0	NA	0	0	NA	NA	NA	NA	NA	NA	NA	NA	NA	NA	NA	NA	NA	NA	NA	NA	N	N	N	N	N	N	N	N	N	N	N	N	N	N	Y	N	N	N	N	N	Y
1	INPATIENT	NA	16	1	MSH	IN	NA	NA	0	NA	0	0	NA	NA	NA	NA	NA	NA	NA	NA	NA	NA	NA	NA	NA	NA	NA	NA	N	N	N	N	N	N	N	N	N	N	N	N	N	Y	Y	N	N	N	N	N	Y
	INPATIENT	NA	2	1	MSH	IN	NA	NA	0	NA	0	0	NA	NA	NA	NA	NA	NA	NA	NA	NA	E66.01, E66.9	NA	NA	NA	NA	NA	NA	N	N	N	N	N	N	N	N	N	N	N	N	N	N	N	Y	N	N	N	N	Y
1	INPATIENT	NA	14	1	MSH	IN	NA	NA	0	NA	0	0	NA	NA	NA	NA	NA	NA	NA	NA	NA	NA	NA	NA	NA	NA	NA	NA	N	N	N	N	N	N	N	N	N	N	N	N	N	Y	Y	N	N	N	Y	N	N
	INPATIENT	NA	4	1	MSH	IN	NA	NA	0	NA	0	0	NA	NA	NA	NA	NA	NA	NA	NA	NA	NA	NA	NA	NA	NA	NA	NA	N	N	N	N	N	N	N	N	N	N	N	N	N	N	N	N	N	N	N	N	Y
1	INPATIENT	NA	16	1	MSH	IN	NA	NA	0	NA	0	0	NA	NA	NA	NA	NA	NA	NA	NA	NA	NA	NA	NA	NA	NA	NA	NA	N	N	N	N	N	N	N	N	N	N	N	N	N	Y	Y	N	N	N	N	N	Y
	ER	NA	0	0	MSH	ER	NA	NA	0	NA	0	0	NA	NA	NA	NA	NA	NA	NA	NA	NA	NA	NA	NA	NA	NA	NA	NA	N	N	N	N	N	N	N	N	N	N	N	N	N	N	N	N	N	N	N	N	Y
	INPATIENT	NA	1	1	MSH	IN	NA	NA	0	J45.909	0	1	NA	NA	NA	NA	NA	NA	NA	NA	I10	NA	NA	NA	NA	NA	NA	NA	N	N	N	Y	N	N	N	N	N	N	N	N	Y	N	N	N	N	N	Y	N	N
	INPATIENT	NA	4	1	MSH	IN	NA	NA	0	J44.9, J45.909	1	1	I11.0, I50.9	NA	NA	NA	NA	NA	NA	NA	I10	E66.01	NA	NA	NA	NA	NA	E11.9	N	N	N	Y	N	Y	N	N	N	N	N	N	Y	N	N	Y	N	N	N	N	Y
	INPATIENT	NA	2	1	MSH	IN	NA	NA	0	NA	0	0	NA	NA	NA	NA	NA	NA	NA	NA	NA	NA	NA	NA	NA	NA	NA	NA	N	N	N	N	N	N	N	N	N	N	N	N	N	N	N	N	N	N	Y	N	N
	INPATIENT	NA	4	1	MSH	IN	NA	NA	0	NA	0	0	NA	NA	NA	NA	NA	NA	NA	NA	NA	NA	NA	NA	NA	NA	NA	NA	N	N	N	N	N	N	N	N	N	N	N	N	N	N	Y	N	N	N	N	N	Y
	INPATIENT	NA	3	1	MSH	IN	J96.01, J96.02	NA	0	NA	0	0	I50.32, I50.33, I50.42, I50.9	I13.2	NA	I12.0, N18.6	NA	NA	NA	NA	NA	NA	NA	NA	NA	NA	E10.649	E11.21, E11.22, E11.649, E11.65	Y	N	N	N	Y	Y	N	Y	N	N	N	N	N	N	N	N	N	N	Y	N	N
	INPATIENT	NA	1	1	MSH	IN	NA	NA	0	NA	0	0	NA	NA	NA	NA	NA	NA	NA	NA	NA	NA	NA	NA	NA	NA	NA	NA	N	N	N	N	N	N	N	N	N	N	N	N	N	N	N	N	N	N	N	N	Y
	INPATIENT	NA	15	1	MSH	IN	NA	NA	0	NA	0	0	NA	NA	NA	NA	NA	NA	NA	NA	NA	NA	NA	NA	NA	NA	NA	E11.65, E11.9	N	N	N	N	N	N	N	N	N	N	N	N	N	N	N	N	N	N	N	N	Y
	ER	NA	0	0	MSH	ER	J20.9	NA	0	NA	0	0	NA	NA	NA	NA	NA	NA	NA	NA	I10	NA	NA	NA	NA	NA	NA	NA	Y	N	N	N	N	N	N	N	N	N	N	N	Y	N	N	N	N	N	Y	N	N
	INPATIENT	NA	67	1	MSH	IN	NA	NA	0	NA	0	0	NA	NA	NA	NA	NA	NA	NA	NA	NA	NA	NA	NA	NA	NA	NA	NA	N	N	N	N	N	N	N	N	N	N	N	N	N	N	Y	N	N	N	Y	N	N
	INPATIENT	NA	3	1	MSH	IN	NA	NA	0	NA	0	0	NA	NA	NA	NA	NA	NA	NA	NA	NA	NA	NA	NA	NA	NA	NA	NA	N	N	N	N	N	N	N	N	N	N	N	N	N	N	Y	N	N	N	Y	N	N
	INPATIENT	NA	7	1	MSH	IN	NA	NA	0	NA	0	0	NA	NA	NA	NA	NA	NA	NA	NA	I10	NA	NA	NA	NA	NA	NA	NA	N	N	N	N	N	N	N	N	N	N	N	N	Y	N	N	N	N	N	N	N	Y
	OUTPATIENT	NA	5	1	MSH	SDC	NA	NA	0	NA	0	0	NA	NA	NA	NA	NA	NA	NA	NA	NA	NA	NA	NA	NA	NA	NA	NA	N	N	N	N	N	N	N	N	N	N	N	N	N	N	N	N	N	N	Y	N	N
	ER	NA	0	0	HCH	ER	NA	NA	0	NA	0	0	NA	NA	NA	NA	NA	NA	NA	NA	NA	NA	NA	NA	NA	NA	NA	NA	N	N	N	N	N	N	N	N	N	N	N	N	N	N	N	N	N	N	Y	N	N
	INPATIENT	NA	3	1	MSH	IN	NA	NA	0	NA	0	0	NA	NA	NA	NA	NA	NA	NA	NA	NA	NA	NA	NA	NA	NA	NA	NA	N	N	N	N	N	N	N	N	N	N	N	N	N	N	N	N	N	N	N	N	Y
	ER	NA	1	1	MSH	ER	NA	NA	0	NA	0	0	NA	NA	NA	NA	NA	NA	NA	NA	NA	NA	NA	NA	NA	NA	NA	NA	N	N	N	N	N	N	N	N	N	N	N	N	N	N	N	N	N	N	Y	N	N
	INPATIENT	NA	5	1	MSH	IN	NA	NA	0	J45.909	0	1	NA	NA	NA	NA	NA	NA	NA	NA	I10	E66.9	NA	NA	NA	NA	NA	NA	N	N	N	Y	N	N	N	N	N	N	N	N	Y	N	N	Y	N	N	N	N	Y
	OUTPATIENT	NA	7	1	MSH	SDC	NA	NA	0	NA	0	0	NA	NA	NA	NA	NA	NA	NA	NA	NA	NA	NA	NA	NA	NA	NA	E11.22, E11.9	N	N	N	N	N	N	N	N	N	N	N	N	N	N	N	N	N	N	Y	N	N
	ER	NA	0	0	MSH	ER	NA	NA	0	J45.31, J45.901, J45.909	0	1	NA	NA	NA	NA	NA	NA	NA	B20	I10	NA	NA	NA	NA	NA	NA	NA	N	N	N	Y	N	N	N	N	N	N	N	Y	Y	N	N	N	N	N	Y	N	N
	OUTPATIENT	NA	5	1	MSH	SDC	NA	NA	0	NA	0	0	NA	NA	NA	NA	NA	NA	NA	NA	I10	NA	NA	NA	NA	NA	NA	NA	N	N	N	N	N	N	N	N	N	N	N	N	Y	N	N	N	N	N	Y	N	N
1	INPATIENT	NA	3	1	MSH	IN	NA	K70.30, K70.31, K74.60	0	NA	0	0	I50.30, I50.33, I50.9	I13.0	NA	NA	NA	NA	NA	NA	I10	E66.01, Z68.42, Z68.43, Z68.44	NA	NA	NA	NA	NA	E11.22, E11.42, E11.65, E11.9	N	Y	N	N	Y	Y	N	N	N	N	N	N	Y	N	N	Y	N	N	N	N	Y
	INPATIENT	NA	13	1	MSH	IN	NA	NA	0	NA	0	0	NA	NA	NA	NA	NA	NA	NA	NA	NA	NA	NA	NA	NA	NA	NA	NA	N	N	N	N	N	N	N	N	N	N	N	N	N	Y	Y	N	N	N	Y	N	N
	INPATIENT	NA	2	1	MSH	IN	NA	NA	0	NA	0	0	NA	NA	NA	NA	NA	NA	NA	NA	NA	NA	NA	NA	NA	NA	NA	NA	N	N	N	N	N	N	N	N	N	N	N	N	N	N	N	N	N	N	N	N	Y
	ER	NA	0	0	MSH	ER	NA	NA	0	NA	0	0	I25.10, I50.32, I50.9	I13.0, I13.2	NA	I12.0, N18.5, N18.6	NA	NA	NA	NA	I10	E66.01, E66.9	NA	NA	NA	NA	NA	E11.22, E11.3393, E11.3493, E11.649, E11.9	N	N	N	N	Y	Y	N	Y	N	N	N	N	Y	N	N	Y	N	N	N	N	Y
	INPATIENT	NA	3	1	MSH	IN	NA	NA	0	NA	0	0	I11.0, I50.9	NA	NA	NA	NA	NA	NA	NA	I10	NA	NA	NA	NA	NA	NA	NA	N	N	N	N	N	Y	N	N	N	N	N	N	Y	N	N	N	N	N	N	N	Y
	INPATIENT	NA	6	1	MSH	IN	NA	NA	0	J44.9	1	0	I25.10, I50.22	I13.2	NA	I12.0, N18.6	NA	NA	NA	NA	NA	E66.9	NA	NA	NA	NA	NA	E11.22, E11.51	N	N	N	Y	Y	Y	N	Y	N	N	N	N	N	N	N	Y	N	N	N	N	Y
	INPATIENT	NA	3	1	MSH	IN	NA	NA	0	NA	0	0	NA	NA	NA	NA	NA	NA	NA	NA	NA	NA	NA	NA	NA	NA	NA	NA	N	N	N	N	N	N	N	N	N	N	N	N	N	N	N	N	N	N	N	N	Y
	INPATIENT	NA	9	1	MSH	IN	NA	NA	0	NA	0	0	NA	NA	NA	NA	NA	NA	NA	NA	NA	NA	NA	NA	NA	NA	NA	NA	N	N	N	N	N	N	N	N	N	N	N	N	N	N	N	N	N	N	N	N	Y
	INPATIENT	NA	5	1	MSH	IN	NA	NA	0	J45.909	0	1	I25.10	NA	NA	NA	NA	NA	NA	NA	I10	NA	NA	NA	NA	NA	NA	E11.40, E11.52, E11.621, E11.628, E11.65, E11.69, E11.9	N	N	N	Y	N	Y	N	N	N	N	N	N	Y	N	N	N	N	N	Y	N	N
	INPATIENT	NA	3	1	MSH	IN	NA	NA	0	J45.909	0	1	NA	NA	NA	NA	NA	NA	NA	NA	NA	NA	NA	NA	NA	NA	NA	NA	N	N	N	Y	N	N	N	N	N	N	N	N	N	N	Y	N	N	N	Y	N	N
	INPATIENT	NA	2	1	MSH	IN	NA	NA	0	NA	0	0	NA	NA	NA	NA	NA	NA	NA	NA	NA	NA	NA	NA	NA	NA	NA	NA	N	N	N	N	N	N	N	N	N	N	N	N	N	N	N	N	N	N	N	N	Y
	INPATIENT	NA	2	1	MSH	IN	NA	NA	0	NA	0	0	NA	NA	NA	NA	NA	NA	NA	NA	NA	NA	NA	NA	NA	NA	NA	NA	N	N	N	N	N	N	N	N	N	N	N	N	N	N	N	N	N	N	N	N	Y
	OUTPATIENT	NA	-43964	0	MSH		NA	NA	0	NA	0	0	NA	NA	NA	NA	NA	NA	NA	NA	NA	NA	NA	NA	NA	NA	NA	NA	N	N	N	N	N	N	N	N	N	N	N	N	N	N	N	N	N	N	Y	N	N
	OUTPATIENT	NA	0	0	MSH	CLI	NA	NA	0	NA	0	0	NA	NA	NA	NA	NA	NA	NA	NA	NA	NA	NA	NA	NA	NA	NA	NA	N	N	N	N	N	N	N	N	N	N	N	N	N	N	N	N	N	N	Y	N	N
1	INPATIENT	NA	29	1	MSH	IN	NA	NA	0	NA	0	0	NA	NA	NA	NA	NA	NA	NA	NA	NA	NA	NA	NA	NA	NA	NA	NA	N	N	N	N	N	N	N	N	N	N	N	N	N	Y	Y	N	N	N	N	N	Y
	INPATIENT	NA	2	1	MSH	IN	J96.21, J96.22	NA	0	J44.0, J44.9, J45.901, J45.909	1	1	I11.0, I50.9	NA	NA	NA	J96.10	NA	NA	NA	I10	NA	NA	J96.21, J96.22	NA	NA	NA	NA	Y	N	N	Y	N	Y	N	N	Y	N	N	N	Y	N	N	N	N	Y	Y	N	N
	INPATIENT	NA	1	1	MSH	IN	NA	NA	0	NA	0	0	NA	NA	NA	NA	NA	NA	NA	NA	I10	NA	NA	NA	NA	NA	NA	NA	N	N	N	N	N	N	N	N	N	N	N	N	Y	N	N	N	N	N	N	N	Y
	INPATIENT	NA	3	1	MSH	IN	NA	NA	0	NA	0	0	I11.0, I42.8, I42.9, I50.22, I50.9	NA	NA	NA	NA	F03.90	NA	NA	I10	NA	NA	NA	NA	NA	NA	NA	N	N	N	N	N	Y	N	N	N	Y	N	N	Y	N	N	N	N	N	Y	N	N
	INPATIENT	NA	1	1	MSH	IN	NA	NA	0	NA	0	0	NA	NA	NA	NA	NA	NA	NA	NA	NA	NA	NA	NA	NA	NA	NA	NA	N	N	N	N	N	N	N	N	N	N	N	N	N	N	N	N	N	N	N	N	Y
	INPATIENT	NA	13	1	MSH	IN	NA	NA	0	NA	0	0	NA	NA	NA	NA	NA	NA	NA	NA	NA	NA	NA	NA	NA	NA	NA	NA	N	N	N	N	N	N	N	N	N	N	N	N	N	N	Y	N	N	N	N	N	Y
	INPATIENT	NA	16	1	MSH	IN	NA	NA	0	NA	0	0	NA	NA	NA	NA	NA	NA	NA	NA	I10	NA	NA	NA	NA	NA	NA	E11.9	N	N	N	N	N	N	N	N	N	N	N	N	Y	N	N	N	N	N	Y	N	N
	INPATIENT	NA	2	1	MSH	IN	NA	NA	0	NA	0	0	NA	NA	NA	NA	NA	NA	NA	NA	NA	NA	NA	NA	NA	NA	NA	NA	N	N	N	N	N	N	N	N	N	N	N	N	N	N	N	N	N	N	N	N	Y
	OUTPATIENT	NA	5	1	MSH	SDC	NA	NA	0	J45.30	0	0	NA	NA	NA	NA	NA	NA	NA	NA	NA	NA	NA	NA	NA	NA	NA	NA	N	N	N	Y	N	N	N	N	N	N	N	N	N	N	N	N	N	N	Y	N	N
	INPATIENT	NA	10	1	MSH	IN	NA	NA	0	NA	0	0	NA	NA	NA	NA	NA	NA	NA	NA	NA	NA	NA	NA	NA	NA	NA	NA	N	N	N	N	N	N	N	N	N	N	N	N	N	N	N	N	N	N	N	N	Y
	INPATIENT	NA	5	1	MSH	IN	J96.01	NA	0	J44.0, J44.9	1	0	I11.0, I25.10, I25.84, I42.8, I50.23	NA	NA	NA	NA	NA	NA	NA	NA	NA	NA	NA	NA	NA	NA	NA	Y	N	N	Y	N	Y	N	N	N	N	N	N	N	N	N	N	N	N	Y	N	N
	INPATIENT	NA	1	1	MSH	INO	J96.00	NA	0	NA	0	0	I11.0, I25.2, I42.9, I50.21, I50.9	I13.0	NA	NA	NA	F02.80, F03.90, F03.91	NA	NA	I10	NA	NA	NA	NA	NA	NA	NA	Y	N	N	N	Y	Y	N	N	N	Y	N	N	Y	N	N	N	N	N	Y	N	N
	INPATIENT	NA	1	1	MSH	IN	NA	NA	0	NA	0	0	NA	NA	NA	NA	NA	NA	NA	NA	NA	NA	NA	NA	NA	NA	NA	NA	N	N	N	N	N	N	N	N	N	N	N	N	N	N	N	N	N	N	N	N	Y
	INPATIENT	NA	1	1	MSH	IN	NA	NA	0	J44.9	1	0	I11.0, I25.10, I25.5, I42.9, I50.20, I50.21, I50.22, I50.23, I50.30, I50.31, I50.32, I50.42, I50.9	NA	I67.2	NA	NA	NA	NA	NA	NA	NA	NA	NA	NA	Z72.0	NA	NA	N	N	N	Y	N	Y	Y	N	N	N	N	N	N	N	N	N	N	N	N	N	Y
	INPATIENT	NA	2	1	MSH	IN	NA	NA	0	NA	0	0	NA	NA	NA	NA	NA	NA	NA	NA	NA	NA	NA	NA	NA	NA	NA	NA	N	N	N	N	N	N	N	N	N	N	N	N	N	N	N	N	N	N	N	N	Y
	INPATIENT	NA	5	1	MSH	IN	NA	NA	0	J45.909	0	1	NA	NA	NA	NA	NA	NA	NA	NA	NA	NA	NA	NA	NA	NA	NA	NA	N	N	N	Y	N	N	N	N	N	N	N	N	N	N	N	N	N	N	N	N	Y
	INPATIENT	NA	1	1	MSH	IN	NA	NA	0	NA	0	0	NA	NA	NA	NA	NA	NA	NA	NA	NA	NA	NA	NA	NA	NA	NA	NA	N	N	N	N	N	N	N	N	N	N	N	N	N	N	N	N	N	N	N	N	Y
	ER	NA	0	0	MSH	ER	NA	NA	0	J45.909	0	1	NA	NA	NA	NA	NA	NA	NA	NA	NA	NA	NA	NA	NA	NA	NA	NA	N	N	N	Y	N	N	N	N	N	N	N	N	N	N	N	N	N	N	N	N	Y
	INPATIENT	NA	2	1	MSH	IN	J96.21, J96.22	NA	0	J43.2, J44.0, J44.1, J44.9, J45.909	1	1	I11.0, I25.10, I25.84, I42.9, I50.22, I50.32, I50.33, I50.810	I13.0	NA	NA	J96.10	NA	NA	NA	I10	E66.2	NA	J96.21, J96.22	NA	NA	NA	NA	Y	N	N	Y	Y	Y	N	N	Y	N	N	N	Y	N	N	Y	N	Y	N	N	Y
	INPATIENT	NA	8	1	MSH	IN	NA	NA	0	J44.1, J44.9	1	0	NA	NA	NA	NA	NA	F03.90	NA	NA	NA	NA	NA	NA	NA	NA	NA	E11.22, E11.51, E11.622, E11.65, E11.9	N	N	N	Y	N	N	N	N	N	Y	N	N	N	N	N	N	N	N	N	N	Y
	OUTPATIENT	NA	0	0	MSH	CLI	NA	NA	0	NA	0	0	NA	NA	NA	NA	NA	NA	NA	NA	NA	NA	NA	NA	NA	NA	NA	NA	N	N	N	N	N	N	N	N	N	N	N	N	N	N	N	N	N	N	Y	N	N
	ER	NA	0	0	MSH	ER	NA	NA	0	NA	0	0	NA	NA	NA	NA	NA	NA	NA	NA	NA	NA	NA	NA	NA	NA	NA	NA	N	N	N	N	N	N	N	N	N	N	N	N	N	N	N	N	N	N	N	N	Y
	SMG	NA	0	0	MSH	CLI	NA	NA	0	J44.1, J45.901	1	1	NA	NA	NA	NA	NA	NA	NA	NA	I10	NA	NA	NA	NA	NA	NA	NA	N	N	N	Y	N	N	N	N	N	N	N	N	Y	N	N	N	N	N	Y	N	N
	INPATIENT	NA	5	1	MSH	IN	NA	NA	0	NA	0	0	NA	NA	NA	NA	NA	NA	NA	NA	I10	NA	NA	NA	NA	NA	NA	E11.9	N	N	N	N	N	N	N	N	N	N	N	N	Y	N	N	N	N	N	N	N	Y
	OUTPATIENT	NA	0	0	HCH	CLI	NA	NA	0	NA	0	0	NA	NA	NA	NA	NA	NA	NA	NA	NA	NA	NA	NA	NA	NA	NA	NA	N	N	N	N	N	N	N	N	N	N	N	N	N	N	N	N	N	N	Y	N	N
	ER	NA	0	0	MSH	ER	NA	NA	0	NA	0	0	NA	NA	NA	NA	NA	NA	NA	NA	NA	NA	NA	NA	NA	NA	NA	NA	N	N	N	N	N	N	N	N	N	N	N	N	N	N	N	N	N	N	Y	N	N
	INPATIENT	NA	7	1	MSH	IN	NA	NA	0	NA	0	0	NA	NA	NA	NA	NA	NA	NA	NA	NA	NA	NA	NA	NA	NA	NA	NA	N	N	N	N	N	N	N	N	N	N	N	N	N	N	N	N	N	N	N	N	Y
1	INPATIENT	NA	11	1	MSH	IN	NA	NA	0	NA	0	0	NA	NA	NA	NA	NA	NA	NA	NA	NA	NA	NA	NA	NA	NA	NA	NA	N	N	N	N	N	N	N	N	N	N	N	N	N	Y	Y	N	N	N	Y	N	N
	INPATIENT	NA	5	1	MSH	IN	NA	NA	0	NA	0	0	NA	NA	NA	NA	NA	NA	NA	NA	NA	NA	NA	NA	NA	NA	NA	NA	N	N	N	N	N	N	N	N	N	N	N	N	N	N	N	N	N	N	N	N	Y
	INPATIENT	NA	1	1	MSH	IN	NA	NA	0	NA	0	0	NA	NA	NA	NA	NA	NA	O24.111, O24.112	NA	NA	NA	NA	NA	NA	NA	NA	E11.65, E11.9	N	N	N	N	N	N	N	N	N	N	Y	N	N	N	N	N	N	N	N	N	Y
	INPATIENT	NA	8	1	MSH	IN	NA	NA	0	NA	0	0	NA	NA	NA	NA	NA	NA	NA	NA	NA	NA	NA	NA	NA	NA	NA	NA	N	N	N	N	N	N	N	N	N	N	N	N	N	N	N	N	N	N	N	N	Y
	INPATIENT	NA	24	1	MSH	IN	NA	NA	0	J45.909	0	1	NA	NA	NA	NA	NA	NA	NA	NA	NA	NA	NA	NA	NA	NA	NA	NA	N	N	N	Y	N	N	N	N	N	N	N	N	N	N	N	N	N	N	Y	N	N
	ER	NA	1	1	MSH	ER	NA	NA	0	NA	0	0	NA	NA	NA	NA	NA	NA	NA	NA	I10	NA	NA	NA	NA	NA	NA	NA	N	N	N	N	N	N	N	N	N	N	N	N	Y	N	N	N	N	N	N	N	Y
1	INPATIENT	NA	9	1	MSH	IN	NA	NA	0	NA	0	0	NA	NA	NA	NA	NA	NA	NA	NA	NA	NA	NA	NA	NA	NA	NA	NA	N	N	N	N	N	N	N	N	N	N	N	N	N	N	Y	N	N	N	N	N	Y
1	ER	NA	1	1	MSH	ER	NA	NA	0	NA	0	0	NA	NA	NA	NA	NA	NA	NA	NA	I10	E66.01	NA	NA	NA	NA	NA	E11.51, E11.59, E11.65, E11.9	N	N	N	N	N	N	N	N	N	N	N	N	Y	N	N	Y	N	N	N	N	Y
	ER	NA	1	1	MSH	ER	NA	NA	0	J45.909	0	1	NA	NA	NA	NA	NA	NA	NA	NA	NA	NA	NA	NA	NA	NA	NA	NA	N	N	N	Y	N	N	N	N	N	N	N	N	N	N	N	N	N	N	N	N	Y
	INPATIENT	NA	0	0	MSH	IN	NA	NA	0	NA	0	0	NA	NA	NA	NA	NA	NA	NA	NA	NA	NA	NA	NA	NA	NA	NA	NA	N	N	N	N	N	N	N	N	N	N	N	N	N	N	N	N	N	N	N	N	Y
	INPATIENT	NA	2	1	MSH	IN	NA	NA	0	J44.9, J45.909	1	1	I50.30, I50.32, I50.9	I13.2	NA	I12.0, N18.5, N18.6	NA	NA	NA	NA	NA	E66.9	NA	NA	NA	NA	NA	E11.00, E11.21, E11.22, E11.65	N	N	N	Y	Y	Y	N	Y	N	N	N	N	N	N	N	Y	N	N	N	N	Y
	INPATIENT	NA	4	1	MSH	IN	NA	NA	0	NA	0	0	NA	NA	NA	NA	NA	NA	NA	NA	NA	NA	NA	NA	NA	NA	NA	NA	N	N	N	N	N	N	N	N	N	N	N	N	N	N	N	N	N	N	N	N	Y
	INPATIENT	NA	4	1	MSH	IN	NA	NA	0	NA	0	0	NA	NA	NA	NA	NA	NA	NA	NA	NA	NA	NA	NA	NA	NA	NA	NA	N	N	N	N	N	N	N	N	N	N	N	N	N	N	N	N	N	N	N	N	Y
	INPATIENT	NA	2	1	MSH	IN	NA	NA	0	NA	0	0	NA	NA	NA	NA	NA	NA	NA	NA	NA	NA	NA	NA	NA	NA	NA	E11.9	N	N	N	N	N	N	N	N	N	N	N	N	N	N	N	N	N	N	Y	N	N
	INPATIENT	NA	1	1	MSH	INO	NA	NA	0	NA	0	0	NA	NA	NA	NA	NA	NA	NA	NA	I10	NA	NA	NA	NA	NA	NA	NA	N	N	N	N	N	N	N	N	N	N	N	N	Y	N	N	N	N	N	N	N	Y
	INPATIENT	NA	4	1	MSH	IN	NA	NA	0	NA	0	0	NA	NA	NA	NA	NA	NA	NA	NA	NA	NA	NA	NA	NA	NA	NA	NA	N	N	N	N	N	N	N	N	N	N	N	N	N	N	N	N	N	N	N	N	Y
	ER	NA	1	1	MSH	ER	NA	NA	0	NA	0	0	NA	NA	NA	NA	NA	NA	NA	NA	NA	NA	NA	NA	NA	NA	NA	NA	N	N	N	N	N	N	N	N	N	N	N	N	N	N	N	N	N	N	Y	N	N
	OUTPATIENT	NA	5	1	MSH	SDC	NA	NA	0	NA	0	0	NA	NA	NA	NA	NA	NA	NA	NA	I10	E66.9	NA	NA	NA	NA	NA	E11.9	N	N	N	N	N	N	N	N	N	N	N	N	Y	N	N	Y	N	N	Y	N	N
	INPATIENT	NA	19	1	MSH	IN	J96.00	NA	0	NA	0	0	NA	NA	NA	NA	NA	NA	NA	NA	I10	NA	NA	NA	NA	NA	NA	E11.40	Y	N	N	N	N	N	N	N	N	N	N	N	Y	N	N	N	N	N	Y	N	N
	INPATIENT	NA	11	1	MSH	IN	NA	NA	0	NA	0	0	NA	NA	NA	NA	NA	NA	NA	NA	NA	NA	NA	NA	NA	NA	NA	NA	N	N	N	N	N	N	N	N	N	N	N	N	N	N	N	N	N	N	N	N	Y
	INPATIENT	NA	5	1	MSH	IN	NA	C78.7	1	NA	0	0	I25.2	NA	NA	NA	NA	NA	NA	NA	I10	NA	NA	NA	NA	NA	NA	E11.319, E11.36, E11.59, E11.9	N	Y	N	N	N	Y	N	N	N	N	N	N	Y	N	N	N	N	N	N	N	Y
	INPATIENT	NA	4	1	MSH	IN	NA	NA	0	NA	0	0	NA	NA	NA	NA	NA	NA	NA	NA	NA	NA	NA	NA	NA	NA	NA	NA	N	N	N	N	N	N	N	N	N	N	N	N	N	N	N	N	N	N	N	N	Y
	INPATIENT	NA	0	0	MSH	INO	NA	NA	0	NA	0	0	NA	NA	NA	NA	NA	NA	NA	NA	NA	NA	NA	NA	NA	NA	NA	NA	N	N	N	N	N	N	N	N	N	N	N	N	N	Y	Y	N	N	N	N	N	Y
	INPATIENT	NA	2	1	MSH	IN	NA	NA	0	NA	0	0	NA	NA	NA	NA	NA	NA	NA	NA	NA	NA	NA	NA	NA	NA	NA	NA	N	N	N	N	N	N	N	N	N	N	N	N	N	N	N	N	N	N	N	N	Y
	INPATIENT	NA	7	1	MSH	IN	NA	NA	0	NA	0	0	NA	NA	NA	NA	NA	NA	NA	NA	I10	E66.01	NA	NA	NA	NA	NA	NA	N	N	N	N	N	N	N	N	N	N	N	N	Y	N	N	Y	N	N	Y	N	N
1	INPATIENT	NA	37	1	MSH	IN	NA	NA	0	NA	0	0	NA	NA	NA	NA	NA	NA	NA	NA	I10	NA	NA	NA	NA	NA	NA	NA	N	N	N	N	N	N	N	N	N	N	N	N	Y	Y	Y	N	N	N	Y	N	N
	ER	NA	1	1	MSH	ER	NA	NA	0	NA	0	0	NA	NA	NA	NA	NA	NA	NA	NA	NA	NA	NA	NA	NA	NA	NA	NA	N	N	N	N	N	N	N	N	N	N	N	N	N	N	N	N	N	N	Y	N	N
	ER	NA	0	0	MSH	ER	NA	NA	0	NA	0	0	NA	NA	NA	NA	NA	NA	NA	NA	NA	NA	NA	NA	NA	NA	NA	NA	N	N	N	N	N	N	N	N	N	N	N	N	N	N	N	N	N	N	Y	N	N
	ER	NA	0	0	MSH	ER	NA	NA	0	NA	0	0	NA	NA	NA	NA	NA	NA	NA	NA	NA	NA	NA	NA	NA	NA	NA	NA	N	N	N	N	N	N	N	N	N	N	N	N	N	N	N	N	N	N	N	N	Y
	OUTPATIENT	NA	4	1	MSH	SDC	NA	NA	0	NA	0	0	NA	NA	NA	NA	NA	NA	NA	NA	NA	NA	NA	NA	NA	NA	NA	NA	N	N	N	N	N	N	N	N	N	N	N	N	N	N	N	N	N	N	Y	N	N
	ER	NA	0	0	MSH	ER	NA	NA	0	J44.1, J45.51, J45.901	1	1	NA	NA	NA	NA	NA	NA	NA	NA	NA	NA	NA	NA	NA	NA	NA	NA	N	N	N	Y	N	N	N	N	N	N	N	N	N	N	N	N	N	N	Y	N	N
	INPATIENT	NA	4	1	MSH	IN	NA	NA	0	NA	0	0	NA	NA	NA	NA	NA	NA	NA	NA	NA	NA	NA	NA	NA	NA	NA	NA	N	N	N	N	N	N	N	N	N	N	N	N	N	N	N	N	N	N	N	N	Y
	INPATIENT	NA	5	1	MSH	IN	NA	NA	0	NA	0	0	NA	NA	NA	NA	NA	NA	NA	NA	NA	E66.9	NA	NA	NA	NA	NA	NA	N	N	N	N	N	N	N	N	N	N	N	N	N	N	N	Y	N	N	N	N	Y
	INPATIENT	NA	8	1	MSH	IN	J96.01, J96.20, J96.21, J96.22	NA	0	J44.0, J44.1, J44.9, J45.901, J45.909	1	1	I11.0, I25.10, I25.110, I25.119, I25.2, I25.5, I25.84, I42.9, I50.20, I50.22, I50.23, I50.30, I50.31, I50.32, I50.33, I50.42, I50.43, I50.9	I13.2	NA	I12.0, N18.6	J96.12	NA	NA	NA	NA	NA	NA	J96.20, J96.21, J96.22	NA	NA	NA	E11.22, E11.9	Y	N	N	Y	Y	Y	N	Y	Y	N	N	N	N	N	N	N	N	Y	N	N	Y
	INPATIENT	NA	4	1	MSH	IN	NA	NA	0	J44.9, J45.909	1	1	I11.0, I50.30, I50.32	NA	NA	NA	NA	NA	NA	NA	I10	E66.01, E66.9, Z68.41	NA	NA	NA	NA	NA	NA	N	N	N	Y	N	Y	N	N	N	N	N	N	Y	N	Y	Y	N	N	N	N	Y
	INPATIENT	NA	11	1	MSH	IN	NA	NA	0	NA	0	0	NA	NA	NA	NA	NA	NA	NA	NA	NA	NA	NA	NA	NA	NA	NA	NA	N	N	N	N	N	N	N	N	N	N	N	N	N	N	Y	N	N	N	N	N	Y
	INPATIENT	NA	4	1	MSH	IN	NA	NA	0	NA	0	0	NA	NA	NA	NA	NA	NA	NA	NA	NA	NA	NA	NA	NA	NA	NA	NA	N	N	N	N	N	N	N	N	N	N	N	N	N	N	N	N	N	N	N	N	Y
	INPATIENT	NA	1	1	MSH	IN	J96.01	G20	0	J45.909	0	1	I11.0	NA	NA	NA	NA	F01.50, F01.51, F02.80, F02.81	NA	NA	I10	NA	NA	NA	G31.83	NA	NA	E11.65, E11.9	Y	Y	N	Y	N	Y	N	N	N	Y	N	N	Y	N	N	N	N	N	Y	Y	N
	INPATIENT	NA	4	1	MSH	IN	NA	NA	0	NA	0	0	NA	NA	NA	NA	NA	NA	NA	NA	NA	NA	NA	NA	NA	NA	NA	NA	N	N	N	N	N	N	N	N	N	N	N	N	N	N	N	N	N	N	N	N	Y
	INPATIENT	NA	0	0	MSH	IN	NA	NA	0	NA	0	0	NA	NA	NA	NA	NA	NA	NA	NA	NA	NA	NA	NA	NA	NA	NA	NA	N	N	N	N	N	N	N	N	N	N	N	N	N	N	N	N	N	N	N	N	Y
	INPATIENT	NA	4	1	MSH	IN	NA	NA	0	NA	0	0	NA	NA	NA	NA	NA	NA	NA	NA	I10	NA	NA	NA	NA	NA	NA	NA	N	N	N	N	N	N	N	N	N	N	N	N	Y	N	N	N	N	N	N	N	Y
	INPATIENT	NA	3	1	MSH	IN	NA	NA	0	NA	0	0	NA	NA	NA	NA	NA	NA	NA	NA	NA	NA	NA	NA	NA	NA	NA	NA	N	N	N	N	N	N	N	N	N	N	N	N	N	N	N	N	N	N	Y	N	N
	ER	NA	0	0	MSH	ER	NA	NA	0	NA	0	0	NA	NA	NA	NA	NA	NA	NA	NA	I10	NA	NA	NA	NA	NA	NA	NA	N	N	N	N	N	N	N	N	N	N	N	N	Y	N	N	N	N	N	Y	N	N
	INPATIENT	NA	2	1	MSH	IN	NA	NA	0	NA	0	0	NA	NA	NA	NA	NA	NA	NA	NA	NA	NA	NA	NA	NA	NA	NA	NA	N	N	N	N	N	N	N	N	N	N	N	N	N	N	N	N	N	N	N	N	Y
	INPATIENT	NA	9	1	HCH	IN	NA	NA	0	NA	0	0	NA	NA	NA	NA	NA	NA	NA	NA	NA	NA	NA	NA	NA	NA	NA	NA	N	N	N	N	N	N	N	N	N	N	N	N	N	N	N	N	N	N	N	N	Y
	ER	NA	0	0	MSH	ER	NA	NA	0	J45.909	0	1	NA	NA	NA	NA	NA	NA	NA	NA	I10	E66.9	NA	NA	NA	NA	NA	NA	N	N	N	Y	N	N	N	N	N	N	N	N	Y	N	N	Y	N	N	Y	N	N
	ER	NA	0	0	MSH	ER	NA	NA	0	NA	0	0	NA	NA	NA	NA	NA	NA	NA	NA	NA	NA	NA	NA	NA	NA	NA	NA	N	N	N	N	N	N	N	N	N	N	N	N	N	N	N	N	N	N	Y	N	N
	INPATIENT	NA	4	1	MSH	IN	NA	NA	0	NA	0	0	NA	NA	NA	NA	NA	NA	NA	NA	NA	NA	NA	NA	NA	NA	NA	NA	N	N	N	N	N	N	N	N	N	N	N	N	N	N	N	N	N	N	N	N	Y
	INPATIENT	NA	7	1	MSH	IN	NA	NA	0	NA	0	0	NA	NA	NA	NA	NA	NA	NA	NA	NA	NA	NA	NA	NA	NA	NA	NA	N	N	N	N	N	N	N	N	N	N	N	N	N	N	N	N	N	N	N	N	Y
	ER	NA	0	0	MSH	ER	NA	NA	0	NA	0	0	NA	NA	NA	NA	NA	NA	NA	NA	NA	NA	NA	NA	NA	NA	NA	NA	N	N	N	N	N	N	N	N	N	N	N	N	N	N	N	N	N	N	Y	N	N
	INPATIENT	NA	2	1	MSH	IN	NA	NA	0	NA	0	0	NA	NA	NA	NA	NA	NA	NA	NA	NA	NA	NA	NA	NA	NA	NA	NA	N	N	N	N	N	N	N	N	N	N	N	N	N	N	N	N	N	N	N	N	Y
	INPATIENT	NA	9	1	MSH	IN	NA	NA	0	NA	0	0	NA	NA	NA	NA	NA	NA	NA	NA	I10	E66.01	NA	NA	NA	NA	NA	NA	N	N	N	N	N	N	N	N	N	N	N	N	Y	N	Y	Y	N	N	Y	N	N
	INPATIENT	NA	6	1	MSH	IN	NA	NA	0	NA	0	0	NA	NA	NA	NA	NA	NA	NA	NA	NA	NA	NA	NA	NA	NA	NA	NA	N	N	N	N	N	N	N	N	N	N	N	N	N	N	N	N	N	N	N	N	Y
	INPATIENT	NA	3	1	MSH	IN	NA	NA	0	NA	0	0	NA	NA	NA	NA	NA	NA	NA	NA	NA	NA	NA	NA	NA	NA	NA	NA	N	N	N	N	N	N	N	N	N	N	N	N	N	N	N	N	N	N	Y	N	N
1	ER	NA	0	0	MSH	ER	NA	NA	0	NA	0	0	NA	NA	NA	NA	NA	NA	NA	NA	NA	NA	NA	NA	NA	NA	NA	NA	N	N	N	N	N	N	N	N	N	N	N	N	N	N	N	N	N	N	N	N	Y
	INPATIENT	NA	2	1	MSH	IN	NA	NA	0	NA	0	0	I25.10, I25.110, I25.82, I25.84	NA	NA	NA	NA	NA	NA	NA	I10	E66.01, E66.9, Z68.39, Z68.41	NA	NA	NA	NA	NA	E11.22, E11.51, E11.9	N	N	N	N	N	Y	N	N	N	N	N	N	Y	N	N	Y	N	N	N	N	Y
	INPATIENT	NA	1	1	MSH	IN	NA	NA	0	NA	0	0	NA	NA	NA	NA	NA	NA	NA	NA	I10	NA	NA	NA	NA	NA	NA	E11.9	N	N	N	N	N	N	N	N	N	N	N	N	Y	N	N	N	N	N	N	N	Y
	ER	NA	0	0	MSH	ER	NA	NA	0	NA	0	0	NA	NA	NA	I12.0, N18.6	NA	NA	NA	NA	NA	NA	NA	NA	NA	NA	NA	E11.22, E11.42	N	N	N	N	N	N	N	Y	N	N	N	N	N	N	N	N	N	N	N	N	Y
	ER	NA	0	0	MSH	ER	NA	NA	0	NA	0	0	NA	NA	NA	NA	NA	NA	NA	NA	NA	NA	NA	NA	NA	NA	NA	NA	N	N	N	N	N	N	N	N	N	N	N	N	N	N	N	N	N	N	Y	N	N
	INPATIENT	NA	6	1	MSH	IN	NA	NA	0	NA	0	0	NA	NA	NA	NA	NA	NA	NA	NA	NA	NA	NA	NA	NA	NA	NA	NA	N	N	N	N	N	N	N	N	N	N	N	N	N	N	N	N	N	N	N	N	Y
	INPATIENT	NA	1	1	MSH	IN	NA	K70.10	0	NA	0	0	NA	NA	NA	NA	NA	NA	NA	B20	NA	NA	NA	NA	NA	NA	NA	NA	N	Y	N	N	N	N	N	N	N	N	N	Y	N	N	N	N	N	N	N	N	Y
	INPATIENT	NA	5	1	MSH	IN	NA	NA	0	NA	0	0	NA	NA	NA	NA	NA	NA	NA	NA	NA	NA	NA	NA	NA	NA	NA	NA	N	N	N	N	N	N	N	N	N	N	N	N	N	N	N	N	N	N	Y	N	N
	INPATIENT	NA	7	1	MSH	IN	NA	NA	0	NA	0	0	I11.0, I25.10, I25.119, I25.2, I50.9	NA	NA	NA	NA	NA	NA	NA	I10	E66.09, Z68.31	NA	NA	NA	NA	NA	E11.9	N	N	N	N	N	Y	N	N	N	N	N	N	Y	N	N	Y	N	N	Y	N	N
	INPATIENT	NA	5	1	MSH	IN	NA	NA	0	NA	0	0	NA	NA	NA	NA	NA	NA	NA	NA	NA	NA	NA	NA	NA	NA	NA	NA	N	N	N	N	N	N	N	N	N	N	N	N	N	N	N	N	N	N	N	N	Y
	INPATIENT	NA	2	1	MSH	IN	NA	NA	0	NA	0	0	NA	NA	NA	NA	NA	NA	NA	NA	NA	NA	NA	NA	NA	NA	NA	NA	N	N	N	N	N	N	N	N	N	N	N	N	N	N	N	N	N	N	N	N	Y
	INPATIENT	NA	3	1	MSH	IN	NA	NA	0	NA	0	0	NA	NA	NA	NA	NA	NA	NA	NA	NA	NA	NA	NA	NA	NA	NA	NA	N	N	N	N	N	N	N	N	N	N	N	N	N	N	N	N	N	N	Y	N	N
	ER	NA	0	0	MSH	ER	NA	NA	0	NA	0	0	NA	NA	NA	NA	NA	NA	NA	NA	NA	NA	NA	NA	NA	NA	NA	E11.65, E11.9	N	N	N	N	N	N	N	N	N	N	N	N	N	N	N	N	N	N	Y	N	N
	INPATIENT	NA	1	1	MSH	INO	NA	NA	0	NA	0	0	NA	NA	NA	NA	NA	NA	NA	NA	NA	NA	NA	NA	NA	NA	NA	NA	N	N	N	N	N	N	N	N	N	N	N	N	N	N	N	N	N	N	Y	N	N
	INPATIENT	NA	2	1	MSH	IN	NA	NA	0	J45.909	0	1	NA	NA	NA	NA	NA	NA	NA	NA	NA	NA	NA	NA	NA	NA	NA	NA	N	N	N	Y	N	N	N	N	N	N	N	N	N	N	N	N	N	N	Y	N	N
	INPATIENT	NA	6	1	MSH	IN	NA	NA	0	J45.909	0	1	NA	NA	NA	NA	NA	NA	NA	NA	I10	NA	NA	NA	NA	NA	NA	NA	N	N	N	Y	N	N	N	N	N	N	N	N	Y	N	N	N	N	N	N	N	Y
	INPATIENT	NA	4	1	MSH	INO	NA	NA	0	NA	0	0	I25.10, I25.110, I25.84, I50.30, I50.32	NA	NA	NA	NA	NA	NA	NA	I10	NA	NA	NA	NA	NA	NA	NA	N	N	N	N	N	Y	N	N	N	N	N	N	Y	N	N	N	N	N	N	N	Y
	INPATIENT	NA	1	1	MSH	IN	NA	NA	0	NA	0	0	NA	NA	NA	NA	NA	NA	NA	NA	NA	NA	NA	NA	NA	NA	NA	NA	N	N	N	N	N	N	N	N	N	N	N	N	N	N	N	N	N	N	N	N	Y
	INPATIENT	NA	6	1	MSH	IN	NA	NA	0	NA	0	0	NA	NA	NA	NA	NA	NA	NA	NA	I10	NA	NA	NA	NA	NA	NA	NA	N	N	N	N	N	N	N	N	N	N	N	N	Y	N	N	N	N	N	N	N	Y
	INPATIENT	NA	2	1	MSH	IN	NA	NA	0	NA	0	0	NA	NA	NA	NA	NA	NA	NA	NA	NA	NA	NA	NA	NA	NA	NA	NA	N	N	N	N	N	N	N	N	N	N	N	N	N	N	N	N	N	N	N	N	Y
1	INPATIENT	NA	12	1	MSH	IN	NA	NA	0	NA	0	0	NA	NA	NA	NA	NA	NA	NA	NA	I10	NA	NA	NA	NA	NA	NA	E11.3293, E11.65	N	N	N	N	N	N	N	N	N	N	N	N	Y	Y	Y	N	N	N	N	N	Y
	ER	NA	0	0	MSH	ER	NA	NA	0	NA	0	0	NA	NA	NA	NA	NA	NA	NA	NA	NA	NA	NA	NA	NA	NA	NA	NA	N	N	N	N	N	N	N	N	N	N	N	N	N	N	N	N	N	N	Y	N	N
	INPATIENT	NA	2	1	MSH	IN	NA	NA	0	NA	0	0	NA	NA	NA	NA	NA	NA	NA	NA	NA	NA	NA	NA	NA	NA	NA	NA	N	N	N	N	N	N	N	N	N	N	N	N	N	N	N	N	N	N	N	N	Y
	ER	NA	1	1	MSH	ER	NA	NA	0	NA	0	0	NA	NA	NA	NA	NA	NA	NA	NA	NA	NA	NA	NA	NA	Z72.0	NA	NA	N	N	N	N	N	N	N	N	N	N	N	N	N	N	N	N	N	N	N	N	Y
	INPATIENT	NA	2	1	MSH	IN	NA	NA	0	NA	0	0	NA	NA	NA	NA	NA	NA	NA	NA	NA	NA	NA	NA	NA	NA	NA	NA	N	N	N	N	N	N	N	N	N	N	N	N	N	N	N	N	N	N	N	N	Y
1	INPATIENT	NA	12	1	MSH	IN	J96.00, J96.01	K74.60, K74.69	0	J44.1, J44.9, J45.901, J45.909	1	1	I11.0, I25.10, I25.2, I42.9, I50.23, I50.32, I50.33, I50.42, I50.43, I50.9	I13.0, I13.2	NA	N18.6	NA	NA	NA	NA	I10	E66.01, E66.2, E66.9, Z68.30, Z68.36, Z68.41, Z68.42	NA	NA	NA	NA	NA	E11.22, E11.51, E11.59, E11.622, E11.9	Y	Y	N	Y	Y	Y	N	Y	N	N	N	N	Y	Y	Y	Y	N	N	N	N	Y
	ER	NA	0	0	MSH	ER	NA	NA	0	NA	0	0	NA	NA	NA	NA	NA	NA	NA	NA	NA	NA	NA	NA	NA	NA	NA	NA	N	N	N	N	N	N	N	N	N	N	N	N	N	N	N	N	N	N	N	N	Y
1	INPATIENT	NA	6	1	MSH	IN	NA	NA	0	NA	0	0	NA	NA	NA	NA	NA	NA	NA	NA	NA	NA	NA	NA	NA	NA	NA	NA	N	N	N	N	N	N	N	N	N	N	N	N	N	N	N	N	N	N	N	N	Y
1	ER	NA	0	0	MSH	ER	NA	NA	0	NA	0	0	NA	NA	NA	NA	NA	NA	NA	NA	I10	NA	NA	NA	NA	NA	NA	NA	N	N	N	N	N	N	N	N	N	N	N	N	Y	N	N	N	N	N	N	N	Y
	INPATIENT	NA	3	1	MSH	IN	NA	NA	0	NA	0	0	NA	NA	NA	NA	NA	NA	NA	NA	NA	NA	NA	NA	NA	NA	NA	NA	N	N	N	N	N	N	N	N	N	N	N	N	N	N	N	N	N	N	N	N	Y
1	ER	NA	0	0	MSH	ER	NA	NA	0	NA	0	0	NA	NA	NA	NA	NA	NA	NA	NA	NA	NA	NA	NA	NA	NA	NA	NA	N	N	N	N	N	N	N	N	N	N	N	N	N	N	N	N	N	N	N	N	Y
	INPATIENT	NA	12	1	MSH	IN	NA	NA	0	NA	0	0	NA	NA	NA	NA	NA	NA	NA	NA	NA	NA	NA	NA	NA	NA	NA	NA	N	N	N	N	N	N	N	N	N	N	N	N	N	N	Y	N	N	N	N	N	Y
	ER	NA	0	0	MSH	ER	NA	NA	0	NA	0	0	NA	NA	NA	NA	NA	NA	NA	NA	I10	NA	NA	NA	NA	NA	NA	E11.9	N	N	N	N	N	N	N	N	N	N	N	N	Y	N	N	N	N	N	N	N	Y
	ER	NA	0	0	MSH	ER	NA	NA	0	J45.909	0	1	NA	NA	NA	NA	NA	NA	NA	NA	I10	NA	NA	NA	NA	NA	NA	NA	N	N	N	Y	N	N	N	N	N	N	N	N	Y	N	N	N	N	N	N	N	Y
1	ER	NA	0	0	MSH	ER	NA	NA	0	NA	0	0	NA	NA	NA	NA	NA	NA	NA	NA	NA	NA	NA	NA	NA	NA	NA	NA	N	N	N	N	N	N	N	N	N	N	N	N	N	N	N	N	N	N	N	N	Y
	INPATIENT	NA	4	1	MSH	IN	J96.21	NA	0	J44.0, J44.1, J44.9, J45.909	1	1	I11.0, I25.10, I42.1, I50.30, I50.32, I50.33, I50.9	NA	NA	NA	NA	NA	NA	B20	I10	E66.9	NA	J96.21	NA	NA	NA	E11.622, E11.9	Y	N	N	Y	N	Y	N	N	N	N	N	Y	Y	Y	Y	Y	N	Y	N	N	Y
	INPATIENT	NA	5	1	MSH	IN	NA	NA	0	J44.9	1	0	NA	NA	NA	NA	NA	NA	NA	NA	I10	NA	NA	NA	NA	NA	NA	NA	N	N	N	Y	N	N	N	N	N	N	N	N	Y	N	N	N	N	N	Y	N	N
	ER	NA	0	0	MSH	ER	NA	NA	0	NA	0	0	I25.10, I25.2	NA	NA	NA	NA	NA	NA	NA	I10	E66.9	NA	NA	NA	NA	NA	NA	N	N	N	N	N	Y	N	N	N	N	N	N	Y	N	N	Y	N	N	Y	N	N
	INPATIENT	NA	8	1	MSH	IN	NA	NA	0	J45.909	0	1	I25.10	NA	NA	NA	NA	F03.90	NA	NA	I10	NA	NA	NA	NA	NA	NA	NA	N	N	N	Y	N	Y	N	N	N	Y	N	N	Y	N	N	N	N	N	N	N	Y
	ER	NA	0	0	MSH	ER	NA	NA	0	NA	0	0	NA	NA	NA	NA	NA	NA	NA	NA	NA	NA	NA	NA	NA	NA	NA	NA	N	N	N	N	N	N	N	N	N	N	N	N	N	N	N	N	N	N	N	N	Y
	ER	NA	0	0	MSH	ER	NA	NA	0	NA	0	0	NA	NA	NA	NA	NA	NA	NA	NA	NA	NA	NA	NA	NA	NA	NA	NA	N	N	N	N	N	N	N	N	N	N	N	N	N	N	N	N	N	N	Y	N	N
	SMG	NA	0	0	MSH	CLI	NA	NA	0	NA	0	0	NA	NA	NA	NA	NA	NA	NA	NA	NA	NA	NA	NA	NA	NA	NA	NA	N	N	N	N	N	N	N	N	N	N	N	N	N	N	N	N	N	N	Y	N	N
	ER	NA	0	0	MSH	ER	NA	NA	0	J45.909	0	1	NA	NA	NA	NA	NA	NA	NA	NA	NA	NA	NA	NA	NA	NA	NA	NA	N	N	N	Y	N	N	N	N	N	N	N	N	N	N	N	N	N	N	Y	N	N
	INPATIENT	NA	4	1	MSH	IN	NA	NA	0	NA	0	0	NA	NA	NA	NA	NA	NA	NA	NA	NA	NA	NA	NA	NA	NA	NA	NA	N	N	N	N	N	N	N	N	N	N	N	N	N	N	N	N	N	N	N	N	Y
	INPATIENT	NA	2	1	MSH	INO	NA	NA	0	NA	0	0	NA	NA	NA	NA	NA	NA	NA	NA	NA	NA	NA	NA	NA	NA	NA	NA	N	N	N	N	N	N	N	N	N	N	N	N	N	N	N	N	N	N	N	N	Y
	ER	NA	0	0	MSH	ER	NA	NA	0	J45.909	0	1	NA	NA	NA	NA	NA	NA	NA	NA	NA	NA	NA	NA	NA	NA	NA	NA	N	N	N	Y	N	N	N	N	N	N	N	N	N	N	N	N	N	N	N	N	Y
	INPATIENT	NA	4	1	MSH	IN	NA	NA	0	NA	0	0	NA	NA	NA	NA	NA	NA	NA	NA	NA	NA	NA	NA	NA	NA	NA	NA	N	N	N	N	N	N	N	N	N	N	N	N	N	N	N	N	N	N	N	N	Y
1	INPATIENT	NA	4	1	MSH	IN	NA	NA	0	J45.909	0	1	NA	NA	NA	NA	NA	NA	NA	NA	NA	NA	NA	NA	NA	Z72.0	NA	NA	N	N	N	Y	N	N	N	N	N	N	N	N	N	N	N	N	N	N	N	N	Y
	ER	NA	0	0	MSH	ER	NA	NA	0	NA	0	0	NA	NA	NA	NA	NA	NA	NA	NA	NA	NA	NA	NA	NA	NA	NA	E11.9	N	N	N	N	N	N	N	N	N	N	N	N	N	N	N	N	N	N	N	N	Y
	INPATIENT	NA	15	1	MSH	IN	NA	NA	0	NA	0	0	I11.0, I50.30	NA	NA	NA	NA	NA	NA	NA	NA	NA	NA	NA	NA	NA	NA	E11.42, E11.65	N	N	N	N	N	Y	N	N	N	N	N	N	N	N	N	N	N	N	N	N	Y
1	INPATIENT	NA	8	1	MSH	IN	NA	NA	0	NA	0	0	NA	NA	NA	NA	NA	NA	NA	NA	NA	NA	NA	NA	NA	NA	NA	NA	N	N	N	N	N	N	N	N	N	N	N	N	N	N	Y	N	N	N	N	N	Y
	ER	NA	0	0	MSH	ER	NA	NA	0	NA	0	0	NA	NA	NA	NA	NA	NA	NA	NA	NA	NA	NA	NA	NA	NA	NA	NA	N	N	N	N	N	N	N	N	N	N	N	N	N	N	N	N	N	N	Y	N	N
	INPATIENT	NA	3	1	MSH	IN	NA	NA	0	NA	0	0	NA	NA	NA	NA	NA	NA	NA	NA	NA	NA	NA	NA	NA	NA	NA	NA	N	N	N	N	N	N	N	N	N	N	N	N	N	N	N	N	N	N	N	N	Y
	ER	NA	0	0	MSH	ER	NA	NA	0	NA	0	0	NA	NA	NA	NA	NA	NA	NA	NA	NA	NA	NA	NA	NA	NA	NA	NA	N	N	N	N	N	N	N	N	N	N	N	N	N	N	N	N	N	N	Y	N	N
	INPATIENT	NA	2	1	MSH	IN	NA	NA	0	NA	0	0	NA	NA	NA	NA	NA	NA	NA	NA	NA	NA	NA	NA	NA	NA	NA	NA	N	N	N	N	N	N	N	N	N	N	N	N	N	N	N	N	N	N	N	N	Y
	INPATIENT	NA	3	1	MSH	IN	NA	NA	0	NA	0	0	NA	NA	NA	NA	NA	NA	NA	NA	NA	NA	NA	NA	NA	NA	NA	NA	N	N	N	N	N	N	N	N	N	N	N	N	N	N	N	N	N	N	N	N	Y
	INPATIENT	NA	6	1	MSH	IN	NA	NA	0	NA	0	0	NA	NA	NA	NA	NA	NA	NA	NA	NA	NA	NA	NA	NA	NA	NA	NA	N	N	N	N	N	N	N	N	N	N	N	N	N	N	Y	N	N	N	Y	N	N
	INPATIENT	NA	1	1	MSH	IN	NA	NA	0	NA	0	0	NA	NA	NA	NA	NA	NA	NA	NA	NA	NA	NA	NA	NA	NA	NA	NA	N	N	N	N	N	N	N	N	N	N	N	N	N	N	N	N	N	N	N	N	Y
	INPATIENT	NA	4	1	MSH	IN	NA	NA	0	NA	0	0	NA	NA	NA	NA	NA	NA	NA	B20	NA	NA	NA	NA	NA	NA	NA	NA	N	N	N	N	N	N	N	N	N	N	N	Y	N	N	N	N	N	N	Y	N	N
	INPATIENT	NA	7	1	MSH	IN	NA	NA	0	NA	0	0	NA	NA	NA	NA	NA	NA	NA	NA	NA	NA	NA	NA	NA	NA	NA	NA	N	N	N	N	N	N	N	N	N	N	N	N	N	N	N	N	N	N	Y	N	N
	INPATIENT	NA	0	0	MSH	IN	NA	NA	0	NA	0	0	NA	NA	NA	NA	NA	NA	NA	NA	NA	NA	NA	NA	NA	NA	NA	NA	N	N	N	N	N	N	N	N	N	N	N	N	N	N	N	N	N	N	N	N	Y
	ER	NA	0	0	MSH	ER	NA	NA	0	NA	0	0	I25.10, I50.32, I50.9	I13.2	NA	I12.0, N18.6	NA	F03.90	NA	NA	NA	NA	NA	NA	NA	NA	NA	E11.22, E11.29, E11.649, E11.9	N	N	N	N	Y	Y	N	Y	N	Y	N	N	N	N	N	N	N	N	N	N	Y
	INPATIENT	NA	2	1	MSH	IN	NA	NA	0	NA	0	0	NA	NA	NA	NA	NA	NA	NA	NA	NA	NA	NA	NA	NA	NA	NA	NA	N	N	N	N	N	N	N	N	N	N	N	N	N	N	N	N	N	N	Y	N	N
	ER	NA	0	0	MSH	ER	NA	NA	0	NA	0	0	NA	NA	NA	NA	NA	NA	NA	NA	NA	NA	NA	NA	NA	NA	NA	NA	N	N	N	N	N	N	N	N	N	N	N	N	N	N	N	N	N	N	Y	N	N
	ER	NA	0	0	MSH	ER	J96.21, J96.22	NA	0	J44.1, J45.909	1	1	NA	NA	NA	NA	NA	NA	NA	NA	NA	NA	NA	J96.21, J96.22	NA	NA	NA	NA	Y	N	N	Y	N	N	N	N	N	N	N	N	N	N	N	N	N	Y	Y	N	N
1	INPATIENT	NA	3	1	MSH	IN	NA	NA	0	NA	0	0	NA	NA	NA	NA	NA	NA	NA	NA	NA	NA	NA	NA	NA	NA	NA	NA	N	N	N	N	N	N	N	N	N	N	N	N	N	N	Y	N	N	N	Y	N	N
	ER	NA	0	0	MSH	ER	NA	NA	0	NA	0	0	NA	NA	NA	NA	NA	NA	NA	NA	NA	NA	NA	NA	NA	NA	NA	NA	N	N	N	N	N	N	N	N	N	N	N	N	N	N	N	N	N	N	Y	N	N
	OUTPATIENT	NA	0	0	MSH	CLI	NA	NA	0	NA	0	0	NA	NA	NA	NA	NA	NA	NA	NA	NA	E66.01, E66.9	NA	NA	NA	NA	NA	NA	N	N	N	N	N	N	N	N	N	N	N	N	N	N	N	Y	N	N	Y	N	N
	INPATIENT	NA	9	1	MSH	IN	NA	NA	0	NA	0	0	NA	NA	NA	NA	NA	NA	NA	NA	I10	E66.01	NA	NA	NA	NA	NA	E11.3291, E11.65, E11.9	N	N	N	N	N	N	N	N	N	N	N	N	Y	N	N	Y	N	N	Y	N	N
	OUTPATIENT	NA	6	1	MSH	SDC	NA	NA	0	NA	0	0	NA	NA	NA	NA	NA	NA	NA	NA	NA	NA	NA	NA	NA	NA	NA	NA	N	N	N	N	N	N	N	N	N	N	N	N	N	N	N	N	N	N	Y	N	N
	ER	NA	0	0	MSH	ER	NA	NA	0	NA	0	0	NA	NA	NA	NA	NA	NA	NA	NA	NA	NA	NA	NA	NA	NA	NA	NA	N	N	N	N	N	N	N	N	N	N	N	N	N	N	N	N	N	N	Y	N	N
	INPATIENT	NA	2	1	MSH	IN	NA	NA	0	NA	0	0	NA	NA	NA	NA	NA	NA	NA	NA	NA	NA	NA	NA	NA	NA	NA	NA	N	N	N	N	N	N	N	N	N	N	N	N	N	N	N	N	N	N	N	N	Y
	INPATIENT	NA	45	1	MSH	IN	NA	NA	0	NA	0	0	NA	NA	NA	NA	NA	NA	NA	NA	NA	NA	NA	NA	NA	NA	NA	NA	N	N	N	N	N	N	N	N	N	N	N	N	N	Y	Y	N	N	N	N	N	Y
1	ER	NA	0	0	MSH	ER	NA	NA	0	NA	0	0	NA	NA	NA	NA	NA	NA	NA	NA	NA	NA	NA	NA	NA	NA	NA	NA	N	N	N	N	N	N	N	N	N	N	N	N	N	N	N	N	N	N	N	N	Y
	OUTPATIENT	NA	5	1	MSH	SDC	NA	NA	0	NA	0	0	NA	NA	NA	NA	NA	NA	NA	NA	NA	NA	NA	NA	NA	NA	NA	NA	N	N	N	N	N	N	N	N	N	N	N	N	N	N	N	N	N	N	Y	N	N
	INPATIENT	NA	2	1	MSH	IN	NA	NA	0	NA	0	0	NA	NA	NA	NA	NA	NA	NA	NA	NA	NA	NA	NA	NA	NA	NA	NA	N	N	N	N	N	N	N	N	N	N	N	N	N	N	N	N	N	N	Y	N	N
	INPATIENT	NA	3	1	MSH	IN	J96.01, J96.02	NA	0	NA	0	0	NA	NA	NA	NA	NA	NA	NA	NA	NA	NA	NA	NA	NA	NA	NA	NA	Y	N	N	N	N	N	N	N	N	N	N	N	N	N	N	N	N	N	N	N	Y
	INPATIENT	NA	4	1	MSH	IN	NA	NA	0	NA	0	0	NA	NA	NA	NA	NA	NA	NA	NA	NA	NA	NA	NA	NA	NA	NA	NA	N	N	N	N	N	N	N	N	N	N	N	N	N	N	N	N	N	N	N	N	Y
	ER	NA	0	0	MSH	ER	NA	NA	0	J44.9	1	0	I11.0, I25.10, I25.2, I50.20, I50.22	NA	NA	NA	NA	NA	NA	NA	I10	NA	NA	NA	NA	NA	NA	NA	N	N	N	Y	N	Y	N	N	N	N	N	N	Y	N	N	N	N	N	Y	N	N
1	INPATIENT	NA	4	1	MSH	IN	NA	NA	0	J44.9	1	0	I25.10	NA	NA	NA	NA	NA	NA	NA	NA	NA	NA	NA	NA	NA	NA	E11.51	N	N	N	Y	N	Y	N	N	N	N	N	N	N	N	N	N	N	N	N	N	Y
	ER	NA	0	0	MSH	ER	NA	NA	0	NA	0	0	NA	NA	NA	NA	NA	NA	NA	NA	NA	NA	NA	NA	NA	NA	NA	NA	N	N	N	N	N	N	N	N	N	N	N	N	N	N	N	N	N	N	Y	N	N
	INPATIENT	NA	25	1	MSH	IN	NA	NA	0	NA	0	0	I11.0, I25.10, I25.119, I50.30, I50.32, I50.33, I50.43	I13.0	NA	NA	NA	NA	NA	NA	I10	NA	NA	NA	NA	NA	NA	E11.22, E11.36, E11.39, E11.40, E11.43, E11.621, E11.622, E11.649, E11.65, E11.69, E11.9	N	N	N	N	Y	Y	N	N	N	N	N	N	Y	N	N	N	N	N	N	N	Y
	INPATIENT	NA	3	1	MSH	IN	NA	C77.0, C78.39	1	NA	0	0	NA	NA	NA	NA	NA	NA	NA	NA	NA	NA	NA	NA	NA	Z72.0	NA	NA	N	Y	N	N	N	N	N	N	N	N	N	N	N	N	N	N	N	N	N	N	Y
	INPATIENT	NA	43	1	MSH	IN	NA	NA	0	NA	0	0	NA	NA	NA	NA	NA	NA	NA	NA	NA	NA	NA	NA	NA	NA	NA	NA	N	N	N	N	N	N	N	N	N	N	N	N	N	N	N	N	N	N	N	N	Y
	ER	NA	0	0	MSH	ER	NA	NA	0	NA	0	0	NA	NA	NA	NA	NA	NA	NA	NA	NA	NA	NA	NA	NA	NA	NA	NA	N	N	N	N	N	N	N	N	N	N	N	N	N	N	N	N	N	N	Y	N	N
	INPATIENT	NA	3	1	MSH	IN	NA	NA	0	NA	0	0	NA	NA	NA	NA	NA	NA	NA	NA	NA	NA	NA	NA	NA	NA	NA	NA	N	N	N	N	N	N	N	N	N	N	N	N	N	N	N	N	N	N	N	N	Y
	ER	NA	0	0	MSH	ER	NA	NA	0	J45.909	0	1	NA	NA	NA	NA	NA	NA	NA	NA	I10	NA	NA	NA	NA	NA	NA	E11.3293, E11.621, E11.65, E11.9	N	N	N	Y	N	N	N	N	N	N	N	N	Y	N	N	N	N	N	Y	N	N
1	ER	NA	0	0	MSH	ER	NA	NA	0	NA	0	0	NA	NA	NA	NA	NA	NA	NA	NA	NA	NA	NA	NA	NA	NA	NA	NA	N	N	N	N	N	N	N	N	N	N	N	N	N	N	N	N	N	N	N	N	Y
	INPATIENT	NA	11	1	MSH	IN	NA	NA	0	NA	0	0	NA	NA	NA	NA	NA	NA	NA	NA	NA	NA	NA	NA	NA	NA	NA	NA	N	N	N	N	N	N	N	N	N	N	N	N	N	N	N	N	N	N	N	N	Y
	INPATIENT	NA	3	1	MSH	IN	NA	NA	0	NA	0	0	NA	NA	NA	NA	NA	NA	NA	NA	NA	NA	NA	NA	NA	NA	NA	NA	N	N	N	N	N	N	N	N	N	N	N	N	N	N	N	N	N	N	N	N	Y
	INPATIENT	NA	3	1	MSH	IN	NA	NA	0	NA	0	0	NA	NA	NA	NA	NA	NA	NA	NA	NA	NA	NA	NA	NA	NA	NA	NA	N	N	N	N	N	N	N	N	N	N	N	N	N	N	N	N	N	N	Y	N	N
	INPATIENT	NA	2	1	MSH	IN	NA	NA	0	NA	0	0	NA	NA	NA	NA	NA	NA	NA	NA	NA	NA	NA	NA	NA	NA	NA	NA	N	N	N	N	N	N	N	N	N	N	N	N	N	N	N	N	N	N	N	N	Y
	INPATIENT	NA	2	1	MSH	IN	NA	NA	0	NA	0	0	I25.10, I25.2, I50.22, I50.23, I50.9	I13.2	NA	I12.0, N18.6	NA	NA	NA	NA	NA	E66.9	NA	NA	NA	NA	NA	E11.22, E11.29, E11.51, E11.9	N	N	N	N	Y	Y	N	Y	N	N	N	N	N	N	N	Y	N	N	Y	N	N
	INPATIENT	NA	3	1	MSH	IN	NA	NA	0	J45.909	0	1	I11.0, I25.2, I50.32, I50.9	NA	NA	NA	NA	NA	NA	NA	NA	NA	NA	NA	NA	NA	NA	E11.9	N	N	N	Y	N	Y	N	N	N	N	N	N	N	N	N	N	N	N	N	N	Y
	ER	NA	0	0	MSH	ER	NA	NA	0	NA	0	0	NA	NA	NA	NA	NA	NA	NA	NA	NA	NA	NA	NA	NA	NA	NA	NA	N	N	N	N	N	N	N	N	N	N	N	N	N	N	N	N	N	N	N	N	Y
	OUTPATIENT	NA	3	1	MSH	SDC	NA	NA	0	NA	0	0	NA	NA	NA	NA	NA	NA	NA	NA	NA	NA	NA	NA	NA	NA	NA	NA	N	N	N	N	N	N	N	N	N	N	N	N	N	N	N	N	N	N	Y	N	N
	OUTPATIENT	NA	2	1	MSH	SDC	NA	NA	0	NA	0	0	NA	NA	NA	NA	NA	NA	NA	NA	NA	NA	NA	NA	NA	NA	NA	NA	N	N	N	N	N	N	N	N	N	N	N	N	N	N	N	N	N	N	Y	N	N
	INPATIENT	NA	7	1	MSH	IN	NA	NA	0	NA	0	0	NA	NA	NA	NA	NA	NA	NA	NA	NA	NA	NA	NA	NA	NA	NA	NA	N	N	N	N	N	N	N	N	N	N	N	N	N	N	N	N	N	N	N	N	Y
	INPATIENT	NA	7	1	MSH	INO	NA	NA	0	NA	0	0	NA	NA	NA	I12.0, N18.6	NA	F01.50	NA	NA	NA	NA	NA	NA	NA	NA	NA	NA	N	N	N	N	N	N	N	Y	N	Y	N	N	N	N	N	N	N	N	Y	N	N
	SMG	NA	0	0	MSH	CLI	NA	NA	0	NA	0	0	NA	NA	NA	NA	NA	NA	NA	NA	NA	NA	NA	NA	NA	NA	NA	NA	N	N	N	N	N	N	N	N	N	N	N	N	N	N	N	N	N	N	Y	N	N
	INPATIENT	NA	14	1	MSH	IN	NA	NA	0	NA	0	0	NA	NA	NA	NA	NA	NA	NA	NA	NA	NA	NA	NA	NA	NA	NA	E11.9	N	N	N	N	N	N	N	N	N	N	N	N	N	N	N	N	N	N	N	N	Y
	INPATIENT	NA	1	1	MSH	IN	NA	NA	0	NA	0	0	NA	NA	NA	NA	NA	NA	NA	NA	NA	NA	NA	NA	NA	NA	NA	NA	N	N	N	N	N	N	N	N	N	N	N	N	N	N	N	N	N	N	N	N	Y
	ER	NA	0	0	MSH	ER	NA	NA	0	J44.1, J44.9, J45.20, J45.21, J45.41, J45.901, J45.909	1	1	NA	NA	NA	NA	NA	NA	NA	NA	NA	E66.01, Z68.41	NA	NA	NA	NA	NA	E11.9	N	N	N	Y	N	N	N	N	N	N	N	N	N	N	N	Y	N	N	Y	N	N
	OUTPATIENT	NA	3	1	MSH	SDC	NA	NA	0	NA	0	0	NA	NA	NA	NA	NA	NA	NA	NA	NA	NA	NA	NA	NA	NA	NA	NA	N	N	N	N	N	N	N	N	N	N	N	N	N	N	N	N	N	N	Y	N	N
	INPATIENT	NA	3	1	MSH	IN	NA	NA	0	NA	0	0	NA	NA	NA	NA	NA	NA	NA	NA	NA	NA	NA	NA	NA	NA	NA	NA	N	N	N	N	N	N	N	N	N	N	N	N	N	N	Y	N	N	N	N	N	Y
1	ER	NA	0	0	MSH	ER	NA	NA	0	NA	0	0	NA	NA	NA	NA	NA	NA	NA	NA	NA	NA	NA	NA	NA	NA	NA	NA	N	N	N	N	N	N	N	N	N	N	N	N	N	N	N	N	N	N	Y	N	N
	INPATIENT	NA	3	1	MSH	IN	NA	NA	0	NA	0	0	NA	NA	NA	NA	NA	NA	NA	NA	NA	NA	NA	NA	NA	NA	NA	NA	N	N	N	N	N	N	N	N	N	N	N	N	N	N	N	N	N	N	N	N	Y
	INPATIENT	NA	16	1	MSH	IN	NA	NA	0	NA	0	0	I25.2, I50.32, I50.9	I13.0	NA	NA	NA	NA	NA	NA	I10	E66.9	NA	J96.90	NA	NA	NA	E11.22, E11.51	N	N	N	N	Y	Y	N	N	N	N	N	N	Y	N	N	Y	N	Y	Y	N	N
	INPATIENT	NA	4	1	MSH	IN	J96.21, J96.22	NA	0	J44.0, J45.31, J45.909	1	1	I11.0, I50.33, I50.40, I50.9	NA	NA	NA	NA	NA	NA	NA	I10	E66.01, E66.2, Z68.43	NA	J96.21, J96.22	NA	NA	NA	NA	Y	N	N	Y	N	Y	N	N	N	N	N	N	Y	N	N	Y	N	Y	N	N	Y
	INPATIENT	NA	0	0	MSH	CLI	NA	NA	0	NA	0	0	NA	NA	NA	NA	NA	NA	NA	NA	NA	NA	NA	NA	NA	NA	NA	NA	N	N	N	N	N	N	N	N	N	N	N	N	N	N	N	N	N	N	N	N	Y
	INPATIENT	NA	1	1	MSH	INO	NA	NA	0	J45.909	0	1	NA	NA	NA	NA	NA	NA	NA	NA	I10	NA	NA	NA	NA	NA	NA	NA	N	N	N	Y	N	N	N	N	N	N	N	N	Y	Y	Y	N	N	N	N	N	Y
	INPATIENT	NA	3	1	MSH	IN	J96.01, J96.21, J96.22	NA	0	J44.0, J44.1, J44.9, J45.909	1	1	I11.0, I25.10, I50.22, I50.30, I50.33	I13.0	NA	NA	NA	NA	NA	NA	I10	E66.01, E66.2, Z68.43, Z68.44, Z68.45	NA	J96.21, J96.22	NA	NA	NA	E11.21, E11.22, E11.65, E11.9	Y	N	N	Y	Y	Y	N	N	N	N	N	N	Y	N	N	Y	N	Y	Y	N	N
1	INPATIENT	NA	1	1	MSH	IN	NA	NA	0	NA	0	0	NA	NA	NA	NA	NA	NA	NA	NA	NA	NA	NA	NA	NA	NA	NA	NA	N	N	N	N	N	N	N	N	N	N	N	N	N	N	N	N	N	N	N	N	Y
	INPATIENT	NA	6	1	MSH	IN	NA	NA	0	NA	0	0	NA	NA	NA	NA	NA	NA	NA	NA	NA	NA	NA	NA	NA	NA	NA	NA	N	N	N	N	N	N	N	N	N	N	N	N	N	N	N	N	N	N	N	N	Y
	INPATIENT	NA	3	1	MSH	IN	NA	NA	0	NA	0	0	NA	NA	NA	NA	NA	NA	NA	NA	NA	NA	NA	NA	NA	NA	NA	NA	N	N	N	N	N	N	N	N	N	N	N	N	N	N	N	N	N	N	N	N	Y
	ER	NA	0	0	MSH	ER	NA	NA	0	NA	0	0	NA	NA	NA	NA	NA	NA	NA	NA	NA	NA	NA	NA	NA	NA	NA	NA	N	N	N	N	N	N	N	N	N	N	N	N	N	N	N	N	N	N	N	N	Y
1	INPATIENT	NA	4	1	MSH	IN	NA	NA	0	J45.909	0	1	NA	NA	NA	NA	NA	NA	NA	NA	I10	NA	NA	NA	NA	NA	NA	E11.29, E11.9	N	N	N	Y	N	N	N	N	N	N	N	N	Y	Y	Y	N	N	N	Y	N	N
	INPATIENT	NA	1	1	MSH	INO	NA	NA	0	NA	0	0	NA	NA	NA	NA	NA	NA	NA	NA	NA	NA	NA	NA	NA	NA	NA	NA	N	N	N	N	N	N	N	N	N	N	N	N	N	N	N	N	N	N	Y	N	N
	ER	NA	0	0	MSH	ER	NA	NA	0	NA	0	0	NA	NA	NA	NA	NA	NA	NA	NA	NA	NA	NA	NA	NA	NA	NA	NA	N	N	N	N	N	N	N	N	N	N	N	N	N	N	N	N	N	N	N	N	Y
	ER	NA	0	0	MSH	ER	NA	NA	0	NA	0	0	NA	NA	NA	NA	NA	NA	NA	NA	NA	NA	NA	NA	NA	NA	NA	NA	N	N	N	N	N	N	N	N	N	N	N	N	N	N	N	N	N	N	N	N	Y
	INPATIENT	NA	14	1	MSH	IN	NA	NA	0	NA	0	0	NA	NA	NA	NA	NA	NA	NA	NA	NA	NA	NA	NA	NA	NA	NA	NA	N	N	N	N	N	N	N	N	N	N	N	N	N	Y	Y	N	N	N	Y	N	N
	INPATIENT	NA	0	0	MSH	INO	NA	NA	0	NA	0	0	NA	NA	NA	NA	NA	NA	NA	NA	NA	NA	NA	NA	NA	NA	NA	NA	N	N	N	N	N	N	N	N	N	N	N	N	N	N	N	N	N	N	Y	N	N
	ER	NA	0	0	MSH	ER	J96.01	NA	0	NA	0	0	NA	NA	I67.6, I67.89	NA	NA	NA	NA	NA	NA	NA	NA	NA	NA	NA	NA	NA	Y	N	N	N	N	N	Y	N	N	N	N	N	N	N	N	N	N	N	N	N	Y
	ER	NA	0	0	MSH	ER	NA	NA	0	NA	0	0	NA	NA	NA	NA	NA	NA	NA	NA	NA	NA	NA	NA	NA	NA	NA	NA	N	N	N	N	N	N	N	N	N	N	N	N	N	N	N	N	N	N	Y	N	N
	INPATIENT	NA	2	1	MSH	IN	NA	NA	0	NA	0	0	NA	NA	NA	NA	NA	NA	NA	NA	NA	NA	NA	NA	NA	NA	NA	NA	N	N	N	N	N	N	N	N	N	N	N	N	N	N	N	N	N	N	N	N	Y
	INPATIENT	NA	2	1	MSH	IN	NA	NA	0	NA	0	0	I25.10, I25.2	NA	NA	NA	NA	NA	NA	NA	I10	NA	NA	NA	NA	NA	NA	E11.65, E11.9	N	N	N	N	N	Y	N	N	N	N	N	N	Y	N	N	N	N	N	N	N	Y
1	INPATIENT	NA	17	1	MSH	IN	NA	NA	0	NA	0	0	NA	NA	NA	NA	NA	NA	NA	NA	NA	NA	NA	NA	NA	NA	NA	NA	N	N	N	N	N	N	N	N	N	N	N	N	N	N	Y	N	N	N	N	N	Y
	ER	NA	0	0	MSH	ER	NA	NA	0	NA	0	0	NA	NA	NA	NA	NA	NA	NA	NA	NA	NA	NA	NA	NA	NA	NA	NA	N	N	N	N	N	N	N	N	N	N	N	N	N	N	N	N	N	N	Y	N	N
	ER	NA	0	0	MSH	ER	NA	NA	0	NA	0	0	NA	NA	NA	NA	NA	NA	NA	NA	NA	NA	NA	NA	NA	NA	NA	NA	N	N	N	N	N	N	N	N	N	N	N	N	N	N	N	N	N	N	N	N	Y
	ER	NA	0	0	MSH	ER	NA	NA	0	NA	0	0	NA	NA	NA	NA	NA	NA	NA	NA	NA	NA	NA	NA	NA	NA	NA	NA	N	N	N	N	N	N	N	N	N	N	N	N	N	N	N	N	N	N	N	N	Y
1	INPATIENT	NA	12	1	MSH	IN	NA	NA	0	NA	0	0	NA	NA	NA	NA	NA	NA	NA	NA	I10	NA	NA	NA	NA	NA	NA	E11.21, E11.40, E11.51, E11.52, E11.621, E11.628, E11.65, E11.69, E11.9	N	N	N	N	N	N	N	N	N	N	N	N	Y	Y	Y	N	N	N	N	N	Y
1	INPATIENT	NA	5	1	MSH	IN	NA	NA	0	J45.901	0	1	NA	NA	NA	NA	NA	NA	NA	NA	I10	NA	NA	NA	NA	NA	NA	NA	N	N	N	Y	N	N	N	N	N	N	N	N	Y	N	Y	N	N	N	Y	N	N
	INPATIENT	NA	2	1	MSH	IN	NA	NA	0	J44.9	1	0	NA	NA	NA	NA	NA	NA	NA	NA	I10	NA	NA	NA	NA	NA	NA	NA	N	N	N	Y	N	N	N	N	N	N	N	N	Y	N	N	N	N	N	N	N	Y
	INPATIENT	NA	1	1	MSH	INO	NA	NA	0	NA	0	0	NA	NA	NA	NA	NA	NA	NA	NA	NA	NA	NA	NA	NA	NA	NA	NA	N	N	N	N	N	N	N	N	N	N	N	N	N	N	N	N	N	N	Y	N	N
	INPATIENT	NA	11	1	MSH	IN	NA	NA	0	NA	0	0	NA	NA	NA	NA	NA	NA	NA	NA	NA	NA	NA	NA	NA	NA	NA	NA	N	N	N	N	N	N	N	N	N	N	N	N	N	N	N	N	N	N	Y	N	N
	OUTPATIENT	NA	5	1	MSH	SDC	NA	NA	0	NA	0	0	NA	NA	NA	NA	NA	NA	NA	NA	NA	NA	NA	NA	NA	NA	NA	NA	N	N	N	N	N	N	N	N	N	N	N	N	N	N	N	N	N	N	Y	N	N
	ER	NA	0	0	MSH	ER	NA	NA	0	NA	0	0	NA	NA	NA	NA	NA	NA	NA	NA	I10	NA	NA	NA	NA	NA	NA	NA	N	N	N	N	N	N	N	N	N	N	N	N	Y	N	N	N	N	N	Y	N	N
	INPATIENT	NA	2	1	MSH	IN	NA	NA	0	NA	0	0	NA	NA	NA	NA	NA	NA	NA	NA	NA	NA	NA	NA	NA	NA	NA	NA	N	N	N	N	N	N	N	N	N	N	N	N	N	N	N	N	N	N	N	N	Y
	OUTPATIENT	NA	5	1	MSH	SDC	NA	NA	0	NA	0	0	NA	NA	NA	NA	NA	NA	NA	NA	NA	NA	NA	NA	NA	NA	NA	NA	N	N	N	N	N	N	N	N	N	N	N	N	N	N	N	N	N	N	Y	N	N
	INPATIENT	NA	2	1	MSH	IN	NA	NA	0	NA	0	0	NA	NA	NA	NA	NA	NA	NA	NA	NA	NA	NA	NA	NA	NA	NA	NA	N	N	N	N	N	N	N	N	N	N	N	N	N	N	N	N	N	N	N	N	Y
1	INPATIENT	NA	1	1	MSH	IN	NA	NA	0	NA	0	0	NA	NA	NA	NA	NA	NA	NA	NA	NA	NA	NA	NA	NA	NA	NA	NA	N	N	N	N	N	N	N	N	N	N	N	N	N	N	N	N	N	N	N	N	Y
	INPATIENT	NA	8	1	MSH	IN	J20.9	NA	0	NA	0	0	I25.10	NA	NA	NA	NA	NA	NA	NA	I10	E66.01, Z68.43	NA	NA	NA	NA	NA	E11.65, E11.9	Y	N	N	N	N	Y	N	N	N	N	N	N	Y	N	N	Y	N	N	N	N	Y
	INPATIENT	NA	7	1	MSH	IN	NA	NA	0	NA	0	0	I42.9, I50.21	NA	NA	NA	NA	NA	NA	NA	I10	NA	NA	NA	NA	NA	NA	NA	N	N	N	N	N	Y	N	N	N	N	N	N	Y	N	Y	N	N	N	N	N	Y
	ER	NA	1	1	MSH	ER	NA	NA	0	NA	0	0	NA	NA	NA	NA	NA	NA	NA	NA	NA	NA	NA	NA	NA	NA	NA	NA	N	N	N	N	N	N	N	N	N	N	N	N	N	N	N	N	N	N	N	N	Y
	INPATIENT	NA	2	1	MSH	INO	NA	NA	0	J44.1, J44.9	1	0	I11.0, I25.10, I25.2, I42.0, I42.9, I50.20, I50.22, I50.23, I50.43, I50.82, I50.9	NA	NA	NA	J96.10, J96.11	NA	NA	NA	NA	NA	NA	NA	NA	NA	NA	E11.42, E11.649, E11.65, E11.9	N	N	N	Y	N	Y	N	N	Y	N	N	N	N	N	N	N	N	N	N	N	Y
	ER	NA	0	0	MSH	ER	NA	NA	0	J43.9	0	0	NA	NA	NA	NA	NA	F02.80, G30.9	NA	NA	I10	NA	NA	NA	NA	NA	NA	E11.9	N	N	N	Y	N	N	N	N	N	Y	N	N	Y	N	N	N	N	N	N	N	Y
	ER	NA	1	1	MSH	ER	NA	NA	0	NA	0	0	NA	NA	NA	NA	NA	NA	NA	NA	NA	NA	NA	NA	NA	NA	NA	NA	N	N	N	N	N	N	N	N	N	N	N	N	N	N	N	N	N	N	N	N	Y
	INPATIENT	NA	7	1	MSH	IN	NA	NA	0	NA	0	0	NA	NA	NA	NA	NA	NA	NA	NA	NA	NA	NA	NA	NA	NA	NA	NA	N	N	N	N	N	N	N	N	N	N	N	N	N	N	N	N	N	N	Y	N	N
	ER	NA	1	1	MSH	ER	NA	NA	0	NA	0	0	NA	NA	NA	NA	NA	NA	NA	NA	NA	NA	NA	NA	NA	NA	NA	NA	N	N	N	N	N	N	N	N	N	N	N	N	N	N	N	N	N	N	N	N	Y
	INPATIENT	NA	2	1	MSH	INO	J20.9	NA	0	J45.21, J45.909	0	1	NA	NA	NA	NA	NA	NA	NA	NA	NA	NA	NA	NA	NA	NA	NA	NA	Y	N	N	Y	N	N	N	N	N	N	N	N	N	N	N	N	N	N	N	N	Y
	INPATIENT	NA	0	0	MSH	IN	NA	NA	0	NA	0	0	NA	NA	NA	NA	NA	NA	NA	NA	NA	NA	NA	NA	NA	NA	NA	NA	N	N	N	N	N	N	N	N	N	N	N	N	N	N	N	N	N	N	N	N	Y
1	ER	NA	1	1	MSH	ER	NA	NA	0	NA	0	0	NA	NA	NA	NA	NA	NA	NA	NA	NA	NA	NA	NA	NA	NA	NA	NA	N	N	N	N	N	N	N	N	N	N	N	N	N	N	N	N	N	N	N	N	Y
	ER	NA	0	0	MSH	ER	J20.9, J96.01, J96.02, J96.20, J96.21	NA	0	J44.0, J44.1, J44.9, J45.51, J45.901, J45.909	1	1	NA	NA	NA	NA	J96.10	NA	NA	NA	I10	E66.9	NA	J96.20, J96.21	NA	Z72.0	NA	E11.65, E11.9	Y	N	N	Y	N	N	N	N	Y	N	N	N	Y	N	N	Y	N	Y	Y	N	N
	INPATIENT	NA	4	1	MSH	IN	NA	NA	0	J45.901	0	1	NA	NA	NA	NA	NA	NA	NA	NA	NA	NA	NA	NA	NA	NA	NA	NA	N	N	N	Y	N	N	N	N	N	N	N	N	N	N	Y	N	N	N	Y	N	N
	INPATIENT	NA	1	1	MSH	IN	NA	NA	0	NA	0	0	NA	NA	NA	NA	NA	NA	NA	NA	NA	NA	NA	NA	NA	NA	NA	NA	N	N	N	N	N	N	N	N	N	N	N	N	N	N	N	N	N	N	N	N	Y
	OUTPATIENT	NA	0	0	MSH	CLI	NA	NA	0	NA	0	0	NA	NA	NA	NA	NA	NA	NA	NA	NA	NA	NA	NA	NA	NA	NA	NA	N	N	N	N	N	N	N	N	N	N	N	N	N	N	N	N	N	N	Y	N	N
	INPATIENT	NA	0	0	MSH	IN	NA	NA	0	NA	0	0	NA	NA	NA	NA	NA	NA	NA	NA	NA	NA	NA	NA	NA	NA	NA	NA	N	N	N	N	N	N	N	N	N	N	N	N	N	N	N	N	N	N	N	N	Y
1	ER	NA	0	0	MSH	ER	NA	NA	0	NA	0	0	NA	NA	NA	NA	NA	NA	NA	NA	NA	NA	NA	NA	NA	NA	NA	NA	N	N	N	N	N	N	N	N	N	N	N	N	N	N	N	N	N	N	N	N	Y
	INPATIENT	NA	4	1	MSH	IN	NA	NA	0	NA	0	0	NA	NA	NA	NA	NA	NA	NA	NA	NA	NA	NA	NA	NA	NA	NA	NA	N	N	N	N	N	N	N	N	N	N	N	N	N	N	N	N	N	N	Y	N	N
	ER	NA	0	0	MSH	ER	NA	NA	0	NA	0	0	NA	NA	NA	NA	NA	NA	NA	NA	NA	NA	NA	NA	NA	NA	NA	NA	N	N	N	N	N	N	N	N	N	N	N	N	N	N	N	N	N	N	N	N	Y
1	INPATIENT	NA	5	1	MSH	IN	NA	NA	0	NA	0	0	NA	NA	NA	NA	NA	NA	NA	NA	NA	E66.01, Z68.42	NA	NA	NA	NA	NA	E11.21, E11.22, E11.40, E11.52, E11.621, E11.628, E11.65	N	N	N	N	N	N	N	N	N	N	N	N	N	N	N	Y	N	N	N	N	Y
	SMG	NA	0	0	MSH	CLI	NA	NA	0	NA	0	0	NA	NA	NA	NA	NA	NA	NA	NA	NA	NA	NA	NA	NA	NA	NA	NA	N	N	N	N	N	N	N	N	N	N	N	N	N	N	N	N	N	N	Y	N	N
	SMG	NA	0	0	MSH	CLI	NA	NA	0	NA	0	0	NA	NA	NA	NA	NA	NA	NA	NA	NA	E66.9	NA	NA	NA	NA	NA	NA	N	N	N	N	N	N	N	N	N	N	N	N	N	N	N	Y	N	N	Y	N	N
	SMG	NA	0	0	MSH	CLI	NA	C77.0	1	NA	0	0	NA	NA	NA	NA	NA	NA	NA	NA	NA	NA	NA	NA	NA	NA	NA	NA	N	Y	N	N	N	N	N	N	N	N	N	N	N	N	N	N	N	N	Y	N	N
	INPATIENT	NA	3	1	MSH	IN	NA	NA	0	NA	0	0	NA	NA	NA	NA	NA	NA	NA	NA	NA	NA	NA	NA	NA	NA	NA	NA	N	N	N	N	N	N	N	N	N	N	N	N	N	N	N	N	N	N	N	N	Y
	INPATIENT	NA	1	1	MSH	INO	NA	NA	0	J44.9, J45.909	1	1	I25.10, I50.31, I50.32, I50.812	I13.0, I13.2	NA	N18.5	NA	F01.50	NA	NA	I10	E66.01, E66.9, Z68.37, Z68.41	NA	NA	NA	NA	NA	E11.21, E11.22, E11.319, E11.3551, E11.36, E11.65, E11.9	N	N	N	Y	Y	Y	N	Y	N	Y	N	N	Y	N	N	Y	N	N	N	N	Y
	INPATIENT	NA	17	1	MSH	IN	NA	NA	0	NA	0	0	NA	NA	NA	NA	NA	NA	NA	NA	NA	NA	NA	NA	NA	NA	NA	NA	N	N	N	N	N	N	N	N	N	N	N	N	N	N	N	N	N	N	N	N	Y
	INPATIENT	NA	3	1	MSH	IN	NA	NA	0	NA	0	0	NA	NA	NA	NA	NA	NA	NA	NA	NA	NA	NA	NA	NA	NA	NA	NA	N	N	N	N	N	N	N	N	N	N	N	N	N	N	N	N	N	N	N	N	Y
	OUTPATIENT	NA	3	1	MSH	SDC	NA	NA	0	NA	0	0	NA	NA	NA	NA	NA	NA	NA	NA	NA	NA	NA	NA	NA	NA	NA	NA	N	N	N	N	N	N	N	N	N	N	N	N	N	N	N	N	N	N	Y	N	N
	INPATIENT	NA	1	1	MSH	IN	NA	NA	0	NA	0	0	NA	NA	NA	NA	NA	NA	NA	NA	NA	NA	NA	NA	NA	NA	NA	NA	N	N	N	N	N	N	N	N	N	N	N	N	N	N	N	N	N	N	N	N	Y
	INPATIENT	NA	7	1	MSH	IN	NA	NA	0	NA	0	0	NA	NA	NA	NA	NA	NA	NA	NA	NA	NA	NA	NA	NA	NA	NA	NA	N	N	N	N	N	N	N	N	N	N	N	N	N	N	N	N	N	N	N	N	Y
	OUTPATIENT	NA	0	0	MSH	CLI	NA	NA	0	NA	0	0	I50.9	I13.2	NA	I12.0, N18.5, N18.6	NA	NA	NA	NA	NA	E66.9	NA	NA	NA	NA	NA	E11.22, E11.319, E11.649, E11.65	N	N	N	N	Y	Y	N	Y	N	N	N	N	N	N	N	Y	N	N	Y	N	N
	INPATIENT	NA	3	1	MSH	IN	NA	NA	0	NA	0	0	NA	NA	NA	NA	NA	NA	NA	NA	NA	NA	NA	NA	NA	NA	NA	NA	N	N	N	N	N	N	N	N	N	N	N	N	N	N	N	N	N	N	N	N	Y
	INPATIENT	NA	3	1	MSH	IN	NA	NA	0	J45.909	0	1	NA	NA	NA	NA	NA	NA	NA	NA	I10	E66.01, Z68.44	NA	NA	NA	NA	NA	E11.65	N	N	N	Y	N	N	N	N	N	N	N	N	Y	N	N	Y	N	N	N	N	Y
1	INPATIENT	NA	0	0	MSH	IN	NA	NA	0	J45.909	0	1	NA	NA	NA	NA	NA	NA	NA	NA	NA	NA	NA	NA	NA	NA	NA	E11.9	N	N	N	Y	N	N	N	N	N	N	N	N	N	Y	Y	N	N	N	N	N	Y
	INPATIENT	NA	7	1	MSH	IN	J20.9	NA	0	J44.0, J44.1, J45.20, J45.21, J45.901, J45.909	1	1	I11.0, I50.9	NA	NA	NA	NA	NA	NA	NA	I10	E66.01, E66.2, Z68.44	NA	NA	NA	NA	NA	E11.59	Y	N	N	Y	N	Y	N	N	N	N	N	N	Y	N	N	Y	N	N	N	N	Y
	ER	NA	1	1	MSH	ER	NA	NA	0	NA	0	0	NA	NA	NA	NA	NA	NA	NA	NA	NA	NA	NA	NA	NA	NA	NA	NA	N	N	N	N	N	N	N	N	N	N	N	N	N	N	N	N	N	N	N	N	Y
	INPATIENT	NA	1	1	MSH	INO	NA	NA	0	NA	0	0	NA	NA	NA	NA	NA	NA	O24.112, O24.119	NA	NA	NA	NA	NA	NA	NA	NA	E11.9	N	N	N	N	N	N	N	N	N	N	Y	N	N	N	N	N	N	N	N	N	Y
	INPATIENT	NA	13	1	MSH	IN	NA	NA	0	NA	0	0	NA	NA	NA	NA	NA	NA	NA	NA	NA	NA	NA	NA	NA	NA	NA	NA	N	N	N	N	N	N	N	N	N	N	N	N	N	N	Y	N	N	N	Y	N	N
	INPATIENT	NA	4	1	MSH	IN	NA	NA	0	NA	0	0	NA	NA	NA	NA	NA	NA	NA	NA	NA	NA	NA	NA	NA	NA	NA	NA	N	N	N	N	N	N	N	N	N	N	N	N	N	N	N	N	N	N	N	N	Y
	ER	NA	1	1	MSH	ER	NA	NA	0	NA	0	0	NA	NA	NA	NA	NA	NA	NA	NA	NA	NA	NA	NA	NA	NA	NA	NA	N	N	N	N	N	N	N	N	N	N	N	N	N	N	N	N	N	N	N	N	Y
1	INPATIENT	NA	4	1	MSH	IN	NA	NA	0	NA	0	0	I11.0, I50.32, I50.9	NA	NA	NA	NA	NA	NA	NA	NA	NA	NA	NA	NA	NA	NA	E11.51, E11.628, E11.649, E11.65, E11.9	N	N	N	N	N	Y	N	N	N	N	N	N	N	Y	Y	N	N	N	N	N	Y
	ER	NA	1	1	MSH	ER	NA	NA	0	NA	0	0	NA	NA	NA	NA	NA	NA	NA	NA	NA	NA	NA	NA	NA	NA	NA	NA	N	N	N	N	N	N	N	N	N	N	N	N	N	N	N	N	N	N	Y	N	N
	INPATIENT	NA	4	1	MSH	IN	NA	NA	0	NA	0	0	NA	NA	NA	NA	NA	NA	NA	NA	NA	NA	NA	NA	NA	NA	NA	NA	N	N	N	N	N	N	N	N	N	N	N	N	N	N	N	N	N	N	Y	N	N
	INPATIENT	NA	2	1	MSH	IN	NA	NA	0	NA	0	0	NA	NA	NA	NA	NA	NA	NA	NA	NA	NA	NA	NA	NA	NA	NA	NA	N	N	N	N	N	N	N	N	N	N	N	N	N	N	N	N	N	N	N	N	Y
	INPATIENT	NA	6	1	MSH	IN	J96.00, J96.01, J96.02	NA	0	J45.51, J45.901, J45.909	0	1	NA	NA	NA	NA	NA	NA	NA	NA	NA	NA	NA	NA	NA	NA	NA	NA	Y	N	N	Y	N	N	N	N	N	N	N	N	N	N	Y	N	N	N	Y	N	N
	INPATIENT	NA	4	1	MSH	IN	NA	NA	0	NA	0	0	NA	NA	NA	NA	NA	NA	NA	NA	NA	NA	NA	NA	NA	NA	NA	NA	N	N	N	N	N	N	N	N	N	N	N	N	N	N	N	N	N	N	Y	N	N
	ER	NA	0	0	MSH	ER	NA	NA	0	J45.909	0	1	NA	NA	NA	NA	NA	NA	NA	NA	NA	E66.9	NA	NA	NA	NA	NA	NA	N	N	N	Y	N	N	N	N	N	N	N	N	N	N	N	Y	N	N	Y	N	N
	ER	NA	0	0	MSH	ER	NA	NA	0	NA	0	0	NA	NA	NA	NA	NA	NA	NA	B20	NA	NA	NA	NA	NA	NA	NA	NA	N	N	N	N	N	N	N	N	N	N	N	Y	N	N	N	N	N	N	Y	N	N
	INPATIENT	NA	1	1	MSH	IN	NA	NA	0	NA	0	0	NA	NA	NA	NA	NA	NA	NA	NA	I10	NA	NA	NA	NA	NA	NA	NA	N	N	N	N	N	N	N	N	N	N	N	N	Y	N	N	N	N	N	N	N	Y
	SMG	NA	0	0	MSH	CLI	NA	NA	0	NA	0	0	NA	NA	NA	NA	NA	NA	NA	NA	NA	NA	NA	NA	NA	NA	NA	NA	N	N	N	N	N	N	N	N	N	N	N	N	N	N	N	N	N	N	Y	N	N
	INPATIENT	NA	3	1	MSH	IN	NA	NA	0	NA	0	0	NA	NA	NA	NA	NA	NA	NA	NA	NA	NA	NA	NA	NA	NA	NA	NA	N	N	N	N	N	N	N	N	N	N	N	N	N	N	N	N	N	N	N	N	Y
	INPATIENT	NA	5	1	MSH	IN	NA	NA	0	NA	0	0	NA	NA	NA	NA	NA	NA	NA	NA	NA	NA	NA	NA	NA	NA	NA	NA	N	N	N	N	N	N	N	N	N	N	N	N	N	N	Y	N	N	N	N	N	Y
	INPATIENT	NA	0	0	MSH	CLI	NA	NA	0	NA	0	0	NA	NA	NA	NA	NA	NA	NA	NA	NA	NA	NA	NA	NA	NA	NA	NA	N	N	N	N	N	N	N	N	N	N	N	N	N	N	N	N	N	N	N	N	Y
	INPATIENT	NA	2	1	MSH	IN	NA	NA	0	NA	0	0	NA	NA	NA	NA	NA	NA	NA	NA	NA	NA	NA	NA	NA	NA	NA	NA	N	N	N	N	N	N	N	N	N	N	N	N	N	N	N	N	N	N	Y	N	N
	INPATIENT	NA	2	1	MSH	IN	NA	NA	0	NA	0	0	NA	NA	NA	NA	NA	NA	NA	NA	NA	NA	NA	NA	NA	NA	NA	NA	N	N	N	N	N	N	N	N	N	N	N	N	N	N	N	N	N	N	N	N	Y
	OUTPATIENT	NA	51	1	MSH	SDC	NA	NA	0	NA	0	0	NA	NA	NA	NA	NA	NA	NA	NA	NA	NA	NA	NA	NA	NA	NA	NA	N	N	N	N	N	N	N	N	N	N	N	N	N	N	N	N	N	N	Y	N	N
	INPATIENT	NA	4	1	MSH	IN	NA	NA	0	NA	0	0	NA	NA	NA	NA	NA	NA	NA	NA	NA	NA	NA	NA	NA	NA	NA	NA	N	N	N	N	N	N	N	N	N	N	N	N	N	N	N	N	N	N	Y	N	N
	INPATIENT	NA	6	1	MSH	IN	NA	NA	0	NA	0	0	NA	NA	NA	NA	NA	NA	NA	NA	NA	NA	NA	NA	NA	NA	NA	NA	N	N	N	N	N	N	N	N	N	N	N	N	N	N	N	N	N	N	Y	N	N
	ER	NA	0	0	MSH	ER	NA	NA	0	NA	0	0	NA	NA	NA	NA	NA	NA	NA	NA	NA	NA	NA	NA	NA	NA	NA	NA	N	N	N	N	N	N	N	N	N	N	N	N	N	N	N	N	N	N	Y	N	N
	INPATIENT	NA	2	1	MSH	IN	NA	NA	0	NA	0	0	NA	NA	NA	NA	NA	NA	NA	NA	NA	NA	NA	NA	NA	NA	NA	NA	N	N	N	N	N	N	N	N	N	N	N	N	N	N	N	N	N	N	Y	N	N
	INPATIENT	NA	7	1	MSH	IN	J96.00, J96.01, J96.02	NA	0	J44.0, J44.1, J44.9, J45.901	1	1	I11.0, I25.10, I25.110, I25.5, I25.84, I42.0, I50.1, I50.22, I50.23, I50.9	I13.0	NA	NA	NA	NA	NA	NA	NA	NA	NA	J96.90	NA	NA	NA	E11.22, E11.65, E11.9	Y	N	N	Y	Y	Y	N	N	N	N	N	N	N	N	N	N	N	Y	Y	N	N
	INPATIENT	NA	3	1	MSH	IN	J96.01, J96.02	NA	0	J44.1, J44.9, J45.21, J45.41, J45.51, J45.901, J45.909	1	1	NA	NA	NA	NA	NA	NA	NA	NA	NA	NA	NA	NA	NA	Z72.0	NA	NA	Y	N	N	Y	N	N	N	N	N	N	N	N	N	N	N	N	N	N	N	N	Y
	INPATIENT	NA	3	1	MSH	IN	NA	NA	0	NA	0	0	NA	NA	NA	NA	NA	NA	NA	NA	NA	NA	NA	NA	NA	NA	NA	NA	N	N	N	N	N	N	N	N	N	N	N	N	N	N	Y	N	N	N	Y	N	N
	ER	NA	1	1	MSH	ER	NA	NA	0	J44.1, J45.21	1	0	I11.0, I50.9	NA	NA	NA	NA	NA	NA	NA	I10	NA	NA	NA	NA	NA	NA	NA	N	N	N	Y	N	Y	N	N	N	N	N	N	Y	N	N	N	N	N	N	N	Y
1	ER	NA	1	1	MSH	ER	NA	NA	0	NA	0	0	NA	NA	NA	NA	NA	NA	NA	NA	NA	NA	NA	NA	NA	NA	NA	NA	N	N	N	N	N	N	N	N	N	N	N	N	N	N	N	N	N	N	N	N	Y
	ER	NA	0	0	MSH	ER	J96.20	NA	0	J44.1, J44.9, J45.51, J45.909	1	1	I50.32	NA	NA	NA	NA	NA	NA	NA	NA	NA	NA	J96.20	NA	NA	NA	NA	Y	N	N	Y	N	Y	N	N	N	N	N	N	N	N	N	N	N	Y	N	N	Y
	INPATIENT	NA	5	1	MSH	IN	NA	NA	0	NA	0	0	NA	NA	NA	NA	NA	NA	NA	NA	NA	E66.9	NA	NA	NA	NA	NA	NA	N	N	N	N	N	N	N	N	N	N	N	N	N	N	Y	Y	N	N	N	N	Y
	INPATIENT	NA	6	1	MSH	IN	NA	NA	0	NA	0	0	NA	NA	NA	NA	NA	NA	NA	NA	NA	NA	NA	NA	NA	NA	NA	NA	N	N	N	N	N	N	N	N	N	N	N	N	N	Y	Y	N	N	N	Y	N	N
	INPATIENT	NA	1	1	MSH	IN	NA	NA	0	NA	0	0	NA	NA	NA	NA	NA	NA	NA	NA	NA	NA	NA	NA	NA	NA	NA	E11.9	N	N	N	N	N	N	N	N	N	N	N	N	N	N	N	N	N	N	N	N	Y
	SMG	NA	0	0	MSH	CLI	NA	NA	0	NA	0	0	NA	NA	NA	NA	NA	NA	NA	NA	NA	NA	NA	NA	NA	NA	NA	NA	N	N	N	N	N	N	N	N	N	N	N	N	N	N	N	N	N	N	Y	N	N
1	INPATIENT	NA	9	1	MSH	IN	NA	NA	0	NA	0	0	NA	NA	NA	NA	NA	NA	NA	NA	NA	NA	NA	NA	NA	NA	NA	NA	N	N	N	N	N	N	N	N	N	N	N	N	N	Y	Y	N	N	N	N	N	Y
	INPATIENT	NA	15	1	MSH	IN	NA	NA	0	NA	0	0	NA	NA	NA	NA	NA	NA	NA	NA	NA	NA	NA	NA	NA	NA	NA	NA	N	N	N	N	N	N	N	N	N	N	N	N	N	N	Y	N	N	N	N	N	Y
	INPATIENT	NA	3	1	MSH	IN	NA	NA	0	NA	0	0	NA	NA	NA	NA	NA	NA	NA	NA	NA	NA	NA	NA	NA	NA	NA	NA	N	N	N	N	N	N	N	N	N	N	N	N	N	N	N	N	N	N	N	N	Y
	INPATIENT	NA	10	1	MSH	IN	NA	NA	0	NA	0	0	NA	NA	NA	NA	NA	NA	NA	NA	NA	NA	NA	NA	NA	NA	NA	NA	N	N	N	N	N	N	N	N	N	N	N	N	N	N	N	N	N	N	N	N	Y
	INPATIENT	NA	4	1	MSH	IN	NA	NA	0	J44.1, J44.9	1	0	NA	NA	NA	NA	NA	F02.80, F03.90, G30.9	NA	NA	I10	NA	NA	NA	NA	NA	NA	NA	N	N	N	Y	N	N	N	N	N	Y	N	N	Y	N	N	N	N	N	N	N	Y
	INPATIENT	NA	2	1	MSH	IN	NA	NA	0	NA	0	0	NA	NA	NA	NA	NA	NA	NA	NA	NA	E66.9	NA	NA	NA	NA	NA	NA	N	N	N	N	N	N	N	N	N	N	N	N	N	N	N	Y	N	N	N	N	Y
	INPATIENT	NA	1	1	MSH	IN	NA	NA	0	NA	0	0	NA	NA	NA	NA	NA	NA	NA	NA	NA	NA	NA	NA	NA	NA	NA	NA	N	N	N	N	N	N	N	N	N	N	N	N	N	N	Y	N	N	N	N	N	Y
	INPATIENT	NA	6	1	MSH	IN	NA	NA	0	J44.9	1	0	NA	NA	I67.9	NA	NA	NA	NA	NA	I10	NA	NA	NA	NA	NA	NA	E11.9	N	N	N	Y	N	N	Y	N	N	N	N	N	Y	N	N	N	N	N	Y	N	N
	INPATIENT	NA	2	1	MSH	INO	NA	NA	0	NA	0	0	NA	NA	NA	NA	NA	NA	NA	NA	NA	NA	NA	NA	NA	NA	NA	NA	N	N	N	N	N	N	N	N	N	N	N	N	N	N	N	N	N	N	N	N	Y
	ER	NA	0	0	MSH	ER	NA	NA	0	NA	0	0	NA	NA	NA	NA	NA	NA	NA	NA	NA	NA	NA	NA	NA	NA	NA	NA	N	N	N	N	N	N	N	N	N	N	N	N	N	N	N	N	N	N	Y	N	N
	ER	NA	0	0	MSH	ER	NA	NA	0	NA	0	0	NA	NA	NA	NA	NA	NA	NA	NA	NA	NA	NA	NA	NA	NA	NA	NA	N	N	N	N	N	N	N	N	N	N	N	N	N	N	N	N	N	N	Y	N	N
	ER	NA	0	0	MSH	ER	NA	NA	0	NA	0	0	NA	NA	NA	NA	NA	NA	NA	NA	NA	NA	NA	NA	NA	Z72.0	NA	NA	N	N	N	N	N	N	N	N	N	N	N	N	N	N	N	N	N	N	N	N	Y
	INPATIENT	NA	10	1	MSH	IN	NA	NA	0	NA	0	0	NA	NA	NA	NA	NA	NA	NA	NA	NA	NA	NA	NA	NA	NA	NA	NA	N	N	N	N	N	N	N	N	N	N	N	N	N	N	N	N	N	N	Y	N	N
	INPATIENT	NA	13	1	MSH	IN	NA	NA	0	NA	0	0	NA	NA	NA	NA	NA	NA	NA	NA	NA	NA	NA	NA	NA	NA	NA	NA	N	N	N	N	N	N	N	N	N	N	N	N	N	N	N	N	N	N	N	N	Y
	ER	NA	0	0	MSH	ER	NA	K70.10	0	NA	0	0	NA	NA	NA	NA	NA	NA	NA	NA	I10	NA	NA	NA	NA	NA	NA	NA	N	Y	N	N	N	N	N	N	N	N	N	N	Y	N	N	N	N	N	Y	N	N
	ER	NA	0	0	MSH	ER	NA	NA	0	NA	0	0	NA	NA	NA	NA	NA	NA	NA	NA	NA	NA	NA	NA	NA	NA	NA	NA	N	N	N	N	N	N	N	N	N	N	N	N	N	N	N	N	N	N	Y	N	N
	INPATIENT	NA	2	1	MSH	IN	NA	NA	0	NA	0	0	NA	NA	NA	NA	NA	NA	NA	NA	NA	NA	NA	NA	NA	NA	NA	NA	N	N	N	N	N	N	N	N	N	N	N	N	N	N	N	N	N	N	N	N	Y
	ER	NA	0	0	MSH	ER	NA	NA	0	NA	0	0	NA	NA	NA	NA	NA	NA	NA	NA	NA	NA	NA	NA	NA	NA	NA	NA	N	N	N	N	N	N	N	N	N	N	N	N	N	N	N	N	N	N	Y	N	N
	INPATIENT	NA	1	1	MSH	IN	NA	NA	0	NA	0	0	NA	NA	NA	NA	NA	NA	NA	NA	NA	NA	NA	NA	NA	NA	NA	NA	N	N	N	N	N	N	N	N	N	N	N	N	N	N	N	N	N	N	N	N	Y
	ER	NA	0	0	MSH	ER	NA	NA	0	NA	0	0	I25.10, I25.2, I25.84	NA	NA	NA	NA	NA	NA	NA	I10	NA	NA	NA	NA	NA	NA	E11.22, E11.65, E11.9	N	N	N	N	N	Y	N	N	N	N	N	N	Y	N	N	N	N	N	Y	N	N
	ER	NA	0	0	MSH	ER	NA	NA	0	NA	0	0	NA	NA	NA	NA	NA	NA	NA	NA	NA	NA	NA	NA	NA	NA	NA	NA	N	N	N	N	N	N	N	N	N	N	N	N	N	N	N	N	N	N	Y	N	N
1	ER	NA	0	0	MSH	ER	NA	NA	0	NA	0	0	NA	NA	NA	NA	NA	NA	NA	NA	NA	NA	NA	NA	NA	NA	NA	NA	N	N	N	N	N	N	N	N	N	N	N	N	N	N	N	N	N	N	N	N	Y
	INPATIENT	NA	5	1	MSH	IN	NA	C77.0	1	J44.1, J44.9, J45.909	1	1	I25.10	NA	NA	NA	J42	NA	NA	NA	I10	NA	NA	NA	NA	Z72.0	NA	E11.22, E11.9	N	Y	N	Y	N	Y	N	N	Y	N	N	N	Y	N	N	N	N	N	Y	N	N
	ER	NA	0	0	MSH	ER	NA	NA	0	NA	0	0	NA	NA	NA	NA	NA	NA	NA	NA	NA	NA	NA	NA	NA	NA	NA	NA	N	N	N	N	N	N	N	N	N	N	N	N	N	N	N	N	N	N	Y	N	N
	INPATIENT	NA	1	1	MSH	IN	NA	NA	0	NA	0	0	I25.10, I25.84	NA	NA	NA	NA	NA	NA	NA	I10	NA	NA	NA	NA	NA	NA	E11.9	N	N	N	N	N	Y	N	N	N	N	N	N	Y	N	N	N	N	N	N	N	Y
	INPATIENT	NA	2	1	MSH	IN	NA	NA	0	NA	0	0	NA	NA	NA	NA	NA	NA	NA	NA	NA	NA	NA	NA	NA	NA	NA	NA	N	N	N	N	N	N	N	N	N	N	N	N	N	N	N	N	N	N	N	N	Y
	ER	NA	0	0	MSH	ER	NA	NA	0	NA	0	0	NA	NA	NA	NA	NA	NA	NA	NA	NA	NA	NA	NA	NA	NA	NA	NA	N	N	N	N	N	N	N	N	N	N	N	N	N	N	N	N	N	N	Y	N	N
	ER	NA	0	0	MSH	ER	NA	NA	0	NA	0	0	NA	NA	NA	NA	NA	NA	NA	NA	NA	NA	NA	NA	NA	NA	NA	NA	N	N	N	N	N	N	N	N	N	N	N	N	N	N	N	N	N	N	Y	N	N
	ER	NA	0	0	MSH	ER	NA	NA	0	NA	0	0	NA	NA	NA	NA	NA	NA	NA	NA	NA	NA	NA	NA	NA	NA	NA	NA	N	N	N	N	N	N	N	N	N	N	N	N	N	N	N	N	N	N	Y	N	N
	INPATIENT	NA	2	1	MSH	IN	NA	NA	0	NA	0	0	NA	NA	NA	NA	NA	NA	NA	NA	NA	NA	NA	NA	NA	NA	NA	NA	N	N	N	N	N	N	N	N	N	N	N	N	N	N	N	N	N	N	N	N	Y
	INPATIENT	NA	5	1	MSH	IN	NA	NA	0	NA	0	0	NA	NA	NA	NA	NA	NA	NA	NA	NA	NA	NA	NA	NA	NA	NA	NA	N	N	N	N	N	N	N	N	N	N	N	N	N	N	N	N	N	N	N	N	Y
	OUTPATIENT	NA	0	0	MSH	CLI	NA	NA	0	NA	0	0	NA	NA	NA	NA	NA	NA	NA	NA	NA	NA	NA	NA	NA	NA	NA	E11.9	N	N	N	N	N	N	N	N	N	N	N	N	N	N	N	N	N	N	Y	N	N
	INPATIENT	NA	10	1	MSH	IN	NA	NA	0	J43.2, J44.9, J45.909, J84.10	1	1	NA	NA	NA	NA	J96.10	NA	NA	NA	I10	NA	NA	NA	NA	Z72.0	NA	NA	N	N	N	Y	N	N	N	N	Y	N	N	N	Y	N	N	N	N	N	N	N	Y
1	INPATIENT	NA	7	1	MSH	IN	NA	NA	0	NA	0	0	NA	NA	NA	NA	NA	NA	NA	NA	NA	NA	NA	NA	NA	NA	NA	NA	N	N	N	N	N	N	N	N	N	N	N	N	N	Y	Y	N	N	N	N	N	Y
	ER	NA	0	0	MSH	ER	NA	NA	0	NA	0	0	NA	NA	NA	NA	NA	NA	NA	NA	NA	NA	NA	NA	NA	NA	NA	NA	N	N	N	N	N	N	N	N	N	N	N	N	N	N	N	N	N	N	Y	N	N
	OUTPATIENT	NA	0	0	MSH	CLI	NA	NA	0	J43.1, J43.9, J44.0, J44.9, J45.909	1	1	NA	NA	NA	NA	NA	F02.80, F03.90	NA	NA	I10	NA	NA	NA	NA	NA	NA	E11.9	N	N	N	Y	N	N	N	N	N	Y	N	N	Y	N	N	N	N	N	Y	N	N
1	INPATIENT	NA	34	1	MSH	IN	NA	NA	0	J44.9	1	0	I11.0, I50.9	I13.0	NA	NA	NA	NA	NA	NA	NA	NA	NA	NA	NA	NA	NA	NA	N	N	N	Y	Y	Y	N	N	N	N	N	N	N	Y	Y	N	N	N	N	N	Y
	INPATIENT	NA	0	0	MSH	IN	NA	NA	0	NA	0	0	NA	NA	NA	NA	NA	NA	NA	NA	NA	NA	NA	NA	NA	NA	NA	NA	N	N	N	N	N	N	N	N	N	N	N	N	N	N	N	N	N	N	N	N	Y
1	INPATIENT	NA	1	1	MSH	IN	NA	NA	0	NA	0	0	NA	NA	NA	NA	NA	NA	NA	NA	NA	NA	NA	NA	NA	NA	NA	NA	N	N	N	N	N	N	N	N	N	N	N	N	N	Y	Y	N	N	N	N	N	Y
	INPATIENT	NA	7	1	MSH	IN	NA	NA	0	J45.909	0	1	NA	NA	NA	NA	NA	NA	NA	NA	NA	NA	NA	NA	NA	NA	NA	E11.9	N	N	N	Y	N	N	N	N	N	N	N	N	N	N	N	N	N	N	N	N	Y
	INPATIENT	NA	3	1	MSH	IN	NA	NA	0	NA	0	0	NA	NA	NA	NA	NA	NA	NA	NA	NA	NA	NA	NA	NA	NA	NA	NA	N	N	N	N	N	N	N	N	N	N	N	N	N	N	Y	N	N	N	N	N	Y
	INPATIENT	NA	4	1	MSH	IN	NA	NA	0	NA	0	0	NA	NA	NA	NA	NA	NA	NA	NA	I10	E66.9	NA	NA	NA	NA	NA	NA	N	N	N	N	N	N	N	N	N	N	N	N	Y	N	N	Y	N	N	N	N	Y
	INPATIENT	NA	16	1	MSH	IN	NA	NA	0	NA	0	0	NA	NA	NA	NA	NA	NA	NA	NA	NA	NA	NA	NA	NA	NA	NA	NA	N	N	N	N	N	N	N	N	N	N	N	N	N	N	N	N	N	N	Y	N	N
	INPATIENT	NA	10	1	MSH	IN	NA	NA	0	NA	0	0	NA	NA	NA	NA	NA	NA	NA	B20	NA	NA	NA	NA	NA	NA	NA	NA	N	N	N	N	N	N	N	N	N	N	N	Y	N	N	N	N	N	N	N	N	Y
	INPATIENT	NA	0	0	MSH	IN	NA	NA	0	NA	0	0	NA	NA	NA	NA	NA	NA	NA	NA	NA	NA	NA	NA	NA	NA	NA	NA	N	N	N	N	N	N	N	N	N	N	N	N	N	N	N	N	N	N	N	N	Y
	INPATIENT	NA	9	1	MSH	IN	NA	NA	0	NA	0	0	NA	NA	NA	NA	NA	NA	NA	NA	NA	NA	NA	NA	NA	NA	NA	NA	N	N	N	N	N	N	N	N	N	N	N	N	N	N	N	N	N	N	N	N	Y
1	INPATIENT	NA	7	1	MSH	IN	NA	NA	0	J43.2, J44.1, J44.9, J45.909	1	1	I25.10, I25.2, I25.5, I50.32, I50.33, I50.42, I50.9	I13.0, I13.11, I13.2	NA	I12.0, N18.5, N18.6	J96.10, J96.11, J96.12	NA	NA	NA	I10	NA	NA	NA	NA	NA	NA	E11.22, E11.29, E11.40, E11.51, E11.621, E11.649	N	N	N	Y	Y	Y	N	Y	Y	N	N	N	Y	N	N	N	N	N	N	N	Y
	INPATIENT	NA	2	1	MSH	IN	NA	NA	0	J45.909	0	1	NA	NA	NA	NA	NA	NA	NA	NA	NA	NA	NA	NA	NA	NA	NA	NA	N	N	N	Y	N	N	N	N	N	N	N	N	N	N	N	N	N	N	N	N	Y
	INPATIENT	NA	2	1	MSH	IN	NA	NA	0	J45.901	0	1	NA	NA	NA	NA	NA	NA	NA	NA	NA	NA	NA	NA	NA	NA	NA	NA	N	N	N	Y	N	N	N	N	N	N	N	N	N	N	N	N	N	N	N	N	Y
	ER	NA	0	0	MSH	ER	NA	NA	0	NA	0	0	NA	NA	NA	NA	NA	NA	NA	NA	NA	NA	NA	NA	NA	Z72.0	NA	NA	N	N	N	N	N	N	N	N	N	N	N	N	N	N	N	N	N	N	Y	N	N
	INPATIENT	NA	10	1	HCH	IN	NA	NA	0	NA	0	0	NA	NA	NA	NA	NA	NA	NA	NA	NA	NA	NA	NA	NA	NA	NA	NA	N	N	N	N	N	N	N	N	N	N	N	N	N	N	N	N	N	N	Y	N	N
	OUTPATIENT	NA	0	0	MSH	CLI	NA	NA	0	NA	0	0	NA	NA	NA	NA	NA	NA	NA	B20	NA	NA	NA	NA	NA	NA	E10.65	E11.65, E11.9	N	N	Y	N	N	N	N	N	N	N	N	Y	N	N	N	N	N	N	N	N	N
	ER	NA	0	0	MSH	ER	NA	NA	0	NA	0	0	NA	NA	NA	NA	NA	NA	NA	NA	NA	NA	NA	NA	NA	NA	NA	NA	N	N	N	N	N	N	N	N	N	N	N	N	N	N	N	N	N	N	Y	N	N
	ER	NA	0	0	MSH	ER	J20.9, J96.01	NA	0	J44.1, J44.9, J45.909	1	1	I50.31, I50.42	I13.0	NA	NA	NA	NA	NA	B20	I10	NA	NA	NA	NA	Z72.0	NA	NA	Y	N	N	Y	Y	Y	N	N	N	N	N	Y	Y	N	N	N	N	N	Y	N	N
	INPATIENT	NA	10	1	MSH	IN	NA	NA	0	NA	0	0	NA	NA	NA	NA	NA	NA	NA	NA	I10	E66.9, Z68.33	NA	NA	NA	NA	NA	E11.41, E11.51, E11.65, E11.69, E11.9	N	N	N	N	N	N	N	N	N	N	N	N	Y	N	Y	Y	N	N	Y	N	N
	OUTPATIENT	NA	-43963	0	MSH		NA	NA	0	NA	0	0	NA	NA	NA	NA	NA	NA	NA	NA	NA	NA	NA	NA	NA	NA	NA	NA	N	N	N	N	N	N	N	N	N	N	N	N	N	N	N	N	N	N	Y	N	N
	INPATIENT	NA	3	1	MSH	IN	NA	NA	0	NA	0	0	NA	NA	NA	NA	NA	NA	NA	NA	NA	NA	NA	NA	NA	NA	NA	NA	N	N	N	N	N	N	N	N	N	N	N	N	N	N	N	N	N	N	N	N	Y
	INPATIENT	NA	0	0	MSH	IN	NA	NA	0	NA	0	0	NA	NA	NA	NA	NA	NA	NA	NA	NA	NA	NA	NA	NA	NA	NA	NA	N	N	N	N	N	N	N	N	N	N	N	N	N	Y	Y	N	N	N	Y	N	N
	INPATIENT	NA	5	1	MSH	IN	NA	NA	0	J44.9	1	0	I25.2	NA	NA	NA	NA	NA	NA	NA	I10	NA	NA	NA	NA	NA	NA	NA	N	N	N	Y	N	Y	N	N	N	N	N	N	Y	N	N	N	N	N	N	N	Y
	INPATIENT	NA	8	1	MSH	IN	NA	NA	0	NA	0	0	NA	NA	NA	NA	NA	NA	NA	NA	NA	NA	NA	NA	NA	NA	NA	NA	N	N	N	N	N	N	N	N	N	N	N	N	N	N	N	N	N	N	N	N	Y
	ER	NA	0	0	MSH	ER	NA	NA	0	NA	0	0	NA	NA	NA	NA	NA	NA	NA	NA	NA	NA	NA	NA	NA	NA	NA	NA	N	N	N	N	N	N	N	N	N	N	N	N	N	N	N	N	N	N	Y	N	N
	INPATIENT	NA	2	1	MSH	IN	NA	NA	0	NA	0	0	NA	NA	NA	NA	NA	NA	NA	NA	NA	NA	NA	NA	NA	NA	NA	NA	N	N	N	N	N	N	N	N	N	N	N	N	N	N	N	N	N	N	N	N	Y
	INPATIENT	NA	9	1	MSH	IN	NA	NA	0	NA	0	0	NA	NA	NA	NA	NA	NA	NA	NA	NA	NA	NA	NA	NA	NA	NA	NA	N	N	N	N	N	N	N	N	N	N	N	N	N	N	N	N	N	N	N	N	Y
	INPATIENT	NA	3	1	HCH	IN	NA	NA	0	J44.1, J45.909	1	1	I25.10	NA	NA	NA	NA	NA	NA	B20	I10	NA	NA	NA	NA	Z72.0	NA	NA	N	N	N	Y	N	Y	N	N	N	N	N	Y	Y	N	N	N	N	N	N	N	Y
	INPATIENT	NA	2	1	MSH	IN	NA	NA	0	NA	0	0	NA	NA	NA	NA	NA	NA	NA	NA	NA	NA	NA	NA	NA	NA	NA	NA	N	N	N	N	N	N	N	N	N	N	N	N	N	Y	Y	N	N	N	N	N	Y
	INPATIENT	NA	3	1	MSH	IN	NA	NA	0	NA	0	0	NA	NA	NA	NA	NA	NA	NA	NA	NA	NA	NA	NA	NA	NA	NA	NA	N	N	N	N	N	N	N	N	N	N	N	N	N	N	N	N	N	N	N	N	Y
	ER	NA	0	0	MSH	ER	NA	NA	0	NA	0	0	NA	NA	NA	NA	NA	NA	NA	NA	NA	NA	NA	NA	NA	NA	NA	NA	N	N	N	N	N	N	N	N	N	N	N	N	N	N	N	N	N	N	Y	N	N
	ER	NA	0	0	MSH	ER	NA	NA	0	NA	0	0	NA	NA	NA	NA	NA	NA	NA	NA	I10	NA	NA	NA	NA	NA	NA	NA	N	N	N	N	N	N	N	N	N	N	N	N	Y	N	N	N	N	N	N	N	Y
	ER	NA	1	1	MSH	ER	NA	NA	0	NA	0	0	NA	NA	NA	NA	NA	NA	NA	NA	NA	NA	NA	NA	NA	NA	NA	NA	N	N	N	N	N	N	N	N	N	N	N	N	N	N	N	N	N	N	N	N	Y
	ER	NA	0	0	MSH	ER	NA	NA	0	NA	0	0	NA	NA	NA	NA	NA	NA	NA	NA	NA	NA	NA	NA	NA	NA	NA	NA	N	N	N	N	N	N	N	N	N	N	N	N	N	N	N	N	N	N	N	N	Y
	ER	NA	1	1	HCH	ER	NA	NA	0	NA	0	0	NA	NA	NA	NA	NA	NA	NA	NA	NA	NA	NA	NA	NA	NA	NA	NA	N	N	N	N	N	N	N	N	N	N	N	N	N	N	N	N	N	N	N	N	Y
1	INPATIENT	NA	5	1	MSH	IN	NA	NA	0	NA	0	0	NA	NA	NA	NA	NA	NA	NA	NA	I10	NA	NA	NA	NA	NA	NA	NA	N	N	N	N	N	N	N	N	N	N	N	N	Y	N	N	N	N	N	N	N	Y
	OUTPATIENT	NA	4	1	MSH	SDC	NA	NA	0	NA	0	0	NA	NA	NA	NA	NA	NA	NA	NA	NA	NA	NA	NA	NA	NA	NA	NA	N	N	N	N	N	N	N	N	N	N	N	N	N	N	N	N	N	N	Y	N	N
	ER	NA	0	0	MSH	ER	NA	NA	0	NA	0	0	NA	NA	NA	NA	NA	NA	NA	NA	NA	NA	NA	NA	NA	NA	NA	NA	N	N	N	N	N	N	N	N	N	N	N	N	N	N	N	N	N	N	N	N	Y
	SMG	NA	0	0	MSH	CLI	NA	NA	0	J45.909	0	1	I25.10, I25.119	NA	NA	NA	NA	NA	NA	NA	I10	E66.01, Z68.41	NA	NA	NA	NA	NA	NA	N	N	N	Y	N	Y	N	N	N	N	N	N	Y	N	N	Y	N	N	Y	N	N
	ER	NA	0	0	MSH	ER	NA	NA	0	NA	0	0	NA	NA	NA	NA	NA	NA	NA	NA	NA	NA	NA	NA	NA	NA	NA	NA	N	N	N	N	N	N	N	N	N	N	N	N	N	N	N	N	N	N	N	N	Y
	ER	NA	0	0	MSH	ER	NA	NA	0	NA	0	0	NA	NA	NA	NA	NA	NA	NA	NA	NA	NA	NA	NA	NA	NA	NA	NA	N	N	N	N	N	N	N	N	N	N	N	N	N	N	N	N	N	N	Y	N	N
	INPATIENT	NA	1	1	MSH	IN	NA	NA	0	NA	0	0	NA	NA	NA	NA	NA	NA	NA	NA	NA	NA	NA	NA	NA	NA	NA	NA	N	N	N	N	N	N	N	N	N	N	N	N	N	N	N	N	N	N	N	N	Y
	INPATIENT	NA	4	1	MSH	IN	NA	NA	0	NA	0	0	NA	NA	NA	NA	NA	NA	NA	NA	NA	NA	NA	NA	NA	NA	NA	NA	N	N	N	N	N	N	N	N	N	N	N	N	N	N	N	N	N	N	Y	N	N
	OUTPATIENT	NA	0	0	MSH	CLI	NA	NA	0	NA	0	0	NA	NA	NA	NA	NA	NA	NA	NA	NA	NA	NA	NA	NA	NA	NA	NA	N	N	N	N	N	N	N	N	N	N	N	N	N	N	N	N	N	N	Y	N	N
	INPATIENT	NA	22	1	MSH	IN	NA	NA	0	NA	0	0	NA	NA	NA	NA	NA	NA	NA	NA	NA	NA	NA	NA	NA	NA	NA	NA	N	N	N	N	N	N	N	N	N	N	N	N	N	N	Y	N	N	N	Y	N	N
	INPATIENT	NA	3	1	MSH	IN	NA	NA	0	NA	0	0	NA	NA	NA	NA	NA	NA	NA	NA	NA	NA	NA	NA	NA	NA	NA	NA	N	N	N	N	N	N	N	N	N	N	N	N	N	N	N	N	N	N	Y	N	N
1	INPATIENT	NA	4	1	MSH	IN	NA	NA	0	NA	0	0	NA	NA	NA	NA	NA	NA	NA	NA	NA	NA	NA	NA	NA	NA	NA	NA	N	N	N	N	N	N	N	N	N	N	N	N	N	N	Y	N	N	N	N	N	Y
	ER	NA	0	0	MSH	ER	NA	NA	0	NA	0	0	NA	NA	NA	NA	NA	NA	NA	NA	NA	NA	NA	NA	NA	NA	NA	NA	N	N	N	N	N	N	N	N	N	N	N	N	N	N	N	N	N	N	Y	N	N
	OUTPATIENT	NA	0	0	MSH	CLI	NA	NA	0	NA	0	0	NA	NA	NA	NA	NA	NA	NA	NA	NA	NA	NA	NA	NA	NA	NA	NA	N	N	N	N	N	N	N	N	N	N	N	N	N	N	N	N	N	N	Y	N	N
	INPATIENT	NA	6	1	MSH	IN	NA	NA	0	NA	0	0	NA	NA	NA	NA	NA	NA	NA	NA	NA	NA	NA	NA	NA	NA	NA	NA	N	N	N	N	N	N	N	N	N	N	N	N	N	N	N	N	N	N	N	N	Y
	INPATIENT	NA	1	1	MSH	IN	NA	NA	0	NA	0	0	NA	NA	NA	NA	NA	NA	NA	NA	NA	NA	NA	NA	NA	NA	NA	NA	N	N	N	N	N	N	N	N	N	N	N	N	N	N	N	N	N	N	N	N	Y
	INPATIENT	NA	9	1	MSH	IN	NA	NA	0	NA	0	0	I25.10, I50.22, I50.9	NA	NA	NA	NA	NA	NA	NA	I10	NA	NA	NA	NA	NA	NA	NA	N	N	N	N	N	Y	N	N	N	N	N	N	Y	N	N	N	N	N	N	N	Y
	INPATIENT	NA	1	1	MSH	IN	NA	NA	0	NA	0	0	NA	NA	NA	NA	NA	NA	NA	NA	NA	NA	NA	NA	NA	NA	NA	NA	N	N	N	N	N	N	N	N	N	N	N	N	N	N	N	N	N	N	N	N	Y
	SMG	NA	0	0	MSH	CLI	NA	NA	0	J44.9, J45.909	1	1	I11.0, I25.10, I25.2, I50.30, I50.32, I50.9	NA	NA	NA	NA	NA	NA	NA	I10	NA	NA	NA	NA	NA	NA	E11.40, E11.9	N	N	N	Y	N	Y	N	N	N	N	N	N	Y	N	N	N	N	N	Y	N	N
	INPATIENT	NA	5	1	MSH	IN	NA	NA	0	NA	0	0	NA	NA	NA	NA	NA	NA	NA	NA	NA	NA	NA	NA	NA	NA	NA	NA	N	N	N	N	N	N	N	N	N	N	N	N	N	N	N	N	N	N	Y	N	N
	OUTPATIENT	NA	0	0	MSH	CLI	NA	NA	0	NA	0	0	NA	NA	NA	NA	NA	NA	NA	NA	I10	NA	NA	NA	NA	NA	NA	E11.9	N	N	N	N	N	N	N	N	N	N	N	N	Y	N	N	N	N	N	Y	N	N
	OUTPATIENT	NA	4	1	MSH	SDC	NA	NA	0	NA	0	0	NA	NA	NA	NA	NA	NA	NA	NA	NA	NA	NA	NA	NA	NA	NA	NA	N	N	N	N	N	N	N	N	N	N	N	N	N	N	N	N	N	N	Y	N	N
	INPATIENT	NA	3	1	MSH	IN	NA	NA	0	J45.30	0	0	NA	NA	NA	NA	NA	NA	NA	NA	NA	NA	NA	NA	NA	NA	NA	NA	N	N	N	Y	N	N	N	N	N	N	N	N	N	N	N	N	N	N	N	N	Y
	INPATIENT	NA	4	1	MSH	IN	NA	NA	0	NA	0	0	NA	NA	NA	NA	NA	NA	NA	NA	NA	NA	NA	NA	NA	NA	NA	NA	N	N	N	N	N	N	N	N	N	N	N	N	N	N	N	N	N	N	Y	N	N
	INPATIENT	NA	2	1	MSH	IN	NA	NA	0	NA	0	0	NA	NA	NA	NA	NA	NA	NA	NA	NA	NA	NA	NA	NA	NA	NA	NA	N	N	N	N	N	N	N	N	N	N	N	N	N	N	N	N	N	N	N	N	Y
	ER	NA	0	0	MSH	ER	NA	NA	0	NA	0	0	NA	NA	NA	NA	NA	NA	NA	NA	I10	NA	NA	NA	NA	NA	NA	NA	N	N	N	N	N	N	N	N	N	N	N	N	Y	N	N	N	N	N	Y	N	N
	ER	NA	0	0	MSH	ER	NA	NA	0	NA	0	0	NA	NA	NA	NA	NA	NA	NA	NA	NA	Z68.42	NA	NA	NA	NA	NA	NA	N	N	N	N	N	N	N	N	N	N	N	N	N	N	N	Y	N	N	Y	N	N
	ER	NA	0	0	MSH	ER	NA	NA	0	NA	0	0	NA	NA	NA	NA	NA	NA	NA	NA	NA	NA	NA	NA	NA	NA	NA	NA	N	N	N	N	N	N	N	N	N	N	N	N	N	N	N	N	N	N	N	N	Y
	INPATIENT	NA	8	1	MSH	IN	NA	NA	0	NA	0	0	NA	NA	NA	NA	NA	NA	NA	NA	NA	NA	NA	NA	NA	NA	NA	NA	N	N	N	N	N	N	N	N	N	N	N	N	N	N	N	N	N	N	N	N	Y
	INPATIENT	NA	5	1	MSH	IN	NA	NA	0	NA	0	0	NA	NA	NA	NA	NA	NA	NA	NA	NA	NA	NA	NA	NA	NA	NA	NA	N	N	N	N	N	N	N	N	N	N	N	N	N	N	N	N	N	N	N	N	Y
	ER	NA	0	0	MSH	ER	NA	NA	0	J45.21, J45.909	0	1	NA	NA	NA	NA	NA	NA	NA	NA	I10	NA	NA	NA	NA	NA	NA	NA	N	N	N	Y	N	N	N	N	N	N	N	N	Y	N	N	N	N	N	N	N	Y
	INPATIENT	NA	3	1	MSH	IN	NA	NA	0	NA	0	0	NA	NA	NA	NA	NA	NA	NA	NA	NA	NA	NA	NA	NA	Z72.0	NA	NA	N	N	N	N	N	N	N	N	N	N	N	N	N	N	N	N	N	N	N	N	Y
	INPATIENT	NA	2	1	MSH	IN	NA	NA	0	NA	0	0	NA	NA	NA	NA	NA	NA	NA	NA	NA	NA	NA	NA	NA	NA	NA	NA	N	N	N	N	N	N	N	N	N	N	N	N	N	N	N	N	N	N	Y	N	N
	INPATIENT	NA	15	1	MSH	IN	NA	C77.9, C78.00, C78.7, C78.89	1	NA	0	0	NA	NA	NA	NA	NA	NA	NA	NA	NA	NA	NA	NA	NA	NA	NA	NA	N	Y	N	N	N	N	N	N	N	N	N	N	N	N	Y	N	N	N	Y	N	N
	INPATIENT	NA	2	1	MSH	IN	NA	NA	0	NA	0	0	NA	NA	NA	NA	NA	NA	NA	NA	NA	NA	NA	NA	NA	NA	NA	NA	N	N	N	N	N	N	N	N	N	N	N	N	N	N	N	N	N	N	N	N	Y
	INPATIENT	NA	0	0	MSH	IN	NA	C78.7	1	NA	0	0	NA	NA	NA	NA	NA	NA	NA	NA	NA	NA	NA	NA	NA	NA	NA	NA	N	Y	N	N	N	N	N	N	N	N	N	N	N	N	N	N	N	N	Y	N	N
	INPATIENT	NA	5	1	MSH	IN	NA	NA	0	NA	0	0	NA	NA	NA	NA	NA	NA	NA	NA	NA	NA	NA	NA	NA	NA	NA	NA	N	N	N	N	N	N	N	N	N	N	N	N	N	N	N	N	N	N	N	N	Y
	INPATIENT	NA	1	1	MSH	IN	NA	NA	0	NA	0	0	NA	NA	NA	NA	NA	NA	NA	NA	NA	NA	NA	NA	NA	NA	NA	NA	N	N	N	N	N	N	N	N	N	N	N	N	N	N	N	N	N	N	N	N	Y
	INPATIENT	NA	6	1	MSH	IN	NA	NA	0	NA	0	0	NA	NA	NA	NA	NA	NA	NA	NA	NA	NA	NA	NA	NA	NA	NA	NA	N	N	N	N	N	N	N	N	N	N	N	N	N	N	N	N	N	N	Y	N	N
	INPATIENT	NA	1	1	MSH	INO	NA	NA	0	NA	0	0	NA	NA	NA	NA	NA	NA	NA	NA	NA	NA	NA	NA	NA	NA	NA	NA	N	N	N	N	N	N	N	N	N	N	N	N	N	N	N	N	N	N	N	N	Y
	ER	NA	0	0	MSH	ER	NA	NA	0	NA	0	0	NA	NA	NA	NA	NA	NA	NA	NA	NA	NA	NA	NA	NA	NA	NA	NA	N	N	N	N	N	N	N	N	N	N	N	N	N	N	N	N	N	N	Y	N	N
	ER	NA	0	0	MSH	ER	NA	NA	0	NA	0	0	NA	NA	NA	NA	NA	NA	NA	NA	NA	NA	NA	NA	NA	NA	NA	NA	N	N	N	N	N	N	N	N	N	N	N	N	N	N	N	N	N	N	Y	N	N
1	INPATIENT	NA	17	1	MSH	IN	NA	NA	0	NA	0	0	NA	NA	NA	NA	NA	NA	NA	NA	NA	NA	NA	NA	NA	NA	NA	NA	N	N	N	N	N	N	N	N	N	N	N	N	N	Y	Y	N	N	N	N	N	Y
	SMG	NA	0	0	MSH	CLI	NA	NA	0	NA	0	0	NA	NA	NA	NA	NA	NA	NA	NA	NA	NA	NA	NA	NA	NA	NA	NA	N	N	N	N	N	N	N	N	N	N	N	N	N	N	N	N	N	N	Y	N	N
	ER	NA	0	0	MSH	ER	NA	NA	0	NA	0	0	NA	NA	NA	NA	NA	NA	NA	B20	NA	NA	NA	NA	NA	NA	NA	NA	N	N	N	N	N	N	N	N	N	N	N	Y	N	N	N	N	N	N	Y	N	N
	INPATIENT	NA	5	1	MSH	IN	NA	NA	0	NA	0	0	NA	NA	NA	NA	NA	NA	NA	NA	NA	NA	NA	NA	NA	NA	NA	NA	N	N	N	N	N	N	N	N	N	N	N	N	N	N	N	N	N	N	Y	N	N
	INPATIENT	NA	2	1	MSH	IN	NA	NA	0	NA	0	0	NA	NA	NA	NA	NA	NA	NA	NA	NA	NA	NA	NA	NA	NA	NA	NA	N	N	N	N	N	N	N	N	N	N	N	N	N	N	N	N	N	N	Y	N	N
	OUTPATIENT	NA	0	0	HCH	CLI	NA	NA	0	NA	0	0	NA	NA	NA	I12.0, N18.5, N18.6	NA	NA	NA	NA	I10	E66.9	NA	NA	NA	NA	NA	NA	N	N	N	N	N	N	N	Y	N	N	N	N	Y	N	N	Y	N	N	Y	N	N
	ER	NA	0	0	MSH	ER	NA	NA	0	NA	0	0	NA	NA	NA	NA	NA	NA	NA	NA	NA	NA	NA	NA	NA	NA	NA	NA	N	N	N	N	N	N	N	N	N	N	N	N	N	N	N	N	N	N	Y	N	N
	INPATIENT	NA	7	1	MSH	IN	NA	NA	0	NA	0	0	NA	NA	NA	NA	NA	NA	NA	NA	NA	NA	NA	NA	NA	NA	NA	NA	N	N	N	N	N	N	N	N	N	N	N	N	N	N	N	N	N	N	N	N	Y
	INPATIENT	NA	4	1	MSH	IN	NA	NA	0	NA	0	0	NA	NA	NA	NA	NA	NA	NA	NA	NA	NA	NA	NA	NA	NA	NA	NA	N	N	N	N	N	N	N	N	N	N	N	N	N	N	N	N	N	N	N	N	Y
	INPATIENT	NA	7	1	HCH	IN	NA	NA	0	NA	0	0	NA	NA	NA	I12.0, N18.6	NA	NA	NA	NA	NA	NA	NA	NA	NA	Z72.0	NA	E11.22	N	N	N	N	N	N	N	Y	N	N	N	N	N	N	N	N	N	N	Y	N	N
	ER	NA	0	0	MSH	ER	NA	NA	0	NA	0	0	NA	NA	NA	NA	NA	NA	NA	NA	NA	NA	NA	NA	NA	NA	NA	NA	N	N	N	N	N	N	N	N	N	N	N	N	N	N	N	N	N	N	Y	N	N
	ER	NA	0	0	MSH	ER	NA	NA	0	NA	0	0	NA	NA	NA	NA	NA	NA	NA	NA	NA	NA	NA	NA	NA	NA	NA	NA	N	N	N	N	N	N	N	N	N	N	N	N	N	N	N	N	N	N	Y	N	N
	OUTPATIENT	NA	7	1	MSH	SDC	NA	NA	0	NA	0	0	NA	NA	NA	NA	NA	NA	NA	NA	I10	NA	NA	NA	NA	NA	NA	NA	N	N	N	N	N	N	N	N	N	N	N	N	Y	N	N	N	N	N	Y	N	N
	INPATIENT	NA	1	1	MSH	IN	NA	NA	0	NA	0	0	NA	NA	NA	NA	NA	NA	NA	NA	NA	NA	NA	NA	NA	NA	NA	NA	N	N	N	N	N	N	N	N	N	N	N	N	N	N	N	N	N	N	N	N	Y
	ER	NA	0	0	MSH	ER	NA	NA	0	NA	0	0	NA	NA	NA	NA	NA	NA	NA	NA	NA	NA	NA	NA	NA	NA	NA	NA	N	N	N	N	N	N	N	N	N	N	N	N	N	N	N	N	N	N	Y	N	N
	SMG	NA	0	0	MSH	CLI	J96.01	NA	0	J44.0, J44.1, J45.901	1	1	NA	NA	NA	NA	NA	NA	NA	NA	I10	NA	NA	NA	NA	NA	NA	NA	Y	N	N	Y	N	N	N	N	N	N	N	N	Y	N	N	N	N	N	Y	N	N
	ER	NA	0	0	MSH	ER	NA	NA	0	NA	0	0	NA	NA	NA	NA	NA	NA	NA	NA	NA	NA	NA	NA	NA	NA	NA	NA	N	N	N	N	N	N	N	N	N	N	N	N	N	N	N	N	N	N	Y	N	N
	INPATIENT	NA	2	1	MSH	IN	J96.21	NA	0	J44.9, J45.909	1	1	I11.0, I25.10, I42.0, I42.8, I42.9, I50.20, I50.22, I50.23, I50.42, I50.43	I13.0	NA	NA	J96.11	NA	NA	NA	I10	E66.01, E66.2, E66.9, Z68.44, Z68.45	NA	J96.21	NA	NA	NA	E11.22, E11.42, E11.9	Y	N	N	Y	Y	Y	N	N	Y	N	N	N	Y	N	N	Y	N	Y	N	N	Y
	OUTPATIENT	NA	4	1	MSH	CLI	J96.00, J96.01	NA	0	NA	0	0	NA	NA	NA	NA	NA	NA	NA	NA	NA	NA	NA	NA	NA	NA	NA	E11.65	Y	N	N	N	N	N	N	N	N	N	N	N	N	N	N	N	N	N	Y	N	N
	INPATIENT	NA	19	1	MSH	IN	NA	NA	0	NA	0	0	NA	NA	NA	NA	NA	NA	NA	NA	NA	NA	NA	NA	NA	NA	NA	NA	N	N	N	N	N	N	N	N	N	N	N	N	N	Y	Y	N	N	N	Y	N	N
	INPATIENT	NA	1	1	MSH	IN	J96.21, J96.22	NA	0	J44.1, J44.9, J45.40, J45.901	1	1	NA	NA	NA	NA	NA	NA	NA	NA	I10	E66.01, E66.9, Z68.35	NA	J96.21, J96.22	NA	NA	NA	E11.65, E11.9	Y	N	N	Y	N	N	N	N	N	N	N	N	Y	N	N	Y	N	Y	Y	N	N
	INPATIENT	NA	2	1	MSH	IN	NA	NA	0	NA	0	0	I11.0, I50.32	NA	NA	NA	NA	NA	NA	NA	NA	E66.01	NA	NA	NA	NA	NA	E11.65, E11.9	N	N	N	N	N	Y	N	N	N	N	N	N	N	Y	Y	Y	N	N	N	N	Y
	INPATIENT	NA	7	1	MSH	IN	NA	NA	0	NA	0	0	NA	NA	NA	NA	NA	NA	NA	NA	NA	NA	NA	NA	NA	NA	NA	NA	N	N	N	N	N	N	N	N	N	N	N	N	N	N	N	N	N	N	N	N	Y
1	ER	NA	1	1	MSH	ER	NA	NA	0	NA	0	0	NA	NA	NA	NA	NA	F02.80, F02.81, F03.90, G30.9	NA	NA	NA	NA	NA	NA	NA	NA	NA	NA	N	N	N	N	N	N	N	N	N	Y	N	N	N	N	N	N	N	N	N	N	Y
	INPATIENT	NA	4	1	MSH	IN	NA	NA	0	NA	0	0	NA	NA	NA	NA	NA	NA	NA	NA	NA	NA	NA	NA	NA	NA	NA	NA	N	N	N	N	N	N	N	N	N	N	N	N	N	N	N	N	N	N	N	N	Y
	ER	NA	1	1	MSH	ER	NA	NA	0	NA	0	0	NA	NA	NA	NA	NA	NA	NA	NA	NA	NA	NA	NA	NA	NA	NA	NA	N	N	N	N	N	N	N	N	N	N	N	N	N	N	N	N	N	N	Y	N	N
	INPATIENT	NA	1	1	MSH	IN	NA	NA	0	NA	0	0	NA	NA	NA	NA	NA	NA	NA	NA	NA	NA	NA	NA	NA	NA	NA	NA	N	N	N	N	N	N	N	N	N	N	N	N	N	N	N	N	N	N	N	N	Y
	INPATIENT	NA	4	1	MSH	IN	NA	NA	0	NA	0	0	NA	NA	NA	NA	NA	NA	NA	NA	NA	NA	NA	NA	NA	NA	NA	NA	N	N	N	N	N	N	N	N	N	N	N	N	N	N	N	N	N	N	N	N	Y
	ER	NA	0	0	MSH	ER	NA	NA	0	NA	0	0	NA	NA	NA	NA	NA	NA	NA	NA	NA	NA	NA	NA	NA	NA	NA	NA	N	N	N	N	N	N	N	N	N	N	N	N	N	N	N	N	N	N	Y	N	N
	ER	NA	0	0	MSH	ER	J20.9	NA	0	NA	0	0	NA	NA	NA	NA	NA	NA	NA	NA	I10	NA	NA	NA	NA	Z72.0	NA	NA	Y	N	N	N	N	N	N	N	N	N	N	N	Y	N	N	N	N	N	N	N	Y
	INPATIENT	NA	1	1	MSH	IN	NA	NA	0	NA	0	0	NA	NA	NA	NA	NA	NA	NA	NA	NA	NA	NA	NA	NA	NA	NA	NA	N	N	N	N	N	N	N	N	N	N	N	N	N	N	N	N	N	N	Y	N	N
	ER	NA	0	0	MSH	ER	NA	K70.10	0	NA	0	0	NA	NA	NA	NA	NA	NA	NA	NA	NA	NA	NA	NA	NA	NA	NA	NA	N	Y	N	N	N	N	N	N	N	N	N	N	N	N	N	N	N	N	N	N	Y
	INPATIENT	NA	6	1	MSH	IN	NA	NA	0	NA	0	0	NA	NA	NA	NA	NA	NA	NA	NA	NA	NA	NA	NA	NA	NA	NA	NA	N	N	N	N	N	N	N	N	N	N	N	N	N	N	N	N	N	N	N	N	Y
1	INPATIENT	NA	7	1	MSH	IN	NA	NA	0	NA	0	0	NA	NA	NA	NA	NA	NA	NA	NA	NA	NA	NA	NA	NA	NA	NA	NA	N	N	N	N	N	N	N	N	N	N	N	N	N	N	Y	N	N	N	Y	N	N
1	INPATIENT	NA	3	1	MSH	IN	NA	NA	0	J45.901, J45.909	0	1	I25.10	NA	NA	NA	NA	NA	NA	NA	I10	E66.9, Z68.42	NA	NA	NA	NA	NA	E11.36, E11.40, E11.42, E11.65, E11.9	N	N	N	Y	N	Y	N	N	N	N	N	N	Y	N	N	Y	N	N	N	N	Y
	INPATIENT	NA	1	1	MSH	IN	NA	NA	0	J45.909	0	1	NA	NA	NA	NA	NA	NA	NA	NA	I10	NA	NA	NA	NA	NA	NA	NA	N	N	N	Y	N	N	N	N	N	N	N	N	Y	N	N	N	N	N	N	N	Y
	ER	NA	0	0	MSH	ER	NA	NA	0	NA	0	0	NA	NA	NA	NA	NA	NA	NA	NA	NA	NA	NA	NA	NA	NA	NA	NA	N	N	N	N	N	N	N	N	N	N	N	N	N	N	N	N	N	N	Y	N	N
	OUTPATIENT	NA	5	1	MSH	SDC	NA	NA	0	NA	0	0	NA	NA	NA	NA	NA	NA	NA	NA	NA	NA	NA	NA	NA	NA	NA	NA	N	N	N	N	N	N	N	N	N	N	N	N	N	N	N	N	N	N	Y	N	N
	INPATIENT	NA	3	1	MSH	IN	NA	NA	0	NA	0	0	NA	NA	NA	NA	NA	NA	NA	NA	NA	NA	NA	NA	NA	NA	NA	NA	N	N	N	N	N	N	N	N	N	N	N	N	N	N	N	N	N	N	Y	N	N
	INPATIENT	NA	2	1	MSH	IN	NA	NA	0	NA	0	0	NA	NA	NA	NA	NA	NA	NA	NA	NA	NA	NA	NA	NA	NA	NA	NA	N	N	N	N	N	N	N	N	N	N	N	N	N	N	N	N	N	N	N	N	Y
	INPATIENT	NA	7	1	MSH	IN	NA	NA	0	NA	0	0	NA	NA	NA	NA	NA	NA	NA	NA	NA	NA	NA	NA	NA	NA	NA	E11.9	N	N	N	N	N	N	N	N	N	N	N	N	N	N	N	N	N	N	Y	N	N
	INPATIENT	NA	7	1	MSH	IN	NA	NA	0	NA	0	0	NA	NA	NA	NA	NA	NA	NA	NA	NA	NA	NA	NA	NA	NA	NA	NA	N	N	N	N	N	N	N	N	N	N	N	N	N	N	N	N	N	N	Y	N	N
	INPATIENT	NA	3	1	MSH	IN	J96.01	NA	0	J44.0	1	0	I50.32	NA	NA	NA	NA	NA	NA	NA	NA	NA	NA	NA	NA	NA	NA	NA	Y	N	N	Y	N	Y	N	N	N	N	N	N	N	N	N	N	N	N	N	N	Y
	INPATIENT	NA	6	1	MSH	IN	NA	NA	0	NA	0	0	NA	NA	NA	NA	NA	NA	NA	NA	NA	E66.9	NA	NA	NA	NA	NA	NA	N	N	N	N	N	N	N	N	N	N	N	N	N	N	N	Y	N	N	N	N	Y
	INPATIENT	NA	2	1	MSH	INO	NA	NA	0	NA	0	0	I11.0, I42.9, I50.21, I50.23, I50.9	NA	NA	NA	NA	NA	NA	NA	I10	NA	NA	NA	NA	NA	NA	NA	N	N	N	N	N	Y	N	N	N	N	N	N	Y	N	N	N	N	N	N	N	Y
	OUTPATIENT	NA	3	1	MSH	SDC	NA	NA	0	NA	0	0	NA	NA	NA	NA	NA	NA	NA	NA	I10	NA	E13.9	NA	NA	NA	NA	E11.65, E11.9	N	N	N	N	N	N	N	N	N	N	N	N	Y	N	N	N	Y	N	Y	N	N
	INPATIENT	NA	3	1	MSH	IN	NA	NA	0	NA	0	0	NA	NA	NA	NA	NA	NA	NA	NA	NA	NA	NA	NA	NA	NA	NA	NA	N	N	N	N	N	N	N	N	N	N	N	N	N	N	N	N	N	N	Y	N	N
	INPATIENT	NA	7	1	MSH	IN	NA	NA	0	NA	0	0	NA	NA	NA	NA	NA	NA	NA	NA	NA	NA	NA	NA	NA	NA	NA	NA	N	N	N	N	N	N	N	N	N	N	N	N	N	N	N	N	N	N	N	N	Y
	ER	NA	0	0	MSH	ER	NA	NA	0	NA	0	0	NA	NA	NA	NA	NA	NA	NA	NA	NA	NA	NA	NA	NA	NA	NA	NA	N	N	N	N	N	N	N	N	N	N	N	N	N	N	N	N	N	N	Y	N	N
1	INPATIENT	NA	13	1	MSH	IN	NA	NA	0	J44.9, J84.10	1	0	NA	NA	NA	NA	NA	F03.90	NA	NA	I10	NA	NA	NA	NA	NA	NA	E11.9	N	N	N	Y	N	N	N	N	N	Y	N	N	Y	N	N	N	N	N	N	N	Y
	ER	NA	0	0	MSH	ER	NA	NA	0	NA	0	0	NA	NA	NA	NA	NA	NA	NA	NA	NA	NA	NA	NA	NA	NA	NA	NA	N	N	N	N	N	N	N	N	N	N	N	N	N	N	N	N	N	N	Y	N	N
1	ER	NA	0	0	MSH	ER	NA	NA	0	NA	0	0	NA	NA	NA	NA	NA	NA	NA	NA	NA	NA	NA	NA	NA	NA	NA	NA	N	N	N	N	N	N	N	N	N	N	N	N	N	N	N	N	N	N	N	N	Y
	OUTPATIENT	NA	7	1	MSH	SDC	NA	NA	0	NA	0	0	NA	NA	NA	NA	NA	NA	NA	NA	NA	NA	NA	NA	NA	NA	NA	NA	N	N	N	N	N	N	N	N	N	N	N	N	N	N	N	N	N	N	Y	N	N
	INPATIENT	NA	10	1	MSH	IN	J96.01	NA	0	NA	0	0	I42.9, I50.23	I13.0	NA	NA	NA	NA	NA	NA	I10	E66.01, Z68.33	NA	NA	NA	NA	NA	NA	Y	N	N	N	Y	Y	N	N	N	N	N	N	Y	N	N	Y	N	N	Y	N	N
	SMG	NA	0	0	MSH	CLI	NA	NA	0	NA	0	0	I71.2	NA	NA	I12.0, N18.6	NA	NA	NA	NA	NA	NA	NA	NA	NA	NA	NA	NA	N	N	N	N	N	Y	N	Y	N	N	N	N	N	N	N	N	N	N	Y	N	N
	ER	NA	0	0	MSH	ER	J20.9	NA	0	J43.9	0	0	NA	NA	NA	NA	NA	NA	NA	NA	NA	NA	NA	NA	NA	NA	NA	NA	Y	N	N	Y	N	N	N	N	N	N	N	N	N	N	N	N	N	N	Y	N	N
	ER	NA	0	0	MSH	ER	NA	NA	0	NA	0	0	NA	NA	NA	NA	NA	NA	NA	NA	NA	NA	NA	NA	NA	NA	NA	NA	N	N	N	N	N	N	N	N	N	N	N	N	N	N	N	N	N	N	Y	N	N
	ER	NA	1	1	MSH	ER	NA	NA	0	NA	0	0	NA	NA	NA	NA	NA	NA	NA	NA	NA	NA	NA	NA	NA	NA	NA	NA	N	N	N	N	N	N	N	N	N	N	N	N	N	N	N	N	N	N	Y	N	N
	INPATIENT	NA	4	1	MSH	IN	NA	NA	0	NA	0	0	NA	NA	NA	NA	NA	NA	NA	NA	I10	E66.2, E66.9	NA	NA	NA	NA	NA	NA	N	N	N	N	N	N	N	N	N	N	N	N	Y	N	N	Y	N	N	N	N	Y
	INPATIENT	NA	1	1	MSH	INO	NA	NA	0	NA	0	0	NA	NA	NA	NA	NA	NA	NA	NA	NA	NA	NA	NA	NA	NA	NA	NA	N	N	N	N	N	N	N	N	N	N	N	N	N	N	N	N	N	N	N	N	Y
	INPATIENT	NA	1	1	MSH	IN	NA	NA	0	NA	0	0	NA	NA	NA	NA	NA	NA	NA	NA	I10	NA	NA	NA	NA	NA	NA	NA	N	N	N	N	N	N	N	N	N	N	N	N	Y	N	N	N	N	N	N	N	Y
	INPATIENT	NA	5	1	MSH	IN	NA	NA	0	J44.1, J44.9, J45.20, J45.41, J45.901, J45.909, J84.10	1	1	I25.10	NA	NA	NA	NA	NA	NA	NA	NA	NA	NA	NA	NA	Z72.0	NA	NA	N	N	N	Y	N	Y	N	N	N	N	N	N	N	N	N	N	N	N	N	N	Y
	INPATIENT	NA	3	1	MSH	IN	NA	NA	0	NA	0	0	NA	NA	NA	NA	NA	NA	NA	NA	NA	NA	NA	NA	NA	NA	NA	NA	N	N	N	N	N	N	N	N	N	N	N	N	N	N	N	N	N	N	Y	N	N
	INPATIENT	NA	7	1	MSH	IN	NA	C71.9, C78.89	1	J44.9	1	0	NA	NA	NA	NA	NA	NA	NA	NA	NA	NA	NA	NA	NA	Z72.0	NA	NA	N	Y	N	Y	N	N	N	N	N	N	N	N	N	N	N	N	N	N	Y	N	N
	ER	NA	1	1	MSH	ER	NA	NA	0	NA	0	0	NA	NA	NA	NA	NA	NA	NA	NA	I10	NA	NA	NA	NA	NA	NA	NA	N	N	N	N	N	N	N	N	N	N	N	N	Y	N	N	N	N	N	N	N	Y
	ER	NA	0	0	HCH	ER	NA	NA	0	NA	0	0	NA	NA	NA	NA	NA	NA	NA	NA	NA	NA	NA	NA	NA	NA	NA	NA	N	N	N	N	N	N	N	N	N	N	N	N	N	N	N	N	N	N	N	N	Y
	ER	NA	0	0	HCH	ER	NA	NA	0	NA	0	0	NA	NA	NA	NA	NA	NA	NA	NA	NA	NA	NA	NA	NA	NA	NA	NA	N	N	N	N	N	N	N	N	N	N	N	N	N	N	N	N	N	N	Y	N	N
	INPATIENT	NA	3	1	MSH	IN	NA	NA	0	NA	0	0	NA	NA	NA	NA	NA	NA	NA	NA	NA	NA	NA	NA	NA	NA	NA	NA	N	N	N	N	N	N	N	N	N	N	N	N	N	N	N	N	N	N	N	N	Y
	INPATIENT	NA	4	1	MSH	IN	NA	NA	0	NA	0	0	NA	NA	NA	NA	NA	NA	NA	NA	NA	NA	NA	NA	NA	NA	NA	NA	N	N	N	N	N	N	N	N	N	N	N	N	N	N	N	N	N	N	Y	N	N
	INPATIENT	NA	14	1	MSH	IN	J96.00	NA	0	NA	0	0	I25.10	NA	NA	NA	NA	NA	NA	NA	I10	NA	NA	NA	NA	NA	NA	E11.65, E11.8	Y	N	N	N	N	Y	N	N	N	N	N	N	Y	N	N	N	N	N	Y	N	N
	INPATIENT	NA	1	1	MSH	IN	NA	NA	0	J44.9, J45.909	1	1	NA	NA	NA	NA	NA	NA	NA	NA	I10	NA	NA	NA	NA	NA	NA	E11.319, E11.3513, E11.39, E11.8, E11.9	N	N	N	Y	N	N	N	N	N	N	N	N	Y	N	N	N	N	N	Y	N	N
	INPATIENT	NA	18	1	MSH	IN	NA	NA	0	NA	0	0	NA	NA	NA	NA	NA	NA	NA	NA	NA	NA	NA	NA	NA	NA	NA	NA	N	N	N	N	N	N	N	N	N	N	N	N	N	Y	Y	N	N	N	Y	N	N
	INPATIENT	NA	0	0	MSH	IN	NA	NA	0	NA	0	0	NA	NA	NA	NA	NA	NA	NA	NA	NA	NA	NA	NA	NA	NA	NA	NA	N	N	N	N	N	N	N	N	N	N	N	N	N	N	N	N	N	N	N	N	Y
	OUTPATIENT	NA	0	0	MSH	SDC	NA	NA	0	NA	0	0	NA	NA	NA	NA	NA	NA	NA	NA	NA	NA	NA	NA	NA	NA	NA	NA	N	N	N	N	N	N	N	N	N	N	N	N	N	N	N	N	N	N	N	N	Y
	INPATIENT	NA	4	1	MSH	IN	NA	NA	0	J45.21, J45.909	0	1	NA	NA	NA	NA	NA	NA	NA	NA	NA	NA	NA	NA	NA	NA	NA	NA	N	N	N	Y	N	N	N	N	N	N	N	N	N	N	N	N	N	N	N	N	Y
	INPATIENT	NA	1	1	MSH	IN	NA	NA	0	J45.909	0	1	I42.9, I50.30	NA	NA	NA	NA	NA	NA	B20	NA	NA	NA	NA	NA	NA	NA	NA	N	N	N	Y	N	Y	N	N	N	N	N	Y	N	N	N	N	N	N	Y	N	N
	INPATIENT	NA	5	1	MSH	IN	J96.01	NA	0	J44.9, J45.909	1	1	NA	NA	NA	NA	NA	NA	NA	NA	I10	NA	NA	NA	NA	NA	NA	NA	Y	N	N	Y	N	N	N	N	N	N	N	N	Y	N	N	N	N	N	Y	N	N
	ER	NA	0	0	MSH	ER	NA	NA	0	NA	0	0	NA	NA	NA	NA	NA	NA	NA	NA	NA	NA	NA	NA	NA	NA	NA	NA	N	N	N	N	N	N	N	N	N	N	N	N	N	N	N	N	N	N	Y	N	N
	INPATIENT	NA	3	1	MSH	IN	NA	NA	0	J45.901	0	1	NA	NA	NA	NA	NA	NA	NA	NA	NA	NA	NA	NA	NA	Z72.0	NA	NA	N	N	N	Y	N	N	N	N	N	N	N	N	N	N	N	N	N	N	N	N	Y
	ER	NA	0	0	MSH	ER	NA	C77.2, C77.9, C78.6, C78.7	1	J45.40, J45.909	0	1	NA	NA	NA	NA	NA	NA	NA	NA	I10	NA	NA	NA	NA	NA	NA	NA	N	Y	N	Y	N	N	N	N	N	N	N	N	Y	N	N	N	N	N	N	N	Y
	INPATIENT	NA	3	1	MSH	IN	NA	NA	0	NA	0	0	I25.10	NA	NA	NA	NA	NA	NA	NA	I10	NA	NA	NA	NA	NA	NA	E11.3212, E11.65, E11.9	N	N	N	N	N	Y	N	N	N	N	N	N	Y	N	N	N	N	N	N	N	Y
	ER	NA	0	0	MSH	ER	NA	NA	0	NA	0	0	NA	NA	NA	NA	NA	NA	NA	NA	NA	NA	NA	NA	NA	NA	NA	NA	N	N	N	N	N	N	N	N	N	N	N	N	N	N	N	N	N	N	N	N	Y
1	INPATIENT	NA	16	1	MSH	IN	NA	NA	0	NA	0	0	NA	NA	NA	NA	NA	NA	NA	NA	NA	NA	NA	NA	NA	NA	NA	NA	N	N	N	N	N	N	N	N	N	N	N	N	N	Y	Y	N	N	N	Y	N	N
	ER	NA	0	0	MSH	ER	NA	NA	0	NA	0	0	NA	NA	NA	NA	NA	NA	NA	NA	NA	NA	NA	NA	NA	NA	NA	E11.65, E11.9	N	N	N	N	N	N	N	N	N	N	N	N	N	N	N	N	N	N	N	N	Y
	INPATIENT	NA	4	1	MSH	IN	NA	NA	0	NA	0	0	NA	NA	NA	NA	NA	NA	O24.011, O24.111, O24.319	NA	NA	NA	NA	NA	NA	NA	NA	E11.65, E11.9	N	N	N	N	N	N	N	N	N	N	Y	N	N	N	N	N	N	N	N	N	Y
	INPATIENT	NA	4	1	MSH	IN	NA	NA	0	NA	0	0	I25.10, I25.2, I42.2, I50.9	I13.2	NA	N18.6	NA	NA	NA	NA	NA	NA	NA	NA	NA	NA	NA	NA	N	N	N	N	Y	Y	N	Y	N	N	N	N	N	N	N	N	N	N	Y	N	N
	INPATIENT	NA	9	1	MSH	IN	J20.9	NA	0	NA	0	0	NA	NA	NA	NA	NA	NA	NA	NA	NA	NA	NA	NA	NA	NA	NA	E11.65, E11.9	Y	N	N	N	N	N	N	N	N	N	N	N	N	N	N	N	N	N	Y	N	N
	ER	NA	0	0	MSH	ER	NA	NA	0	NA	0	0	NA	NA	NA	NA	NA	NA	NA	NA	NA	NA	NA	NA	NA	NA	NA	NA	N	N	N	N	N	N	N	N	N	N	N	N	N	N	N	N	N	N	Y	N	N
	ER	NA	0	0	MSH	ER	NA	NA	0	NA	0	0	NA	NA	NA	NA	NA	NA	NA	NA	I10	NA	NA	NA	NA	NA	NA	NA	N	N	N	N	N	N	N	N	N	N	N	N	Y	N	N	N	N	N	Y	N	N
	ER	NA	0	0	MSH	ER	NA	NA	0	NA	0	0	NA	NA	NA	NA	NA	NA	NA	NA	NA	NA	NA	NA	NA	NA	NA	NA	N	N	N	N	N	N	N	N	N	N	N	N	N	N	N	N	N	N	Y	N	N
	INPATIENT	NA	2	1	MSH	IN	NA	NA	0	NA	0	0	NA	NA	NA	NA	NA	NA	NA	NA	NA	NA	NA	NA	NA	NA	NA	NA	N	N	N	N	N	N	N	N	N	N	N	N	N	N	N	N	N	N	N	N	Y
1	ER	NA	1	1	MSH	ER	NA	NA	0	NA	0	0	I11.0, I50.22, I50.9	NA	NA	NA	NA	NA	NA	NA	NA	NA	NA	NA	NA	NA	NA	NA	N	N	N	N	N	Y	N	N	N	N	N	N	N	N	N	N	N	N	N	N	Y
	INPATIENT	NA	2	1	MSH	IN	NA	NA	0	NA	0	0	NA	NA	NA	NA	NA	NA	NA	NA	NA	NA	NA	NA	NA	NA	NA	NA	N	N	N	N	N	N	N	N	N	N	N	N	N	N	N	N	N	N	N	N	Y
	INPATIENT	NA	1	1	MSH	INO	NA	NA	0	J45.909	0	1	NA	NA	NA	NA	NA	NA	NA	NA	NA	NA	NA	NA	NA	NA	NA	NA	N	N	N	Y	N	N	N	N	N	N	N	N	N	N	N	N	N	N	N	N	Y
	INPATIENT	NA	1	1	MSH	INO	NA	NA	0	NA	0	0	NA	NA	NA	NA	NA	NA	NA	NA	NA	NA	NA	NA	NA	NA	NA	NA	N	N	N	N	N	N	N	N	N	N	N	N	N	N	N	N	N	N	Y	N	N
	ER	NA	1	1	MSH	ER	NA	NA	0	NA	0	0	NA	NA	NA	NA	NA	NA	NA	NA	NA	NA	NA	NA	NA	NA	NA	NA	N	N	N	N	N	N	N	N	N	N	N	N	N	N	N	N	N	N	N	N	Y
	INPATIENT	NA	5	1	MSH	IN	NA	NA	0	J45.909	0	1	NA	NA	NA	NA	NA	NA	NA	NA	NA	NA	NA	NA	NA	NA	NA	NA	N	N	N	Y	N	N	N	N	N	N	N	N	N	N	Y	N	N	N	Y	N	N
	ER	NA	0	0	MSH	ER	NA	NA	0	NA	0	0	NA	NA	NA	NA	NA	NA	NA	NA	I10	NA	NA	NA	NA	NA	NA	NA	N	N	N	N	N	N	N	N	N	N	N	N	Y	N	N	N	N	N	N	N	Y
	INPATIENT	NA	4	1	MSH	IN	J96.00	NA	0	J44.9	1	0	I11.0, I25.10, I25.82, I50.30, I50.9	NA	NA	NA	NA	NA	NA	NA	I10	NA	NA	NA	NA	NA	NA	E11.51, E11.9	Y	N	N	Y	N	Y	N	N	N	N	N	N	Y	N	N	N	N	N	Y	N	N
	ER	NA	0	0	MSH	ER	NA	NA	0	NA	0	0	NA	NA	NA	NA	NA	NA	NA	NA	NA	NA	NA	NA	NA	NA	NA	NA	N	N	N	N	N	N	N	N	N	N	N	N	N	N	N	N	N	N	N	N	Y
	INPATIENT	NA	2	1	MSH	IN	NA	NA	0	NA	0	0	NA	NA	NA	NA	NA	NA	NA	NA	I10	NA	NA	NA	NA	Z72.0	NA	NA	N	N	N	N	N	N	N	N	N	N	N	N	Y	N	N	N	N	N	N	N	Y
	INPATIENT	NA	5	1	MSH	IN	NA	NA	0	NA	0	0	NA	NA	NA	NA	NA	NA	NA	NA	NA	NA	NA	NA	NA	NA	NA	NA	N	N	N	N	N	N	N	N	N	N	N	N	N	N	N	N	N	N	N	N	Y
	INPATIENT	NA	0	0	MSH	IN	NA	NA	0	NA	0	0	NA	NA	NA	NA	NA	NA	NA	NA	NA	NA	NA	NA	NA	NA	NA	NA	N	N	N	N	N	N	N	N	N	N	N	N	N	Y	Y	N	N	N	N	N	Y
	INPATIENT	NA	2	1	MSH	IN	NA	NA	0	NA	0	0	NA	NA	NA	NA	NA	NA	NA	NA	NA	NA	NA	NA	NA	NA	NA	NA	N	N	N	N	N	N	N	N	N	N	N	N	N	N	N	N	N	N	N	N	Y
	INPATIENT	NA	3	1	MSH	IN	NA	NA	0	NA	0	0	NA	NA	NA	NA	NA	NA	NA	NA	NA	NA	NA	NA	NA	NA	NA	NA	N	N	N	N	N	N	N	N	N	N	N	N	N	N	Y	N	N	N	N	N	Y
	INPATIENT	NA	6	1	MSH	IN	NA	NA	0	J44.1, J44.9, J45.51	1	1	I25.10, I25.2, I50.9	I13.0	NA	NA	NA	NA	NA	NA	I10	E66.9, Z68.32	NA	NA	NA	NA	NA	NA	N	N	N	Y	Y	Y	N	N	N	N	N	N	Y	N	N	Y	N	N	Y	N	N
1	INPATIENT	NA	10	1	MSH	IN	NA	NA	0	NA	0	0	NA	NA	NA	NA	NA	NA	NA	NA	NA	NA	NA	NA	NA	NA	NA	NA	N	N	N	N	N	N	N	N	N	N	N	N	N	N	Y	N	N	N	N	N	Y
	INPATIENT	NA	0	0	MSH	CLI	NA	NA	0	NA	0	0	NA	NA	NA	NA	NA	NA	NA	NA	NA	NA	NA	NA	NA	NA	NA	NA	N	N	N	N	N	N	N	N	N	N	N	N	N	N	N	N	N	N	N	N	Y
1	ER	NA	0	0	MSH	ER	NA	NA	0	NA	0	0	I50.33, I50.9	I13.11, I13.2	NA	I12.0, N18.6	NA	NA	NA	NA	I10	NA	E13.10	NA	NA	NA	NA	E11.21, E11.22, E11.40, E11.43, E11.51, E11.621, E11.628, E11.65, E11.69	N	N	N	N	Y	Y	N	Y	N	N	N	N	Y	N	N	N	Y	N	N	N	Y
	INPATIENT	NA	3	1	MSH	IN	NA	NA	0	NA	0	0	NA	NA	NA	NA	NA	NA	NA	NA	NA	NA	NA	NA	NA	NA	NA	NA	N	N	N	N	N	N	N	N	N	N	N	N	N	N	N	N	N	N	Y	N	N
1	INPATIENT	NA	4	1	MSH	IN	NA	NA	0	J45.909	0	1	I50.9	NA	I67.9	I12.0, N18.6	NA	F03.90	NA	NA	I10	NA	NA	NA	NA	NA	NA	E11.22, E11.51, E11.9	N	N	N	Y	N	Y	Y	Y	N	Y	N	N	Y	N	N	N	N	N	N	N	Y
	INPATIENT	NA	9	1	MSH	IN	NA	NA	0	NA	0	0	NA	NA	NA	NA	NA	NA	NA	NA	NA	NA	NA	NA	NA	NA	NA	NA	N	N	N	N	N	N	N	N	N	N	N	N	N	N	N	N	N	N	N	N	Y
	INPATIENT	NA	6	1	MSH	IN	NA	NA	0	NA	0	0	NA	NA	NA	NA	NA	NA	NA	NA	NA	NA	NA	NA	NA	NA	E10.319, E10.52, E10.621, E10.628, E10.649	E11.65, E11.9	N	N	N	N	N	N	N	N	N	N	N	N	N	N	N	N	N	N	N	N	Y
	INPATIENT	NA	2	1	MSH	IN	NA	K70.11, K70.31	0	J45.909	0	1	NA	NA	NA	NA	NA	NA	NA	NA	NA	NA	NA	NA	NA	NA	NA	NA	N	Y	N	Y	N	N	N	N	N	N	N	N	N	N	N	N	N	N	Y	N	N
1	ER	NA	0	0	MSH	ER	NA	NA	0	NA	0	0	NA	NA	NA	NA	NA	NA	NA	NA	NA	NA	NA	NA	NA	NA	NA	NA	N	N	N	N	N	N	N	N	N	N	N	N	N	N	N	N	N	N	N	N	Y
	INPATIENT	NA	1	1	MSH	IN	NA	NA	0	NA	0	0	NA	NA	NA	NA	NA	NA	NA	NA	NA	NA	NA	NA	NA	NA	NA	NA	N	N	N	N	N	N	N	N	N	N	N	N	N	N	N	N	N	N	Y	N	N
1	INPATIENT	NA	7	1	MSH	IN	NA	NA	0	NA	0	0	NA	NA	NA	NA	NA	NA	NA	NA	NA	NA	NA	NA	NA	NA	NA	NA	N	N	N	N	N	N	N	N	N	N	N	N	N	N	N	N	N	N	N	N	Y
	INPATIENT	NA	14	1	MSH	IN	NA	NA	0	NA	0	0	NA	NA	NA	I12.0, N18.6	NA	NA	NA	NA	NA	NA	NA	NA	NA	NA	NA	E11.22, E11.3293, E11.51, E11.9	N	N	N	N	N	N	N	Y	N	N	N	N	N	N	N	N	N	N	Y	N	N
	INPATIENT	NA	2	1	MSH	IN	NA	NA	0	NA	0	0	NA	NA	NA	NA	NA	NA	NA	NA	I10	NA	NA	NA	NA	NA	NA	E11.36, E11.9	N	N	N	N	N	N	N	N	N	N	N	N	Y	N	N	N	N	N	N	N	Y
	ER	NA	0	0	MSH	ER	NA	NA	0	J43.2	0	0	NA	NA	NA	NA	NA	NA	NA	NA	NA	NA	NA	NA	NA	NA	NA	NA	N	N	N	Y	N	N	N	N	N	N	N	N	N	N	N	N	N	N	Y	N	N
	INPATIENT	NA	3	1	MSH	IN	NA	NA	0	NA	0	0	NA	NA	NA	NA	NA	NA	NA	NA	NA	NA	NA	NA	NA	NA	NA	NA	N	N	N	N	N	N	N	N	N	N	N	N	N	N	N	N	N	N	Y	N	N
	INPATIENT	NA	3	1	MSH	IN	NA	NA	0	NA	0	0	NA	NA	NA	NA	NA	NA	NA	NA	I10	NA	NA	NA	NA	NA	NA	NA	N	N	N	N	N	N	N	N	N	N	N	N	Y	N	N	N	N	N	N	N	Y
	INPATIENT	NA	13	1	MSH	IN	NA	NA	0	NA	0	0	NA	NA	NA	NA	NA	NA	NA	NA	NA	NA	NA	NA	NA	NA	NA	NA	N	N	N	N	N	N	N	N	N	N	N	N	N	N	Y	N	N	N	Y	N	N
	INPATIENT	NA	12	1	MSH	IN	J96.00	K74.60, K74.69	0	J44.9, J45.41, J45.909	1	1	I11.0, I50.32, I50.33, I50.810, I50.9	I13.0	I67.9	NA	NA	NA	NA	NA	I10	E66.01	NA	NA	NA	NA	NA	E11.00, E11.21, E11.22, E11.311, E11.319, E11.3299, E11.40, E11.42, E11.649, E11.65, E11.9	Y	Y	N	Y	Y	Y	Y	N	N	N	N	N	Y	N	N	Y	N	N	N	N	Y
	INPATIENT	NA	5	1	MSH	IN	NA	NA	0	NA	0	0	NA	NA	NA	NA	NA	NA	NA	NA	NA	NA	NA	NA	NA	NA	NA	NA	N	N	N	N	N	N	N	N	N	N	N	N	N	N	N	N	N	N	N	N	Y
	INPATIENT	NA	2	1	MSH	INO	NA	NA	0	J44.9, J45.909	1	1	NA	NA	NA	NA	NA	F03.90	NA	NA	I10	NA	NA	NA	NA	NA	NA	NA	N	N	N	Y	N	N	N	N	N	Y	N	N	Y	N	N	N	N	N	N	N	Y
	INPATIENT	NA	7	1	MSH	IN	J96.21, J96.22	NA	0	J44.1, J45.909	1	1	I11.0, I50.31, I50.32	NA	NA	NA	NA	NA	NA	NA	I10	NA	NA	J96.21, J96.22	NA	NA	NA	NA	Y	N	N	Y	N	Y	N	N	N	N	N	N	Y	N	N	N	N	Y	Y	N	N
	ER	NA	0	0	MSH	ER	NA	NA	0	NA	0	0	NA	NA	NA	NA	NA	NA	NA	NA	NA	NA	NA	NA	NA	NA	NA	NA	N	N	N	N	N	N	N	N	N	N	N	N	N	N	N	N	N	N	N	N	Y
	INPATIENT	NA	2	1	MSH	IN	NA	NA	0	J45.20, J45.909	0	1	NA	NA	NA	NA	NA	NA	NA	NA	NA	NA	NA	NA	NA	NA	NA	NA	N	N	N	Y	N	N	N	N	N	N	N	N	N	N	N	N	N	N	N	N	Y
	ER	NA	0	0	MSH	ER	NA	NA	0	NA	0	0	NA	NA	NA	NA	NA	NA	NA	NA	NA	NA	NA	NA	NA	NA	NA	NA	N	N	N	N	N	N	N	N	N	N	N	N	N	N	N	N	N	N	N	N	Y
	INPATIENT	NA	1	1	MSH	IN	NA	NA	0	NA	0	0	NA	NA	NA	NA	NA	NA	NA	NA	NA	NA	NA	NA	NA	NA	NA	NA	N	N	N	N	N	N	N	N	N	N	N	N	N	N	N	N	N	N	N	N	Y
	ER	NA	0	0	MSH	ER	NA	NA	0	NA	0	0	NA	NA	NA	NA	NA	NA	NA	NA	NA	NA	NA	NA	NA	Z72.0	NA	NA	N	N	N	N	N	N	N	N	N	N	N	N	N	N	N	N	N	N	N	N	Y
	INPATIENT	NA	4	1	MSH	IN	NA	NA	0	NA	0	0	NA	NA	NA	NA	NA	NA	NA	NA	NA	NA	NA	NA	NA	NA	NA	NA	N	N	N	N	N	N	N	N	N	N	N	N	N	N	Y	N	N	N	N	N	Y
	INPATIENT	NA	1	1	MSH	IN	NA	NA	0	NA	0	0	NA	NA	NA	NA	NA	NA	NA	NA	NA	NA	NA	NA	NA	Z72.0	NA	NA	N	N	N	N	N	N	N	N	N	N	N	N	N	N	N	N	N	N	N	N	Y
	ER	NA	0	0	MSH	ER	NA	NA	0	NA	0	0	NA	NA	NA	NA	NA	NA	NA	NA	I10	NA	NA	NA	NA	NA	NA	NA	N	N	N	N	N	N	N	N	N	N	N	N	Y	N	N	N	N	N	Y	N	N
	INPATIENT	NA	44	1	MSH	IN	NA	NA	0	NA	0	0	NA	NA	NA	NA	NA	NA	NA	NA	NA	NA	NA	NA	NA	NA	NA	NA	N	N	N	N	N	N	N	N	N	N	N	N	N	N	Y	N	N	N	N	N	Y
	ER	NA	0	0	MSH	ER	NA	NA	0	NA	0	0	NA	NA	NA	NA	NA	NA	NA	NA	NA	NA	NA	NA	NA	NA	NA	NA	N	N	N	N	N	N	N	N	N	N	N	N	N	N	N	N	N	N	Y	N	N
	ER	NA	0	0	MSH	ER	NA	NA	0	J45.21	0	0	NA	NA	NA	NA	NA	NA	NA	NA	I10	NA	NA	NA	NA	NA	NA	NA	N	N	N	Y	N	N	N	N	N	N	N	N	Y	N	N	N	N	N	Y	N	N
	ER	NA	0	0	MSH	ER	NA	NA	0	NA	0	0	NA	NA	NA	NA	NA	NA	NA	NA	NA	NA	NA	NA	NA	NA	NA	NA	N	N	N	N	N	N	N	N	N	N	N	N	N	N	N	N	N	N	N	N	Y
	ER	NA	0	0	MSH	ER	NA	NA	0	NA	0	0	NA	NA	NA	NA	NA	NA	NA	NA	I10	NA	NA	NA	NA	NA	NA	E11.9	N	N	N	N	N	N	N	N	N	N	N	N	Y	N	N	N	N	N	N	N	Y
	ER	NA	0	0	MSH	ER	NA	NA	0	NA	0	0	NA	NA	NA	NA	NA	NA	NA	NA	NA	NA	NA	NA	NA	NA	NA	NA	N	N	N	N	N	N	N	N	N	N	N	N	N	N	N	N	N	N	N	N	Y
	ER	NA	0	0	MSH	ER	NA	NA	0	NA	0	0	NA	NA	NA	NA	NA	NA	NA	NA	NA	NA	NA	NA	NA	NA	NA	NA	N	N	N	N	N	N	N	N	N	N	N	N	N	N	N	N	N	N	N	N	Y
	ER	NA	0	0	MSH	ER	NA	NA	0	NA	0	0	NA	NA	NA	NA	NA	NA	NA	NA	NA	NA	NA	NA	NA	NA	NA	NA	N	N	N	N	N	N	N	N	N	N	N	N	N	N	N	N	N	N	Y	N	N
	ER	NA	0	0	MSH	ER	NA	NA	0	NA	0	0	NA	NA	NA	NA	NA	NA	NA	NA	NA	NA	NA	NA	NA	NA	NA	NA	N	N	N	N	N	N	N	N	N	N	N	N	N	N	N	N	N	N	Y	N	N
	INPATIENT	NA	5	1	MSH	IN	NA	NA	0	NA	0	0	NA	NA	NA	NA	NA	NA	NA	NA	NA	E66.9	NA	NA	NA	NA	NA	NA	N	N	N	N	N	N	N	N	N	N	N	N	N	N	N	Y	N	N	N	N	Y
	ER	NA	1	1	MSH	ER	NA	NA	0	NA	0	0	NA	NA	NA	NA	NA	NA	NA	NA	NA	NA	NA	NA	NA	NA	NA	NA	N	N	N	N	N	N	N	N	N	N	N	N	N	N	N	N	N	N	N	N	Y
	INPATIENT	NA	5	1	MSH	IN	NA	NA	0	NA	0	0	NA	NA	NA	NA	NA	NA	NA	NA	NA	NA	NA	NA	NA	NA	NA	NA	N	N	N	N	N	N	N	N	N	N	N	N	N	N	N	N	N	N	N	N	Y
	INPATIENT	NA	0	0	MSH	INO	NA	NA	0	NA	0	0	NA	NA	NA	NA	NA	NA	NA	NA	NA	NA	NA	NA	NA	NA	NA	NA	N	N	N	N	N	N	N	N	N	N	N	N	N	N	N	N	N	N	Y	N	N
	INPATIENT	NA	5	1	MSH	IN	NA	NA	0	NA	0	0	NA	NA	NA	NA	NA	NA	NA	NA	NA	NA	NA	NA	NA	NA	NA	NA	N	N	N	N	N	N	N	N	N	N	N	N	N	N	N	N	N	N	Y	N	N
	ER	NA	1	1	MSH	ER	NA	NA	0	NA	0	0	NA	NA	NA	NA	NA	NA	NA	NA	NA	NA	NA	NA	NA	NA	NA	NA	N	N	N	N	N	N	N	N	N	N	N	N	N	N	N	N	N	N	N	N	Y
	ER	NA	0	0	MSH	ER	NA	NA	0	J45.909	0	1	NA	NA	NA	NA	NA	NA	NA	NA	I10	NA	NA	NA	NA	NA	NA	NA	N	N	N	Y	N	N	N	N	N	N	N	N	Y	N	N	N	N	N	N	N	Y
	INPATIENT	NA	3	1	MSH	IN	NA	NA	0	NA	0	0	NA	NA	NA	NA	NA	NA	NA	NA	I10	NA	NA	NA	NA	NA	NA	NA	N	N	N	N	N	N	N	N	N	N	N	N	Y	N	N	N	N	N	N	N	Y
	ER	NA	0	0	MSH	ER	NA	NA	0	NA	0	0	NA	NA	NA	NA	NA	NA	NA	NA	NA	NA	NA	NA	NA	NA	NA	NA	N	N	N	N	N	N	N	N	N	N	N	N	N	N	N	N	N	N	Y	N	N
	INPATIENT	NA	2	1	MSH	IN	NA	NA	0	NA	0	0	NA	NA	NA	NA	NA	NA	NA	NA	NA	NA	NA	NA	NA	NA	NA	NA	N	N	N	N	N	N	N	N	N	N	N	N	N	N	N	N	N	N	Y	N	N
	INPATIENT	NA	1	1	MSH	IN	NA	NA	0	NA	0	0	NA	NA	NA	NA	NA	NA	NA	NA	NA	NA	NA	NA	NA	NA	NA	NA	N	N	N	N	N	N	N	N	N	N	N	N	N	N	N	N	N	N	N	N	Y
	INPATIENT	NA	3	1	MSH	IN	NA	NA	0	NA	0	0	NA	NA	NA	NA	NA	NA	NA	NA	NA	NA	NA	NA	NA	NA	NA	E11.9	N	N	N	N	N	N	N	N	N	N	N	N	N	N	N	N	N	N	N	N	Y
	OUTPATIENT	NA	0	0	MSH	CLI	NA	NA	0	J43.2, J44.1, J44.9	1	0	I11.0, I25.2, I50.41, I50.9	NA	NA	NA	NA	NA	NA	NA	NA	NA	NA	NA	NA	NA	NA	E11.65, E11.9	N	N	N	Y	N	Y	N	N	N	N	N	N	N	N	N	N	N	N	Y	N	N
	ER	NA	0	0	MSH	ER	NA	NA	0	NA	0	0	NA	NA	NA	NA	NA	NA	NA	NA	NA	NA	NA	NA	NA	NA	NA	NA	N	N	N	N	N	N	N	N	N	N	N	N	N	N	N	N	N	N	Y	N	N
	INPATIENT	NA	2	1	MSH	IN	NA	NA	0	NA	0	0	NA	NA	NA	NA	NA	NA	NA	NA	NA	NA	NA	NA	NA	NA	NA	NA	N	N	N	N	N	N	N	N	N	N	N	N	N	N	N	N	N	N	N	N	Y
	INPATIENT	NA	3	1	MSH	IN	NA	NA	0	J43.2	0	0	NA	NA	NA	NA	NA	NA	NA	NA	NA	NA	NA	NA	NA	NA	NA	NA	N	N	N	Y	N	N	N	N	N	N	N	N	N	N	N	N	N	N	N	N	Y
	ER	NA	0	0	MSH	ER	NA	NA	0	NA	0	0	NA	NA	NA	NA	NA	NA	NA	NA	NA	NA	NA	NA	NA	NA	NA	NA	N	N	N	N	N	N	N	N	N	N	N	N	N	N	N	N	N	N	Y	N	N
	INPATIENT	NA	4	1	MSH	IN	NA	NA	0	NA	0	0	NA	NA	NA	NA	NA	NA	NA	NA	NA	NA	NA	NA	NA	NA	NA	E11.9	N	N	N	N	N	N	N	N	N	N	N	N	N	N	N	N	N	N	Y	N	N
	INPATIENT	NA	9	1	MSH	IN	NA	NA	0	NA	0	0	NA	NA	NA	NA	NA	NA	NA	NA	NA	NA	NA	NA	NA	NA	NA	NA	N	N	N	N	N	N	N	N	N	N	N	N	N	N	N	N	N	N	N	N	Y
	OUTPATIENT	NA	3	1	MSH	SDC	NA	NA	0	NA	0	0	NA	NA	NA	NA	NA	NA	NA	NA	NA	NA	NA	NA	NA	NA	NA	NA	N	N	N	N	N	N	N	N	N	N	N	N	N	N	N	N	N	N	Y	N	N
	ER	NA	0	0	MSH	ER	NA	NA	0	NA	0	0	NA	NA	NA	NA	NA	NA	NA	NA	NA	NA	NA	NA	NA	NA	NA	NA	N	N	N	N	N	N	N	N	N	N	N	N	N	N	N	N	N	N	Y	N	N
	OUTPATIENT	NA	5	1	MSH	SDC	NA	NA	0	NA	0	0	NA	NA	NA	I12.0, N18.5, N18.6	NA	NA	NA	NA	I10	E66.9	NA	NA	NA	NA	NA	E11.22, E11.319, E11.3512, E11.621, E11.9	N	N	N	N	N	N	N	Y	N	N	N	N	Y	N	N	Y	N	N	Y	N	N
	INPATIENT	NA	4	1	MSH	IN	NA	NA	0	NA	0	0	NA	NA	NA	NA	NA	NA	NA	NA	NA	NA	NA	NA	NA	NA	NA	NA	N	N	N	N	N	N	N	N	N	N	N	N	N	N	Y	N	N	N	N	N	Y
	OUTPATIENT	NA	3	1	MSH	SDC	NA	NA	0	NA	0	0	NA	NA	NA	NA	NA	NA	NA	NA	I10	NA	NA	NA	NA	NA	NA	NA	N	N	N	N	N	N	N	N	N	N	N	N	Y	N	N	N	N	N	Y	N	N
	INPATIENT	NA	3	1	MSH	IN	NA	NA	0	NA	0	0	NA	NA	NA	NA	NA	NA	NA	NA	I10	NA	NA	NA	NA	NA	NA	NA	N	N	N	N	N	N	N	N	N	N	N	N	Y	N	N	N	N	N	Y	N	N
	INPATIENT	NA	2	1	MSH	IN	NA	NA	0	NA	0	0	NA	NA	NA	NA	NA	NA	NA	NA	NA	NA	NA	NA	NA	NA	NA	NA	N	N	N	N	N	N	N	N	N	N	N	N	N	N	N	N	N	N	N	N	Y
	ER	NA	1	1	MSH	ER	NA	NA	0	NA	0	0	NA	NA	NA	NA	NA	NA	NA	NA	NA	NA	NA	NA	NA	NA	NA	NA	N	N	N	N	N	N	N	N	N	N	N	N	N	N	N	N	N	N	Y	N	N
	INPATIENT	NA	3	1	MSH	IN	NA	NA	0	NA	0	0	NA	NA	NA	NA	NA	NA	NA	NA	NA	NA	NA	NA	NA	NA	NA	NA	N	N	N	N	N	N	N	N	N	N	N	N	N	N	N	N	N	N	N	N	Y
	INPATIENT	NA	4	1	MSH	IN	NA	NA	0	NA	0	0	NA	NA	NA	NA	NA	NA	NA	NA	NA	NA	NA	NA	NA	NA	NA	NA	N	N	N	N	N	N	N	N	N	N	N	N	N	N	N	N	N	N	Y	N	N
	INPATIENT	NA	3	1	MSH	IN	NA	NA	0	NA	0	0	NA	NA	NA	NA	NA	NA	NA	NA	NA	NA	NA	NA	NA	NA	NA	NA	N	N	N	N	N	N	N	N	N	N	N	N	N	N	N	N	N	N	N	N	Y
	ER	NA	0	0	MSH	ER	NA	NA	0	NA	0	0	NA	NA	NA	NA	NA	NA	NA	NA	NA	NA	NA	NA	NA	NA	NA	NA	N	N	N	N	N	N	N	N	N	N	N	N	N	N	N	N	N	N	N	N	Y
	INPATIENT	NA	2	1	MSH	IN	NA	NA	0	NA	0	0	NA	NA	NA	NA	NA	NA	NA	NA	NA	NA	NA	NA	NA	NA	NA	NA	N	N	N	N	N	N	N	N	N	N	N	N	N	N	N	N	N	N	Y	N	N
	INPATIENT	NA	0	0	MSH	INO	NA	NA	0	J44.9, J45.909	1	1	I25.10, I25.2, I42.2	NA	NA	NA	NA	NA	NA	NA	I10	NA	NA	NA	NA	NA	NA	NA	N	N	N	Y	N	Y	N	N	N	N	N	N	Y	N	N	N	N	N	N	N	Y
	ER	NA	0	0	MSH	ER	J20.9, J96.00, J96.22	NA	0	J43.9, J44.0, J44.1, J44.9, J45.909, J84.10	1	1	I11.0, I25.10, I25.2, I25.5, I25.82, I42.8, I42.9, I50.20, I50.21, I50.22, I50.23, I50.41, I50.42, I50.43, I50.9	I13.0	NA	NA	NA	NA	NA	NA	I10	NA	NA	J96.22	NA	NA	NA	NA	Y	N	N	Y	Y	Y	N	N	N	N	N	N	Y	N	N	N	N	Y	N	N	Y
1	INPATIENT	NA	8	1	MSH	IN	NA	NA	0	NA	0	0	I11.0, I42.8, I42.9, I50.20, I50.22	NA	NA	NA	NA	NA	NA	NA	NA	NA	NA	NA	NA	NA	NA	NA	N	N	N	N	N	Y	N	N	N	N	N	N	N	Y	Y	N	N	N	N	N	Y
	INPATIENT	NA	8	1	MSH	IN	NA	NA	0	NA	0	0	NA	NA	NA	NA	NA	NA	NA	NA	NA	NA	NA	NA	NA	NA	NA	NA	N	N	N	N	N	N	N	N	N	N	N	N	N	N	Y	N	N	N	N	N	Y
	INPATIENT	NA	1	1	MSH	IN	NA	NA	0	NA	0	0	NA	NA	NA	NA	NA	NA	NA	NA	NA	NA	NA	NA	NA	NA	NA	NA	N	N	N	N	N	N	N	N	N	N	N	N	N	N	Y	N	N	N	Y	N	N
	ER	NA	0	0	MSH	ER	NA	NA	0	NA	0	0	NA	NA	NA	NA	NA	NA	NA	NA	NA	NA	NA	NA	NA	NA	NA	NA	N	N	N	N	N	N	N	N	N	N	N	N	N	N	N	N	N	N	Y	N	N
	INPATIENT	NA	2	1	MSH	IN	NA	NA	0	NA	0	0	NA	NA	NA	NA	NA	NA	NA	NA	NA	NA	NA	NA	NA	NA	NA	NA	N	N	N	N	N	N	N	N	N	N	N	N	N	N	N	N	N	N	Y	N	N
1	INPATIENT	NA	2	1	MSH	IN	NA	NA	0	NA	0	0	NA	NA	NA	NA	NA	F03.90	NA	NA	NA	NA	NA	NA	NA	NA	NA	E11.22	N	N	N	N	N	N	N	N	N	Y	N	N	N	N	N	N	N	N	Y	N	N
	INPATIENT	NA	4	1	MSH	IN	J96.01	NA	0	NA	0	0	NA	NA	NA	I12.0, N18.6	NA	NA	NA	NA	NA	NA	NA	NA	NA	NA	NA	NA	Y	N	N	N	N	N	N	Y	N	N	N	N	N	N	N	N	N	N	Y	N	N
	ER	NA	0	0	MSH	ER	NA	NA	0	NA	0	0	NA	NA	NA	NA	NA	NA	NA	NA	NA	NA	NA	NA	NA	NA	NA	NA	N	N	N	N	N	N	N	N	N	N	N	N	N	N	N	N	N	N	Y	N	N
	INPATIENT	NA	5	1	MSH	IN	NA	NA	0	NA	0	0	NA	NA	NA	NA	NA	NA	NA	NA	NA	NA	NA	NA	NA	NA	NA	E11.3551	N	N	N	N	N	N	N	N	N	N	N	N	N	N	N	N	N	N	N	N	Y
	OUTPATIENT	NA	3	1	MSH	SDC	NA	NA	0	J45.909	0	1	NA	NA	NA	NA	NA	NA	NA	NA	I10	E66.01, E66.9, Z68.39	NA	NA	NA	NA	NA	E11.9	N	N	N	Y	N	N	N	N	N	N	N	N	Y	N	N	Y	N	N	Y	N	N
	INPATIENT	NA	8	1	MSH	IN	NA	NA	0	NA	0	0	NA	NA	NA	NA	NA	NA	NA	NA	NA	NA	NA	NA	NA	NA	NA	NA	N	N	N	N	N	N	N	N	N	N	N	N	N	N	N	N	N	N	N	N	Y
	INPATIENT	NA	0	0	MSH	CLI	NA	NA	0	NA	0	0	NA	NA	NA	NA	NA	NA	NA	NA	NA	NA	NA	NA	NA	NA	NA	NA	N	N	N	N	N	N	N	N	N	N	N	N	N	N	N	N	N	N	Y	N	N
	INPATIENT	NA	8	1	MSH	IN	NA	NA	0	NA	0	0	NA	NA	NA	NA	NA	NA	NA	NA	NA	NA	NA	NA	NA	NA	NA	NA	N	N	N	N	N	N	N	N	N	N	N	N	N	N	N	N	N	N	N	N	Y
1	ER	NA	1	1	MSH	ER	NA	NA	0	NA	0	0	NA	NA	NA	NA	NA	NA	NA	NA	NA	NA	NA	NA	NA	NA	NA	NA	N	N	N	N	N	N	N	N	N	N	N	N	N	N	N	N	N	N	N	N	Y
	INPATIENT	NA	8	1	MSH	IN	NA	NA	0	NA	0	0	NA	NA	NA	NA	NA	NA	NA	NA	NA	NA	NA	NA	NA	NA	NA	NA	N	N	N	N	N	N	N	N	N	N	N	N	N	N	N	N	N	N	Y	N	N
	OUTPATIENT	NA	0	0	MSH	CLI	NA	NA	0	NA	0	0	I25.10	NA	NA	NA	NA	NA	NA	NA	NA	NA	NA	NA	NA	NA	NA	NA	N	N	N	N	N	Y	N	N	N	N	N	N	N	N	N	N	N	N	Y	N	N
	OUTPATIENT	NA	8	1	MSH	SDC	NA	NA	0	NA	0	0	NA	NA	NA	NA	NA	NA	NA	NA	NA	NA	NA	NA	NA	NA	NA	NA	N	N	N	N	N	N	N	N	N	N	N	N	N	N	N	N	N	N	Y	N	N
	INPATIENT	NA	3	1	MSH	IN	NA	NA	0	J44.9	1	0	I50.32	I13.0	NA	NA	NA	NA	NA	NA	I10	E66.9, Z68.35	NA	NA	NA	NA	NA	E11.22, E11.29, E11.3291, E11.39, E11.43, E11.9	N	N	N	Y	Y	Y	N	N	N	N	N	N	Y	N	N	Y	N	N	N	N	Y
	INPATIENT	NA	1	1	MSH	INO	NA	NA	0	NA	0	0	NA	NA	NA	NA	NA	NA	NA	NA	NA	NA	NA	NA	NA	NA	NA	NA	N	N	N	N	N	N	N	N	N	N	N	N	N	N	N	N	N	N	N	N	Y
	INPATIENT	NA	8	1	MSH	IN	NA	NA	0	NA	0	0	NA	NA	NA	NA	NA	NA	NA	NA	NA	NA	NA	NA	NA	NA	NA	E11.65	N	N	N	N	N	N	N	N	N	N	N	N	N	N	N	N	N	N	N	N	Y
	INPATIENT	NA	1	1	MSH	IN	NA	NA	0	NA	0	0	NA	NA	NA	NA	NA	NA	NA	NA	NA	NA	NA	NA	NA	NA	NA	NA	N	N	N	N	N	N	N	N	N	N	N	N	N	N	N	N	N	N	N	N	Y
	INPATIENT	NA	2	1	MSH	IN	NA	NA	0	NA	0	0	NA	NA	NA	NA	NA	NA	NA	NA	NA	NA	NA	NA	NA	NA	NA	NA	N	N	N	N	N	N	N	N	N	N	N	N	N	N	N	N	N	N	N	N	Y
	INPATIENT	NA	2	1	MSH	IN	NA	NA	0	NA	0	0	NA	NA	NA	NA	NA	NA	NA	NA	NA	NA	NA	NA	NA	NA	NA	NA	N	N	N	N	N	N	N	N	N	N	N	N	N	N	N	N	N	N	N	N	Y
	ER	NA	0	0	MSH	ER	NA	NA	0	NA	0	0	NA	NA	NA	NA	NA	NA	NA	NA	NA	NA	NA	NA	NA	NA	NA	NA	N	N	N	N	N	N	N	N	N	N	N	N	N	N	N	N	N	N	Y	N	N
	OUTPATIENT	NA	5	1	MSH	SDC	NA	NA	0	NA	0	0	NA	NA	NA	NA	NA	NA	NA	NA	NA	NA	NA	NA	NA	NA	NA	NA	N	N	N	N	N	N	N	N	N	N	N	N	N	N	N	N	N	N	Y	N	N
1	INPATIENT	NA	5	1	MSH	IN	J96.00	NA	0	NA	0	0	I50.20	I13.2	NA	N18.6	NA	NA	NA	NA	NA	NA	NA	NA	NA	NA	NA	NA	Y	N	N	N	Y	Y	N	Y	N	N	N	N	N	Y	Y	N	N	N	N	N	Y
	INPATIENT	NA	2	1	MSH	IN	NA	NA	0	J45.909	0	1	NA	NA	NA	NA	NA	NA	NA	NA	I10	NA	NA	NA	NA	NA	NA	NA	N	N	N	Y	N	N	N	N	N	N	N	N	Y	N	N	N	N	N	N	N	Y
	INPATIENT	NA	1	1	MSH	IN	NA	NA	0	NA	0	0	NA	NA	NA	NA	NA	NA	NA	NA	NA	NA	NA	NA	NA	NA	NA	NA	N	N	N	N	N	N	N	N	N	N	N	N	N	N	N	N	N	N	N	N	Y
	INPATIENT	NA	4	1	MSH	IN	NA	NA	0	NA	0	0	NA	NA	NA	NA	NA	NA	NA	NA	NA	NA	NA	NA	NA	NA	NA	NA	N	N	N	N	N	N	N	N	N	N	N	N	N	N	N	N	N	N	N	N	Y
	ER	NA	1	1	MSH	ER	NA	NA	0	NA	0	0	NA	NA	NA	NA	NA	NA	NA	NA	I10	NA	NA	NA	NA	NA	NA	NA	N	N	N	N	N	N	N	N	N	N	N	N	Y	N	N	N	N	N	N	N	Y
	ER	NA	0	0	MSH	ER	NA	NA	0	NA	0	0	NA	NA	NA	NA	NA	NA	NA	NA	NA	NA	NA	NA	NA	NA	NA	NA	N	N	N	N	N	N	N	N	N	N	N	N	N	N	N	N	N	N	N	N	Y
	INPATIENT	NA	2	1	MSH	INO	J96.21	NA	0	J44.0, J44.1, J45.41, J45.901, J84.10	1	1	NA	NA	NA	NA	NA	NA	NA	NA	I10	NA	NA	J96.21	NA	NA	NA	NA	Y	N	N	Y	N	N	N	N	N	N	N	N	Y	N	N	N	N	Y	Y	N	N
	INPATIENT	NA	2	1	MSH	IN	NA	NA	0	J45.909	0	1	NA	NA	NA	NA	NA	NA	NA	NA	I10	NA	NA	NA	NA	NA	NA	NA	N	N	N	Y	N	N	N	N	N	N	N	N	Y	N	N	N	N	N	N	N	Y
	INPATIENT	NA	3	1	MSH	IN	NA	NA	0	NA	0	0	I11.0, I25.10, I50.20, I50.22, I50.9	I13.0	NA	NA	NA	NA	NA	NA	I10	NA	NA	NA	NA	NA	NA	E11.22, E11.9	N	N	N	N	Y	Y	N	N	N	N	N	N	Y	N	N	N	N	N	N	N	Y
	INPATIENT	NA	2	1	MSH	IN	NA	NA	0	J44.0, J44.1, J44.9, J45.31, J45.901, J45.909	1	1	NA	NA	NA	NA	J96.10	NA	NA	NA	I10	E66.9	NA	NA	NA	NA	NA	E11.40, E11.9	N	N	N	Y	N	N	N	N	Y	N	N	N	Y	N	N	Y	N	N	N	N	Y
	ER	NA	0	0	MSH	ER	NA	NA	0	NA	0	0	NA	NA	NA	N18.6	NA	NA	NA	NA	NA	NA	NA	NA	NA	NA	NA	E11.22	N	N	N	N	N	N	N	Y	N	N	N	N	N	N	N	N	N	N	N	N	Y
1	INPATIENT	NA	21	1	MSH	IN	NA	NA	0	NA	0	0	NA	NA	NA	NA	NA	NA	NA	NA	NA	NA	NA	NA	NA	NA	NA	NA	N	N	N	N	N	N	N	N	N	N	N	N	N	Y	Y	N	N	N	N	N	Y
	INPATIENT	NA	2	1	MSH	IN	NA	NA	0	NA	0	0	NA	NA	NA	NA	NA	NA	NA	NA	NA	NA	NA	NA	NA	NA	NA	NA	N	N	N	N	N	N	N	N	N	N	N	N	N	N	N	N	N	N	N	N	Y
	ER	NA	0	0	MSH	ER	J20.9	NA	0	NA	0	0	NA	NA	NA	NA	NA	NA	NA	NA	I10	NA	NA	NA	NA	NA	NA	E11.65, E11.9	Y	N	N	N	N	N	N	N	N	N	N	N	Y	N	N	N	N	N	Y	N	N
	ER	NA	0	0	MSH	ER	NA	NA	0	J44.9	1	0	NA	NA	NA	NA	NA	NA	NA	NA	I10	NA	NA	NA	NA	NA	NA	NA	N	N	N	Y	N	N	N	N	N	N	N	N	Y	N	N	N	N	N	Y	N	N
	SMG	NA	0	0	MSH	CLI	NA	NA	0	NA	0	0	NA	NA	NA	NA	NA	NA	NA	NA	I10	NA	NA	NA	NA	NA	NA	NA	N	N	N	N	N	N	N	N	N	N	N	N	Y	N	N	N	N	N	N	N	Y
1	INPATIENT	NA	14	1	MSH	IN	NA	NA	0	NA	0	0	NA	NA	NA	NA	NA	NA	NA	NA	NA	NA	NA	NA	NA	NA	NA	NA	N	N	N	N	N	N	N	N	N	N	N	N	N	Y	Y	N	N	N	N	N	Y
	ER	NA	0	0	MSH	ER	NA	NA	0	J44.9	1	0	NA	NA	NA	NA	NA	NA	NA	NA	I10	NA	NA	NA	NA	NA	NA	NA	N	N	N	Y	N	N	N	N	N	N	N	N	Y	N	N	N	N	N	Y	N	N
	ER	NA	0	0	MSH	ER	NA	NA	0	NA	0	0	NA	NA	NA	NA	NA	NA	NA	NA	NA	NA	NA	NA	NA	NA	NA	NA	N	N	N	N	N	N	N	N	N	N	N	N	N	N	N	N	N	N	N	N	Y
	ER	NA	0	0	MSH	ER	NA	NA	0	NA	0	0	I42.9, I50.20, I50.9	I13.0	NA	I12.0, N18.6	NA	NA	NA	NA	I10	NA	NA	NA	NA	NA	NA	NA	N	N	N	N	Y	Y	N	Y	N	N	N	N	Y	N	N	N	N	N	Y	N	N
	OUTPATIENT	NA	0	0	MSH	CLI	NA	C77.3, C78.2, C78.6	1	NA	0	0	NA	NA	NA	NA	NA	NA	NA	NA	NA	NA	NA	NA	NA	NA	NA	E11.22, E11.9	N	Y	N	N	N	N	N	N	N	N	N	N	N	N	N	N	N	N	Y	N	N
	INPATIENT	NA	0	0	MSH	CLI	NA	NA	0	NA	0	0	NA	NA	NA	NA	NA	NA	NA	NA	NA	NA	NA	NA	NA	NA	NA	NA	N	N	N	N	N	N	N	N	N	N	N	N	N	N	N	N	N	N	N	N	Y
	OUTPATIENT	NA	0	0	MSH	CLI	NA	NA	0	NA	0	0	NA	NA	NA	NA	NA	NA	NA	NA	NA	NA	NA	NA	NA	NA	NA	NA	N	N	N	N	N	N	N	N	N	N	N	N	N	N	N	N	N	N	Y	N	N
	INPATIENT	NA	0	0	MSH	CLI	NA	NA	0	NA	0	0	NA	NA	NA	NA	NA	NA	NA	NA	NA	NA	NA	NA	NA	NA	NA	NA	N	N	N	N	N	N	N	N	N	N	N	N	N	N	N	N	N	N	N	N	Y
	INPATIENT	NA	13	1	MSH	IN	J96.01, J96.02	NA	0	NA	0	0	NA	NA	NA	NA	NA	NA	NA	NA	I10	NA	NA	NA	NA	NA	NA	E11.9	Y	N	N	N	N	N	N	N	N	N	N	N	Y	N	N	N	N	N	Y	N	N
	ER	NA	0	0	MSH	ER	NA	NA	0	NA	0	0	NA	NA	NA	NA	NA	NA	NA	NA	I10	E66.9, Z68.36	NA	NA	NA	NA	NA	E11.9	N	N	N	N	N	N	N	N	N	N	N	N	Y	N	N	Y	N	N	Y	N	N
	INPATIENT	NA	2	1	MSH	IN	NA	NA	0	J45.909	0	1	NA	NA	NA	NA	NA	NA	NA	NA	I10	NA	NA	NA	NA	NA	NA	NA	N	N	N	Y	N	N	N	N	N	N	N	N	Y	N	N	N	N	N	N	N	Y
	INPATIENT	NA	2	1	MSH	IN	NA	NA	0	NA	0	0	NA	NA	NA	NA	NA	NA	NA	NA	NA	NA	NA	NA	NA	NA	NA	NA	N	N	N	N	N	N	N	N	N	N	N	N	N	N	N	N	N	N	N	N	Y
	ER	NA	0	0	MSH	ER	NA	NA	0	NA	0	0	NA	NA	NA	NA	NA	NA	NA	NA	NA	NA	NA	NA	NA	NA	NA	NA	N	N	N	N	N	N	N	N	N	N	N	N	N	N	N	N	N	N	Y	N	N
	INPATIENT	NA	3	1	MSH	IN	NA	NA	0	NA	0	0	NA	NA	NA	NA	NA	NA	NA	NA	NA	NA	NA	NA	NA	NA	NA	NA	N	N	N	N	N	N	N	N	N	N	N	N	N	N	N	N	N	N	N	N	Y
	INPATIENT	NA	1	1	MSH	INO	NA	NA	0	NA	0	0	NA	NA	NA	NA	NA	NA	NA	NA	NA	NA	NA	NA	NA	NA	NA	NA	N	N	N	N	N	N	N	N	N	N	N	N	N	N	N	N	N	N	N	N	Y
	INPATIENT	NA	1	1	MSH	IN	NA	NA	0	NA	0	0	NA	NA	NA	NA	NA	NA	NA	NA	NA	NA	NA	NA	NA	NA	NA	NA	N	N	N	N	N	N	N	N	N	N	N	N	N	N	N	N	N	N	N	N	Y
	ER	NA	0	0	HCH	ER	NA	NA	0	J45.909	0	1	NA	NA	NA	NA	NA	NA	NA	NA	NA	NA	NA	NA	NA	NA	NA	NA	N	N	N	Y	N	N	N	N	N	N	N	N	N	N	N	N	N	N	Y	N	N
	INPATIENT	NA	1	1	MSH	IN	J96.01, J96.02	NA	0	NA	0	0	I50.42	I13.0	NA	NA	NA	NA	NA	NA	NA	NA	NA	NA	NA	NA	NA	E11.22, E11.65	Y	N	N	N	Y	Y	N	N	N	N	N	N	N	N	N	N	N	N	N	N	Y
	INPATIENT	NA	14	1	MSH	IN	NA	NA	0	J45.909	0	1	I50.9	NA	NA	NA	NA	NA	NA	NA	I10	NA	NA	NA	NA	NA	NA	NA	N	N	N	Y	N	Y	N	N	N	N	N	N	Y	N	Y	N	N	N	Y	N	N
	INPATIENT	NA	11	1	MSH	IN	NA	NA	0	NA	0	0	NA	NA	NA	NA	NA	NA	NA	NA	NA	NA	NA	NA	NA	NA	NA	NA	N	N	N	N	N	N	N	N	N	N	N	N	N	N	Y	N	N	N	Y	N	N
	INPATIENT	NA	7	1	MSH	IN	NA	NA	0	NA	0	0	NA	NA	NA	NA	NA	NA	NA	NA	NA	NA	NA	NA	NA	NA	NA	NA	N	N	N	N	N	N	N	N	N	N	N	N	N	N	N	N	N	N	Y	N	N
	INPATIENT	NA	2	1	MSH	IN	NA	NA	0	J45.909	0	1	NA	NA	NA	NA	NA	NA	NA	NA	NA	NA	NA	NA	NA	NA	NA	NA	N	N	N	Y	N	N	N	N	N	N	N	N	N	N	N	N	N	N	N	N	Y
	ER	NA	0	0	MSH	ER	NA	NA	0	NA	0	0	NA	NA	NA	NA	NA	NA	NA	NA	NA	NA	NA	NA	NA	NA	NA	NA	N	N	N	N	N	N	N	N	N	N	N	N	N	N	N	N	N	N	N	N	Y
1	INPATIENT	NA	7	1	MSH	IN	NA	NA	0	J43.9, J44.9	1	0	I25.10	NA	NA	NA	NA	NA	NA	NA	I10	NA	NA	NA	NA	NA	NA	E11.22, E11.36, E11.9	N	N	N	Y	N	Y	N	N	N	N	N	N	Y	N	N	N	N	N	Y	N	N
	ER	NA	0	0	MSH	ER	NA	NA	0	NA	0	0	NA	NA	NA	NA	NA	NA	NA	NA	I10	NA	NA	NA	NA	NA	NA	NA	N	N	N	N	N	N	N	N	N	N	N	N	Y	N	N	N	N	N	Y	N	N
	ER	NA	0	0	MSH	ER	NA	NA	0	NA	0	0	NA	NA	NA	NA	NA	NA	NA	NA	NA	NA	NA	NA	NA	NA	NA	NA	N	N	N	N	N	N	N	N	N	N	N	N	N	N	N	N	N	N	Y	N	N
	OUTPATIENT	NA	3	1	MSH	SDC	NA	NA	0	NA	0	0	NA	NA	NA	NA	NA	NA	NA	NA	NA	NA	NA	NA	NA	NA	NA	NA	N	N	N	N	N	N	N	N	N	N	N	N	N	N	N	N	N	N	Y	N	N
	ER	NA	0	0	MSH	ER	NA	NA	0	NA	0	0	NA	NA	NA	NA	NA	NA	NA	NA	NA	NA	NA	NA	NA	NA	NA	NA	N	N	N	N	N	N	N	N	N	N	N	N	N	N	N	N	N	N	N	N	Y
	INPATIENT	NA	1	1	MSH	IN	NA	NA	0	NA	0	0	NA	NA	NA	NA	NA	NA	NA	NA	NA	NA	NA	NA	NA	NA	NA	NA	N	N	N	N	N	N	N	N	N	N	N	N	N	N	N	N	N	N	N	N	Y
	INPATIENT	NA	7	1	MSH	IN	NA	NA	0	NA	0	0	NA	NA	NA	NA	NA	NA	NA	NA	NA	NA	NA	NA	NA	NA	NA	NA	N	N	N	N	N	N	N	N	N	N	N	N	N	N	N	N	N	N	Y	N	N
	INPATIENT	NA	3	1	MSH	IN	NA	NA	0	NA	0	0	I25.10, I25.118, I25.9, I50.30, I50.32	I13.0	NA	NA	NA	F03.90	NA	NA	I10	NA	NA	NA	NA	NA	E10.10, E10.22, E10.40, E10.51	E11.00, E11.21, E11.22, E11.40, E11.49, E11.65, E11.9	N	N	N	N	Y	Y	N	N	N	Y	N	N	Y	N	N	N	N	N	Y	N	N
1	INPATIENT	NA	10	1	MSH	IN	NA	NA	0	NA	0	0	NA	NA	NA	NA	NA	NA	NA	NA	NA	NA	NA	NA	NA	NA	NA	NA	N	N	N	N	N	N	N	N	N	N	N	N	N	N	Y	N	N	N	Y	N	N
	INPATIENT	NA	14	1	MSH	IN	NA	NA	0	NA	0	0	NA	NA	NA	NA	NA	NA	NA	NA	I10	E66.01	NA	NA	NA	NA	NA	E11.22, E11.649, E11.65, E11.9	N	N	N	N	N	N	N	N	N	N	N	N	Y	N	N	Y	N	N	Y	N	N
	INPATIENT	NA	5	1	MSH	IN	NA	NA	0	NA	0	0	NA	NA	NA	NA	NA	NA	NA	NA	NA	NA	NA	NA	NA	NA	NA	NA	N	N	N	N	N	N	N	N	N	N	N	N	N	N	N	N	N	N	Y	N	N
	INPATIENT	NA	3	1	MSH	IN	NA	NA	0	J45.20, J45.909	0	1	NA	NA	NA	NA	NA	NA	NA	B20	I10	NA	NA	NA	NA	NA	NA	NA	N	N	N	Y	N	N	N	N	N	N	N	Y	Y	N	N	N	N	N	Y	N	N
	INPATIENT	NA	3	1	MSH	IN	NA	NA	0	NA	0	0	NA	NA	NA	NA	NA	NA	NA	NA	NA	NA	NA	NA	NA	NA	NA	NA	N	N	N	N	N	N	N	N	N	N	N	N	N	N	N	N	N	N	Y	N	N
	ER	NA	0	0	MSH	ER	NA	NA	0	NA	0	0	NA	NA	NA	NA	NA	NA	NA	NA	NA	NA	NA	NA	NA	NA	NA	NA	N	N	N	N	N	N	N	N	N	N	N	N	N	N	N	N	N	N	Y	N	N
1	INPATIENT	NA	22	1	MSH	IN	NA	NA	0	J44.9, J45.901, J45.909	1	1	NA	NA	NA	NA	NA	NA	NA	NA	I10	E66.01, Z68.37, Z68.41, Z68.43	NA	NA	NA	NA	NA	E11.649, E11.9	N	N	N	Y	N	N	N	N	N	N	N	N	Y	N	N	Y	N	N	N	N	Y
	INPATIENT	NA	1	1	MSH	IN	NA	NA	0	NA	0	0	NA	NA	NA	NA	NA	NA	NA	NA	I10	NA	NA	NA	NA	NA	NA	NA	N	N	N	N	N	N	N	N	N	N	N	N	Y	N	N	N	N	N	N	N	Y
	INPATIENT	NA	1	1	MSH	IN	NA	NA	0	NA	0	0	NA	NA	NA	NA	NA	NA	NA	NA	NA	NA	NA	NA	NA	NA	NA	NA	N	N	N	N	N	N	N	N	N	N	N	N	N	N	N	N	N	N	N	N	Y
	INPATIENT	NA	4	1	MSH	IN	NA	NA	0	NA	0	0	NA	NA	NA	NA	NA	NA	NA	NA	NA	NA	NA	NA	NA	NA	NA	NA	N	N	N	N	N	N	N	N	N	N	N	N	N	N	Y	N	N	N	N	N	Y
	INPATIENT	NA	6	1	MSH	IN	NA	NA	0	NA	0	0	NA	NA	NA	NA	NA	NA	NA	NA	I10	E66.01	NA	NA	NA	NA	NA	NA	N	N	N	N	N	N	N	N	N	N	N	N	Y	N	N	Y	N	N	N	N	Y
	INPATIENT	NA	6	1	MSH	IN	NA	NA	0	NA	0	0	NA	NA	NA	NA	NA	NA	NA	NA	NA	NA	NA	NA	NA	NA	NA	NA	N	N	N	N	N	N	N	N	N	N	N	N	N	N	N	N	N	N	Y	N	N
	INPATIENT	NA	3	1	MSH	INO	NA	NA	0	NA	0	0	NA	NA	NA	NA	NA	NA	NA	NA	NA	NA	NA	NA	NA	NA	NA	NA	N	N	N	N	N	N	N	N	N	N	N	N	N	N	N	N	N	N	N	N	Y
	INPATIENT	NA	4	1	MSH	IN	NA	NA	0	NA	0	0	NA	NA	NA	NA	NA	NA	NA	NA	NA	NA	NA	NA	NA	NA	NA	NA	N	N	N	N	N	N	N	N	N	N	N	N	N	N	N	N	N	N	Y	N	N
	INPATIENT	NA	7	1	MSH	IN	NA	NA	0	NA	0	0	NA	NA	NA	NA	NA	NA	NA	NA	NA	NA	NA	NA	NA	NA	NA	E11.9	N	N	N	N	N	N	N	N	N	N	N	N	N	N	N	N	N	N	N	N	Y
	OUTPATIENT	NA	0	0	MSH	CLI	NA	NA	0	NA	0	0	NA	NA	NA	NA	NA	NA	NA	NA	I10	NA	NA	NA	NA	NA	NA	E11.9	N	N	N	N	N	N	N	N	N	N	N	N	Y	N	N	N	N	N	Y	N	N
	SMG	NA	0	0	MSH	CLI	NA	NA	0	NA	0	0	NA	NA	NA	NA	NA	NA	NA	NA	NA	NA	NA	NA	NA	NA	NA	NA	N	N	N	N	N	N	N	N	N	N	N	N	N	N	N	N	N	N	Y	N	N
	SMG	NA	0	0	MSH	CLI	NA	NA	0	NA	0	0	NA	NA	NA	NA	NA	NA	NA	NA	I10	NA	NA	NA	NA	NA	NA	NA	N	N	N	N	N	N	N	N	N	N	N	N	Y	N	N	N	N	N	Y	N	N
	OUTPATIENT	NA	0	0	MSH	CLI	NA	NA	0	NA	0	0	NA	NA	NA	NA	NA	NA	NA	NA	NA	E66.9	NA	NA	NA	NA	NA	NA	N	N	N	N	N	N	N	N	N	N	N	N	N	N	N	Y	N	N	Y	N	N
1	ER	NA	2	1	MSH	ER	NA	NA	0	NA	0	0	NA	NA	NA	N18.6	NA	NA	NA	NA	NA	NA	NA	NA	NA	NA	NA	E11.22, E11.9	N	N	N	N	N	N	N	Y	N	N	N	N	N	N	N	N	N	N	Y	N	N
	OUTPATIENT	NA	0	0	MSH	CLI	NA	C91.00, C91.02	1	NA	0	0	NA	NA	NA	NA	NA	NA	NA	NA	I10	Z68.30	NA	NA	NA	NA	NA	E11.21, E11.3293, E11.40, E11.42, E11.65, E11.9	N	Y	N	N	N	N	N	N	N	N	N	N	Y	N	N	Y	N	N	Y	N	N
	OUTPATIENT	NA	0	0	MSH	CLI	NA	NA	0	J44.9	1	0	I25.10, I50.22, I50.30	NA	NA	NA	NA	NA	NA	NA	I10	E66.01, Z68.38	NA	NA	NA	NA	NA	E11.3293, E11.65, E11.9	N	N	N	Y	N	Y	N	N	N	N	N	N	Y	N	N	Y	N	N	Y	N	N
	OUTPATIENT	NA	0	0	MSH	CLI	NA	K70.10, K70.30, K70.9	0	NA	0	0	I42.6, I50.22, I50.9	I13.0	NA	NA	NA	NA	NA	NA	NA	NA	NA	NA	NA	NA	NA	E11.22, E11.9	N	Y	N	N	Y	Y	N	N	N	N	N	N	N	N	N	N	N	N	Y	N	N
	SMG	NA	0	0	MSH	CLI	NA	NA	0	J44.9	1	0	NA	NA	NA	NA	NA	NA	NA	NA	NA	NA	NA	NA	NA	NA	NA	NA	N	N	N	Y	N	N	N	N	N	N	N	N	N	N	N	N	N	N	Y	N	N
	INPATIENT	NA	3	1	MSH	IN	NA	NA	0	NA	0	0	NA	NA	NA	NA	NA	NA	NA	NA	NA	NA	NA	NA	NA	NA	NA	NA	N	N	N	N	N	N	N	N	N	N	N	N	N	N	N	N	N	N	N	N	Y
	INPATIENT	NA	2	1	MSH	IN	NA	NA	0	NA	0	0	NA	NA	NA	NA	NA	NA	NA	NA	NA	NA	NA	NA	NA	NA	NA	NA	N	N	N	N	N	N	N	N	N	N	N	N	N	N	N	N	N	N	N	N	Y
	OUTPATIENT	NA	0	0	MSH	CLI	NA	NA	0	J45.901, J45.909	0	1	NA	NA	NA	NA	NA	NA	NA	NA	I10	NA	NA	NA	NA	NA	NA	NA	N	N	N	Y	N	N	N	N	N	N	N	N	Y	N	N	N	N	N	Y	N	N
	ER	NA	0	0	MSH	ER	NA	NA	0	NA	0	0	NA	NA	NA	NA	NA	NA	NA	NA	NA	NA	NA	NA	NA	NA	NA	NA	N	N	N	N	N	N	N	N	N	N	N	N	N	N	N	N	N	N	Y	N	N
	SMG	NA	0	0	MSH	CLI	NA	NA	0	NA	0	0	I11.0, I50.9	NA	NA	NA	NA	NA	NA	NA	I10	NA	NA	NA	NA	NA	NA	NA	N	N	N	N	N	Y	N	N	N	N	N	N	Y	N	N	N	N	N	Y	N	N
	SMG	NA	0	0	MSH	CLI	NA	K70.9	0	J43.2, J44.9	1	0	I11.0, I25.10, I25.2, I25.5, I42.0, I42.9, I50.21, I50.22, I50.23, I50.9	NA	NA	NA	NA	NA	NA	NA	I10	NA	NA	NA	NA	NA	NA	NA	N	Y	N	Y	N	Y	N	N	N	N	N	N	Y	N	N	N	N	N	Y	N	N
	INPATIENT	NA	4	1	MSH	IN	NA	NA	0	NA	0	0	NA	NA	NA	NA	NA	NA	NA	NA	NA	E66.9	NA	NA	NA	NA	NA	NA	N	N	N	N	N	N	N	N	N	N	N	N	N	N	N	Y	N	N	N	N	Y
	SMG	NA	0	0	MSH	CLI	NA	NA	0	NA	0	0	NA	NA	NA	NA	NA	NA	NA	NA	NA	NA	NA	NA	NA	NA	NA	NA	N	N	N	N	N	N	N	N	N	N	N	N	N	N	N	N	N	N	Y	N	N
	INPATIENT	NA	3	1	MSH	IN	NA	NA	0	NA	0	0	NA	NA	NA	NA	NA	NA	NA	NA	NA	NA	NA	NA	NA	NA	NA	NA	N	N	N	N	N	N	N	N	N	N	N	N	N	N	N	N	N	N	Y	N	N
	OUTPATIENT	NA	0	0	MSH	CLI	NA	NA	0	NA	0	0	NA	NA	NA	NA	NA	NA	NA	NA	NA	NA	NA	NA	NA	NA	NA	NA	N	N	N	N	N	N	N	N	N	N	N	N	N	N	N	N	N	N	Y	N	N
	SMG	NA	0	0	MSH	CLI	NA	NA	0	NA	0	0	NA	NA	NA	NA	NA	NA	NA	NA	NA	NA	NA	NA	NA	NA	NA	NA	N	N	N	N	N	N	N	N	N	N	N	N	N	N	N	N	N	N	Y	N	N
	OUTPATIENT	NA	0	0	MSH	CLI	NA	NA	0	NA	0	0	NA	NA	NA	NA	NA	NA	NA	NA	NA	NA	NA	NA	NA	NA	NA	NA	N	N	N	N	N	N	N	N	N	N	N	N	N	N	N	N	N	N	Y	N	N
	OUTPATIENT	NA	3	1	MSH	SDC	NA	NA	0	NA	0	0	NA	NA	NA	NA	NA	NA	NA	NA	I10	NA	NA	NA	NA	NA	NA	E11.9	N	N	N	N	N	N	N	N	N	N	N	N	Y	N	N	N	N	N	Y	N	N
	OUTPATIENT	NA	0	0	MSH	CLI	NA	NA	0	NA	0	0	NA	NA	NA	NA	NA	NA	NA	B20	NA	NA	NA	NA	NA	NA	NA	NA	N	N	N	N	N	N	N	N	N	N	N	Y	N	N	N	N	N	N	Y	N	N
	OUTPATIENT	NA	0	0	MSH	CLI	NA	NA	0	J44.9, J45.909	1	1	NA	NA	NA	NA	NA	NA	NA	NA	NA	E66.01, E66.9	NA	NA	NA	NA	NA	NA	N	N	N	Y	N	N	N	N	N	N	N	N	N	N	N	Y	N	N	Y	N	N
	INPATIENT	NA	2	1	MSH	IN	NA	NA	0	NA	0	0	NA	NA	NA	NA	NA	NA	NA	NA	NA	NA	NA	NA	NA	NA	NA	NA	N	N	N	N	N	N	N	N	N	N	N	N	N	N	N	N	N	N	N	N	Y
	SMG	NA	0	0	MSH	CLI	NA	NA	0	J45.909	0	1	NA	NA	NA	NA	NA	NA	NA	NA	I10	NA	NA	NA	NA	NA	NA	NA	N	N	N	Y	N	N	N	N	N	N	N	N	Y	N	N	N	N	N	Y	N	N
	SMG	NA	0	0	MSH	CLI	NA	NA	0	NA	0	0	NA	NA	NA	NA	NA	NA	NA	NA	NA	NA	NA	NA	NA	NA	NA	NA	N	N	N	N	N	N	N	N	N	N	N	N	N	N	N	N	N	N	Y	N	N
	INPATIENT	NA	6	1	MSH	IN	NA	NA	0	NA	0	0	NA	NA	NA	NA	NA	NA	NA	NA	I10	NA	NA	NA	NA	NA	NA	NA	N	N	N	N	N	N	N	N	N	N	N	N	Y	N	N	N	N	N	Y	N	N
	INPATIENT	NA	6	1	MSH	IN	NA	NA	0	NA	0	0	I11.0, I25.10, I50.9	NA	NA	NA	NA	F02.80, F03.90, G30.9	NA	NA	NA	NA	NA	NA	NA	NA	NA	NA	N	N	N	N	N	Y	N	N	N	Y	N	N	N	N	N	N	N	N	Y	N	N
1	INPATIENT	NA	3	1	MSH	IN	NA	NA	0	NA	0	0	NA	NA	NA	NA	NA	NA	NA	NA	NA	NA	NA	NA	NA	NA	NA	NA	N	N	N	N	N	N	N	N	N	N	N	N	N	Y	Y	N	N	N	N	N	Y
	ER	NA	1	1	MSH	ER	NA	NA	0	J45.909	0	1	NA	NA	NA	NA	NA	NA	NA	NA	NA	NA	NA	NA	NA	NA	NA	NA	N	N	N	Y	N	N	N	N	N	N	N	N	N	N	N	N	N	N	N	N	Y
	ER	NA	1	1	MSH	ER	NA	NA	0	NA	0	0	NA	NA	NA	NA	NA	NA	NA	B20	NA	NA	NA	NA	NA	NA	NA	NA	N	N	N	N	N	N	N	N	N	N	N	Y	N	N	N	N	N	N	N	N	Y
	INPATIENT	NA	6	1	MSH	IN	NA	NA	0	NA	0	0	NA	NA	NA	NA	NA	NA	NA	NA	NA	NA	NA	NA	NA	NA	NA	NA	N	N	N	N	N	N	N	N	N	N	N	N	N	N	N	N	N	N	N	N	Y
	INPATIENT	NA	3	1	MSH	IN	NA	NA	0	NA	0	0	NA	NA	NA	NA	NA	NA	NA	NA	NA	NA	NA	NA	NA	NA	NA	NA	N	N	N	N	N	N	N	N	N	N	N	N	N	N	N	N	N	N	N	N	Y
	INPATIENT	NA	1	1	MSH	IN	NA	NA	0	NA	0	0	NA	NA	NA	NA	NA	NA	NA	NA	NA	NA	NA	NA	NA	NA	NA	NA	N	N	N	N	N	N	N	N	N	N	N	N	N	N	N	N	N	N	N	N	Y
	INPATIENT	NA	4	1	MSH	IN	NA	NA	0	NA	0	0	NA	NA	NA	NA	NA	NA	NA	NA	NA	NA	NA	NA	NA	NA	NA	NA	N	N	N	N	N	N	N	N	N	N	N	N	N	N	N	N	N	N	N	N	Y
	INPATIENT	NA	11	1	MSH	IN	NA	NA	0	NA	0	0	NA	NA	NA	NA	NA	NA	NA	NA	NA	NA	NA	NA	NA	NA	NA	NA	N	N	N	N	N	N	N	N	N	N	N	N	N	N	Y	N	N	N	Y	N	N
	INPATIENT	NA	3	1	MSH	IN	NA	NA	0	J45.909	0	1	NA	NA	NA	NA	NA	NA	NA	NA	I10	NA	NA	NA	NA	Z72.0	NA	NA	N	N	N	Y	N	N	N	N	N	N	N	N	Y	N	N	N	N	N	N	N	Y
	INPATIENT	NA	2	1	MSH	IN	NA	NA	0	NA	0	0	NA	NA	NA	NA	NA	NA	NA	NA	NA	NA	NA	NA	NA	NA	NA	NA	N	N	N	N	N	N	N	N	N	N	N	N	N	N	N	N	N	N	N	N	Y
	INPATIENT	NA	1	1	MSH	INO	NA	NA	0	NA	0	0	NA	NA	NA	NA	NA	NA	NA	NA	I10	NA	NA	NA	NA	NA	NA	E11.9	N	N	N	N	N	N	N	N	N	N	N	N	Y	N	N	N	N	N	N	N	Y
	INPATIENT	NA	2	1	MSH	IN	NA	NA	0	NA	0	0	NA	NA	NA	NA	NA	NA	NA	NA	NA	NA	NA	NA	NA	NA	NA	NA	N	N	N	N	N	N	N	N	N	N	N	N	N	N	N	N	N	N	Y	N	N
	ER	NA	0	0	MSH	ER	NA	NA	0	NA	0	0	NA	NA	NA	NA	NA	NA	NA	B20	NA	NA	NA	NA	NA	NA	NA	NA	N	N	N	N	N	N	N	N	N	N	N	Y	N	N	N	N	N	N	Y	N	N
	ER	NA	0	0	MSH	ER	NA	NA	0	NA	0	0	NA	NA	NA	NA	NA	NA	NA	NA	NA	NA	NA	NA	NA	NA	NA	NA	N	N	N	N	N	N	N	N	N	N	N	N	N	N	N	N	N	N	N	N	Y
	INPATIENT	NA	1	1	MSH	IN	NA	NA	0	NA	0	0	NA	NA	NA	NA	NA	NA	NA	NA	NA	NA	NA	NA	NA	NA	NA	NA	N	N	N	N	N	N	N	N	N	N	N	N	N	N	N	N	N	N	N	N	Y
	INPATIENT	NA	3	1	MSH	IN	J96.00	K70.30, K70.31, K70.40	0	NA	0	0	NA	NA	NA	NA	NA	NA	NA	NA	I10	NA	NA	NA	NA	NA	NA	E11.65, E11.9	Y	Y	N	N	N	N	N	N	N	N	N	N	Y	N	N	N	N	N	Y	N	N
	INPATIENT	NA	2	1	MSH	IN	NA	NA	0	NA	0	0	NA	NA	NA	NA	NA	NA	NA	NA	NA	NA	NA	NA	NA	NA	NA	NA	N	N	N	N	N	N	N	N	N	N	N	N	N	N	N	N	N	N	Y	N	N
	INPATIENT	NA	1	1	MSH	IN	NA	NA	0	NA	0	0	NA	NA	NA	NA	NA	NA	NA	NA	NA	NA	NA	NA	NA	NA	NA	NA	N	N	N	N	N	N	N	N	N	N	N	N	N	N	N	N	N	N	N	N	Y
	ER	NA	0	0	MSH	ER	NA	NA	0	J44.1, J44.9, J45.909	1	1	I11.0, I50.22, I50.32, I50.9	NA	NA	NA	NA	NA	NA	NA	I10	NA	NA	NA	NA	NA	NA	NA	N	N	N	Y	N	Y	N	N	N	N	N	N	Y	N	N	N	N	N	Y	N	N
	INPATIENT	NA	4	1	MSH	IN	NA	NA	0	NA	0	0	NA	NA	NA	NA	NA	NA	NA	NA	NA	NA	NA	NA	NA	NA	NA	NA	N	N	N	N	N	N	N	N	N	N	N	N	N	N	N	N	N	N	N	N	Y
1	ER	NA	0	0	MSH	ER	NA	NA	0	NA	0	0	NA	NA	NA	NA	NA	NA	NA	NA	NA	NA	NA	NA	NA	NA	NA	NA	N	N	N	N	N	N	N	N	N	N	N	N	N	N	N	N	N	N	N	N	Y
	ER	NA	1	1	MSH	ER	NA	NA	0	NA	0	0	NA	NA	NA	NA	NA	NA	NA	NA	NA	NA	NA	NA	NA	NA	NA	NA	N	N	N	N	N	N	N	N	N	N	N	N	N	N	N	N	N	N	N	N	Y
	INPATIENT	NA	3	1	MSH	IN	NA	NA	0	NA	0	0	NA	NA	NA	NA	NA	NA	NA	NA	NA	NA	NA	NA	NA	NA	NA	E11.9	N	N	N	N	N	N	N	N	N	N	N	N	N	N	N	N	N	N	Y	N	N
	ER	NA	-1	0	MSH	ER	J96.01, J96.02	NA	0	NA	0	0	NA	NA	NA	NA	NA	NA	NA	NA	NA	NA	NA	NA	NA	NA	NA	NA	Y	N	N	N	N	N	N	N	N	N	N	N	N	N	N	N	N	N	N	N	Y
	INPATIENT	NA	8	1	MSH	IN	NA	NA	0	NA	0	0	NA	NA	NA	NA	NA	NA	NA	NA	NA	NA	NA	NA	NA	NA	NA	NA	N	N	N	N	N	N	N	N	N	N	N	N	N	N	N	N	N	N	Y	N	N
1	ER	NA	0	0	MSH	ER	NA	NA	0	NA	0	0	NA	NA	NA	NA	NA	NA	NA	NA	NA	NA	NA	NA	NA	NA	NA	NA	N	N	N	N	N	N	N	N	N	N	N	N	N	N	N	N	N	N	N	N	Y
	ER	NA	0	0	MSH	ER	NA	NA	0	NA	0	0	NA	NA	NA	NA	NA	NA	NA	NA	NA	NA	NA	NA	NA	NA	NA	NA	N	N	N	N	N	N	N	N	N	N	N	N	N	N	N	N	N	N	Y	N	N
1	INPATIENT	NA	16	1	MSH	IN	NA	NA	0	NA	0	0	NA	NA	NA	NA	NA	NA	NA	NA	NA	NA	NA	NA	NA	NA	NA	NA	N	N	N	N	N	N	N	N	N	N	N	N	N	N	Y	N	N	N	Y	N	N
	INPATIENT	NA	0	0	MSH	IN	NA	NA	0	NA	0	0	NA	NA	NA	NA	NA	NA	NA	NA	NA	NA	NA	NA	NA	NA	NA	NA	N	N	N	N	N	N	N	N	N	N	N	N	N	N	N	N	N	N	N	N	Y
	INPATIENT	NA	3	1	MSH	IN	NA	NA	0	NA	0	0	NA	NA	NA	NA	NA	NA	O24.12	NA	NA	NA	NA	NA	NA	NA	NA	E11.9	N	N	N	N	N	N	N	N	N	N	Y	N	N	N	N	N	N	N	N	N	Y
	INPATIENT	NA	3	1	MSH	IN	NA	NA	0	NA	0	0	NA	NA	NA	NA	NA	NA	NA	NA	NA	NA	NA	NA	NA	NA	NA	NA	N	N	N	N	N	N	N	N	N	N	N	N	N	Y	Y	N	N	N	Y	N	N
	INPATIENT	NA	1	1	MSH	INO	NA	NA	0	NA	0	0	NA	NA	NA	NA	NA	NA	NA	NA	NA	NA	NA	NA	NA	NA	NA	NA	N	N	N	N	N	N	N	N	N	N	N	N	N	N	N	N	N	N	Y	N	N
1	ER	NA	1	1	MSH	ER	NA	NA	0	NA	0	0	NA	NA	NA	NA	NA	NA	NA	NA	NA	NA	NA	NA	NA	NA	NA	NA	N	N	N	N	N	N	N	N	N	N	N	N	N	N	N	N	N	N	N	N	Y
1	ER	NA	-5	0	MSH	ER	NA	NA	0	NA	0	0	NA	NA	NA	NA	NA	NA	NA	NA	NA	NA	NA	NA	NA	NA	NA	NA	N	N	N	N	N	N	N	N	N	N	N	N	N	N	N	N	N	N	N	N	Y
1	ER	NA	0	0	MSH	ER	NA	NA	0	NA	0	0	NA	NA	NA	NA	NA	NA	NA	NA	NA	NA	NA	NA	NA	NA	NA	NA	N	N	N	N	N	N	N	N	N	N	N	N	N	N	N	N	N	N	N	N	Y
1	ER	NA	0	0	MSH	ER	NA	NA	0	NA	0	0	NA	NA	NA	NA	NA	NA	NA	NA	NA	NA	NA	NA	NA	NA	NA	NA	N	N	N	N	N	N	N	N	N	N	N	N	N	N	N	N	N	N	N	N	Y
	INPATIENT	NA	15	1	MSH	IN	NA	NA	0	J45.20, J45.909	0	1	NA	NA	NA	NA	NA	NA	NA	NA	NA	NA	NA	NA	NA	NA	NA	NA	N	N	N	Y	N	N	N	N	N	N	N	N	N	Y	Y	N	N	N	Y	N	N
	INPATIENT	NA	2	1	MSH	IN	NA	NA	0	NA	0	0	NA	NA	NA	NA	NA	NA	NA	NA	NA	NA	NA	NA	NA	Z72.0	NA	NA	N	N	N	N	N	N	N	N	N	N	N	N	N	N	N	N	N	N	N	N	Y
	INPATIENT	NA	1	1	MSH	IN	NA	NA	0	NA	0	0	NA	NA	NA	NA	NA	NA	NA	NA	NA	NA	NA	NA	NA	NA	NA	NA	N	N	N	N	N	N	N	N	N	N	N	N	N	N	N	N	N	N	N	N	Y
	INPATIENT	NA	5	1	MSH	IN	NA	NA	0	NA	0	0	NA	NA	NA	NA	NA	NA	NA	NA	NA	E66.01, Z68.42	NA	NA	NA	NA	NA	NA	N	N	N	N	N	N	N	N	N	N	N	N	N	N	N	Y	N	N	Y	N	N
	ER	NA	0	0	MSH	ER	NA	NA	0	NA	0	0	NA	NA	NA	NA	NA	NA	NA	NA	NA	NA	NA	NA	NA	NA	NA	E11.9	N	N	N	N	N	N	N	N	N	N	N	N	N	N	N	N	N	N	Y	N	N
	ER	NA	0	0	MSH	ER	NA	NA	0	NA	0	0	NA	NA	NA	NA	NA	NA	NA	NA	NA	NA	NA	NA	NA	NA	NA	NA	N	N	N	N	N	N	N	N	N	N	N	N	N	N	N	N	N	N	Y	N	N
	INPATIENT	NA	5	1	MSH	IN	NA	NA	0	NA	0	0	I11.0, I50.20, I50.23	NA	NA	NA	NA	NA	NA	NA	NA	NA	NA	NA	NA	NA	NA	NA	N	N	N	N	N	Y	N	N	N	N	N	N	N	N	N	N	N	N	N	N	Y
	INPATIENT	NA	10	1	MSH	IN	NA	NA	0	NA	0	0	NA	NA	NA	NA	NA	NA	NA	NA	NA	NA	NA	NA	NA	NA	NA	NA	N	N	N	N	N	N	N	N	N	N	N	N	N	N	N	N	N	N	Y	N	N
	INPATIENT	NA	2	1	MSH	IN	NA	NA	0	J45.909	0	1	NA	NA	NA	NA	NA	NA	NA	NA	NA	E66.9	NA	NA	NA	NA	NA	NA	N	N	N	Y	N	N	N	N	N	N	N	N	N	N	N	Y	N	N	N	N	Y
	INPATIENT	NA	2	1	MSH	IN	NA	NA	0	NA	0	0	NA	NA	NA	NA	NA	NA	NA	NA	NA	NA	NA	NA	NA	NA	NA	NA	N	N	N	N	N	N	N	N	N	N	N	N	N	N	N	N	N	N	N	N	Y
	ER	NA	0	0	MSH	ER	NA	NA	0	NA	0	0	NA	NA	NA	NA	NA	NA	NA	NA	NA	NA	NA	NA	NA	NA	NA	NA	N	N	N	N	N	N	N	N	N	N	N	N	N	N	N	N	N	N	Y	N	N
	ER	NA	0	0	MSH	ER	NA	NA	0	NA	0	0	NA	NA	NA	NA	NA	NA	NA	NA	NA	NA	NA	NA	NA	NA	NA	NA	N	N	N	N	N	N	N	N	N	N	N	N	N	N	N	N	N	N	Y	N	N
	INPATIENT	NA	3	1	MSH	IN	NA	NA	0	NA	0	0	NA	NA	NA	NA	NA	NA	NA	NA	NA	NA	NA	NA	NA	NA	NA	NA	N	N	N	N	N	N	N	N	N	N	N	N	N	N	N	N	N	N	N	N	Y
	INPATIENT	NA	2	1	MSH	IN	NA	NA	0	J44.9, J45.20, J45.901, J45.909	1	1	I25.10, I25.119, I25.2	NA	NA	NA	NA	NA	NA	NA	I10	NA	NA	NA	NA	NA	NA	E11.65, E11.9	N	N	N	Y	N	Y	N	N	N	N	N	N	Y	N	N	N	N	N	N	N	Y
	INPATIENT	NA	2	1	MSH	IN	J96.02, J96.21, J96.22	NA	0	NA	0	0	I50.810, I50.9	I13.0	NA	NA	NA	NA	NA	NA	NA	E66.01, E66.2, Z68.44, Z68.45	NA	J96.21, J96.22	NA	NA	NA	NA	Y	N	N	N	Y	Y	N	N	N	N	N	N	N	N	N	Y	N	Y	Y	N	N
	INPATIENT	NA	15	1	MSH	IN	NA	NA	0	NA	0	0	NA	NA	NA	NA	NA	NA	NA	NA	NA	NA	NA	NA	NA	NA	NA	NA	N	N	N	N	N	N	N	N	N	N	N	N	N	Y	Y	N	N	N	Y	N	N
	INPATIENT	NA	8	1	MSH	IN	NA	NA	0	NA	0	0	NA	NA	NA	NA	NA	F03.90	NA	NA	NA	NA	NA	NA	NA	NA	NA	NA	N	N	N	N	N	N	N	N	N	Y	N	N	N	N	N	N	N	N	Y	N	N
	INPATIENT	NA	1	1	MSH	IN	NA	NA	0	NA	0	0	NA	NA	NA	NA	NA	NA	NA	NA	NA	NA	NA	NA	NA	NA	NA	NA	N	N	N	N	N	N	N	N	N	N	N	N	N	N	N	N	N	N	Y	N	N
	INPATIENT	NA	2	1	MSH	IN	NA	NA	0	NA	0	0	NA	NA	NA	NA	NA	NA	NA	NA	I10	NA	NA	NA	NA	NA	NA	NA	N	N	N	N	N	N	N	N	N	N	N	N	Y	N	N	N	N	N	N	N	Y
	ER	NA	0	0	MSH	ER	NA	NA	0	J45.909	0	1	NA	NA	NA	I12.0, N18.6	NA	NA	NA	NA	NA	E66.01	NA	NA	NA	NA	NA	E11.22	N	N	N	Y	N	N	N	Y	N	N	N	N	N	N	N	Y	N	N	N	N	Y
	INPATIENT	NA	1	1	MSH	IN	NA	NA	0	NA	0	0	NA	NA	NA	NA	NA	NA	NA	NA	NA	NA	NA	NA	NA	NA	NA	NA	N	N	N	N	N	N	N	N	N	N	N	N	N	N	Y	N	N	N	N	N	Y
	INPATIENT	NA	2	1	MSH	INO	NA	NA	0	NA	0	0	NA	NA	NA	NA	NA	NA	NA	NA	NA	NA	NA	NA	NA	NA	NA	NA	N	N	N	N	N	N	N	N	N	N	N	N	N	N	N	N	N	N	Y	N	N
	INPATIENT	NA	5	1	MSH	IN	NA	NA	0	NA	0	0	NA	NA	NA	NA	NA	NA	NA	NA	NA	NA	NA	NA	NA	NA	NA	NA	N	N	N	N	N	N	N	N	N	N	N	N	N	N	Y	N	N	N	Y	N	N
	INPATIENT	NA	2	1	MSH	IN	J20.9, J96.00, J96.01	NA	0	J44.0, J44.1, J45.31	1	0	I11.0, I25.10, I50.32	NA	NA	NA	NA	NA	NA	NA	I10	NA	NA	NA	NA	NA	NA	NA	Y	N	N	Y	N	Y	N	N	N	N	N	N	Y	N	N	N	N	N	Y	N	N
	ER	NA	0	0	MSH	ER	NA	NA	0	NA	0	0	NA	NA	NA	NA	NA	NA	NA	NA	NA	NA	NA	NA	NA	NA	NA	NA	N	N	N	N	N	N	N	N	N	N	N	N	N	N	N	N	N	N	N	N	Y
	INPATIENT	NA	8	1	MSH	IN	NA	NA	0	J44.1	1	0	I25.10, I25.110	NA	NA	NA	NA	NA	NA	NA	I10	NA	NA	NA	NA	Z72.0	NA	E11.9	N	N	N	Y	N	Y	N	N	N	N	N	N	Y	N	N	N	N	N	N	N	Y
	ER	NA	0	0	MSH	ER	NA	NA	0	NA	0	0	NA	NA	NA	NA	NA	NA	NA	NA	NA	NA	NA	NA	NA	NA	NA	NA	N	N	N	N	N	N	N	N	N	N	N	N	N	N	N	N	N	N	Y	N	N
	ER	NA	0	0	MSH	ER	NA	NA	0	J44.9	1	0	NA	NA	NA	NA	NA	NA	NA	NA	I10	NA	NA	NA	NA	NA	NA	NA	N	N	N	Y	N	N	N	N	N	N	N	N	Y	N	N	N	N	N	N	N	Y
1	INPATIENT	NA	9	1	MSH	IN	NA	NA	0	J44.9	1	0	NA	NA	NA	NA	NA	NA	NA	NA	I10	NA	NA	NA	NA	NA	NA	NA	N	N	N	Y	N	N	N	N	N	N	N	N	Y	N	N	N	N	N	N	N	Y
	INPATIENT	NA	5	1	MSH	IN	NA	NA	0	J44.9	1	0	NA	NA	I67.1	NA	NA	NA	NA	NA	I10	NA	NA	NA	NA	NA	NA	E11.9	N	N	N	Y	N	N	Y	N	N	N	N	N	Y	N	N	N	N	N	Y	N	N
	ER	NA	0	0	MSH	ER	NA	NA	0	NA	0	0	NA	NA	NA	NA	NA	NA	NA	NA	NA	NA	NA	NA	NA	NA	NA	NA	N	N	N	N	N	N	N	N	N	N	N	N	N	N	N	N	N	N	Y	N	N
	ER	NA	1	1	MSH	ER	NA	NA	0	NA	0	0	NA	NA	NA	NA	NA	NA	NA	NA	NA	NA	NA	NA	NA	NA	NA	NA	N	N	N	N	N	N	N	N	N	N	N	N	N	N	N	N	N	N	N	N	Y
1	ER	NA	0	0	MSH	ER	NA	NA	0	NA	0	0	NA	NA	NA	NA	NA	NA	NA	NA	NA	NA	NA	NA	NA	NA	NA	NA	N	N	N	N	N	N	N	N	N	N	N	N	N	N	N	N	N	N	N	N	Y
	ER	NA	1	1	MSH	ER	NA	NA	0	NA	0	0	NA	NA	NA	NA	NA	NA	NA	NA	NA	NA	NA	NA	NA	NA	NA	E11.9	N	N	N	N	N	N	N	N	N	N	N	N	N	N	N	N	N	N	N	N	Y
	INPATIENT	NA	11	1	MSH	IN	J96.01	NA	0	J44.1, J45.41, J45.901	1	1	NA	NA	NA	NA	NA	NA	NA	NA	NA	NA	NA	NA	NA	Z72.0	NA	NA	Y	N	N	Y	N	N	N	N	N	N	N	N	N	N	Y	N	N	N	N	N	Y
	INPATIENT	NA	0	0	MSH	CLI	NA	NA	0	NA	0	0	NA	NA	NA	NA	NA	NA	NA	NA	I10	NA	NA	NA	NA	NA	NA	NA	N	N	N	N	N	N	N	N	N	N	N	N	Y	N	N	N	N	N	Y	N	N
	INPATIENT	NA	1	1	MSH	INO	NA	NA	0	NA	0	0	I25.10	NA	NA	NA	NA	NA	NA	NA	I10	NA	NA	NA	NA	NA	NA	NA	N	N	N	N	N	Y	N	N	N	N	N	N	Y	N	N	N	N	N	N	N	Y
	INPATIENT	NA	2	1	MSH	IN	NA	NA	0	NA	0	0	NA	NA	NA	NA	NA	NA	NA	NA	I10	NA	NA	NA	NA	NA	NA	E11.3393, E11.36, E11.9	N	N	N	N	N	N	N	N	N	N	N	N	Y	N	N	N	N	N	N	N	Y
	INPATIENT	NA	7	1	MSH	IN	NA	NA	0	NA	0	0	NA	NA	NA	NA	NA	NA	NA	NA	NA	NA	NA	NA	NA	NA	NA	NA	N	N	N	N	N	N	N	N	N	N	N	N	N	N	N	N	N	N	N	N	Y
	INPATIENT	NA	3	1	MSH	IN	NA	NA	0	NA	0	0	NA	NA	NA	NA	NA	NA	NA	NA	NA	NA	NA	NA	NA	NA	NA	NA	N	N	N	N	N	N	N	N	N	N	N	N	N	N	N	N	N	N	N	N	Y
	INPATIENT	NA	1	1	MSH	IN	NA	NA	0	J44.9	1	0	I25.2	NA	NA	NA	NA	NA	NA	NA	NA	NA	NA	NA	NA	NA	NA	NA	N	N	N	Y	N	Y	N	N	N	N	N	N	N	N	N	N	N	N	N	N	Y
	INPATIENT	NA	4	1	MSH	IN	NA	NA	0	NA	0	0	NA	NA	NA	NA	NA	NA	NA	NA	NA	NA	NA	NA	NA	NA	NA	NA	N	N	N	N	N	N	N	N	N	N	N	N	N	N	N	N	N	N	Y	N	N
	INPATIENT	NA	2	1	MSH	IN	NA	NA	0	NA	0	0	NA	NA	NA	NA	NA	NA	NA	NA	NA	NA	NA	NA	NA	NA	NA	E11.52, E11.65	N	N	N	N	N	N	N	N	N	N	N	N	N	N	N	N	N	N	Y	N	N
	INPATIENT	NA	4	1	MSH	IN	J96.01, J96.02	NA	0	J44.1, J45.21, J45.51, J45.901, J45.909	1	1	NA	NA	NA	NA	NA	NA	NA	NA	I10	NA	NA	NA	NA	NA	NA	NA	Y	N	N	Y	N	N	N	N	N	N	N	N	Y	N	N	N	N	N	N	N	Y
	INPATIENT	NA	2	1	MSH	IN	NA	NA	0	NA	0	0	NA	NA	NA	NA	NA	NA	NA	NA	NA	NA	NA	NA	NA	NA	NA	NA	N	N	N	N	N	N	N	N	N	N	N	N	N	N	N	N	N	N	N	N	Y
	INPATIENT	NA	6	1	MSH	IN	NA	NA	0	NA	0	0	NA	NA	NA	NA	NA	NA	NA	NA	NA	NA	NA	NA	NA	NA	NA	NA	N	N	N	N	N	N	N	N	N	N	N	N	N	N	Y	N	N	N	Y	N	N
	INPATIENT	NA	2	1	MSH	IN	NA	NA	0	NA	0	0	NA	NA	NA	NA	NA	NA	NA	NA	I10	NA	NA	NA	NA	NA	NA	NA	N	N	N	N	N	N	N	N	N	N	N	N	Y	N	N	N	N	N	Y	N	N
1	INPATIENT	NA	6	1	MSH	IN	NA	NA	0	NA	0	0	NA	NA	NA	NA	NA	NA	NA	NA	NA	NA	NA	NA	NA	NA	NA	NA	N	N	N	N	N	N	N	N	N	N	N	N	N	Y	Y	N	N	N	Y	N	N
	OUTPATIENT	NA	0	0	MSH	CLI	NA	NA	0	NA	0	0	NA	NA	NA	NA	NA	NA	NA	NA	NA	NA	NA	NA	NA	NA	NA	NA	N	N	N	N	N	N	N	N	N	N	N	N	N	N	N	N	N	N	Y	N	N
	SMG	NA	0	0	MSH	CLI	NA	C78.89	1	NA	0	0	NA	NA	NA	NA	NA	NA	NA	NA	NA	NA	NA	NA	NA	NA	NA	NA	N	Y	N	N	N	N	N	N	N	N	N	N	N	N	N	N	N	N	Y	N	N
	INPATIENT	NA	1	1	MSH	INO	NA	NA	0	NA	0	0	I42.8	NA	NA	NA	NA	NA	NA	NA	I10	NA	NA	NA	NA	NA	NA	E11.9	N	N	N	N	N	Y	N	N	N	N	N	N	Y	N	N	N	N	N	Y	N	N
	INPATIENT	NA	16	1	MSH	IN	NA	C25.9, C78.7	1	NA	0	0	NA	NA	NA	NA	NA	NA	NA	NA	NA	NA	NA	NA	NA	NA	NA	NA	N	Y	N	N	N	N	N	N	N	N	N	N	N	N	Y	N	N	N	Y	N	N
	INPATIENT	NA	6	1	MSH	IN	NA	NA	0	J44.9	1	0	I11.0, I42.9, I50.22, I50.23, I50.9	I13.2	NA	I12.0, N18.6	NA	F01.50, F03.90	NA	NA	I10	NA	NA	NA	NA	NA	NA	E11.22	N	N	N	Y	Y	Y	N	Y	N	Y	N	N	Y	N	N	N	N	N	Y	N	N
	SMG	NA	0	0	MSH	CLI	J20.9	NA	0	NA	0	0	NA	NA	NA	NA	NA	NA	NA	NA	NA	NA	NA	NA	NA	NA	NA	NA	Y	N	N	N	N	N	N	N	N	N	N	N	N	N	N	N	N	N	Y	N	N
	ER	NA	0	0	MSH	ER	NA	NA	0	NA	0	0	NA	NA	NA	NA	NA	NA	NA	NA	NA	NA	NA	NA	NA	NA	NA	NA	N	N	N	N	N	N	N	N	N	N	N	N	N	N	N	N	N	N	Y	N	N
	INPATIENT	NA	1	1	MSH	INO	NA	NA	0	NA	0	0	NA	NA	NA	NA	NA	NA	NA	NA	NA	NA	NA	NA	NA	NA	NA	NA	N	N	N	N	N	N	N	N	N	N	N	N	N	N	N	N	N	N	N	N	Y
	INPATIENT	NA	5	1	MSH	IN	NA	NA	0	NA	0	0	NA	NA	NA	NA	NA	NA	NA	NA	I10	NA	NA	NA	NA	NA	NA	E11.9	N	N	N	N	N	N	N	N	N	N	N	N	Y	N	N	N	N	N	Y	N	N
	INPATIENT	NA	2	1	MSH	IN	NA	NA	0	NA	0	0	NA	NA	NA	NA	NA	NA	NA	NA	NA	E66.9	NA	NA	NA	NA	NA	NA	N	N	N	N	N	N	N	N	N	N	N	N	N	N	N	Y	N	N	N	N	Y
	INPATIENT	NA	3	1	MSH	IN	NA	NA	0	NA	0	0	NA	NA	NA	NA	NA	NA	NA	NA	NA	NA	NA	NA	NA	NA	NA	NA	N	N	N	N	N	N	N	N	N	N	N	N	N	N	N	N	N	N	N	N	Y
	OUTPATIENT	NA	0	0	MSH	CLI	NA	NA	0	NA	0	0	NA	NA	NA	NA	NA	NA	NA	B20	I10	NA	NA	NA	NA	NA	NA	NA	N	N	Y	N	N	N	N	N	N	N	N	Y	Y	N	N	N	N	N	N	N	N
	INPATIENT	NA	2	1	MSH	IN	NA	NA	0	NA	0	0	NA	NA	NA	NA	NA	NA	NA	B20	NA	NA	NA	NA	NA	NA	NA	NA	N	N	N	N	N	N	N	N	N	N	N	Y	N	N	N	N	N	N	N	N	Y
	INPATIENT	NA	1	1	MSH	IN	NA	NA	0	NA	0	0	I25.10, I50.42, I50.9	I13.2	NA	N18.6	NA	NA	NA	NA	NA	E66.01	NA	NA	NA	NA	NA	E11.22, E11.69, E11.9	N	N	N	N	Y	Y	N	Y	N	N	N	N	N	N	N	Y	N	N	Y	N	N
	SMG	NA	0	0	MSH	CLI	NA	NA	0	NA	0	0	NA	NA	NA	NA	NA	NA	NA	NA	NA	NA	NA	NA	NA	NA	NA	NA	N	N	N	N	N	N	N	N	N	N	N	N	N	N	N	N	N	N	Y	N	N
	INPATIENT	NA	15	1	MSH	IN	NA	NA	0	J44.9	1	0	NA	NA	NA	NA	NA	F03.90, F03.91	NA	NA	NA	NA	NA	NA	NA	NA	NA	NA	N	N	N	Y	N	N	N	N	N	Y	N	N	N	N	N	N	N	N	N	N	Y
	INPATIENT	NA	2	1	MSH	IN	NA	NA	0	NA	0	0	NA	NA	NA	NA	NA	NA	NA	NA	NA	NA	NA	NA	NA	NA	NA	NA	N	N	N	N	N	N	N	N	N	N	N	N	N	N	N	N	N	N	N	N	Y
	ER	NA	0	0	MSH	ER	NA	NA	0	J45.909	0	1	NA	NA	NA	NA	NA	NA	NA	NA	NA	NA	NA	NA	NA	NA	NA	NA	N	N	N	Y	N	N	N	N	N	N	N	N	N	N	N	N	N	N	Y	N	N
	OUTPATIENT	NA	3	1	MSH	SDC	NA	NA	0	NA	0	0	I50.9	I13.2	NA	I12.0, N18.6	NA	NA	NA	NA	NA	NA	NA	NA	NA	NA	NA	NA	N	N	N	N	Y	Y	N	Y	N	N	N	N	N	N	N	N	N	N	Y	N	N
	ER	NA	0	0	MSH	ER	NA	NA	0	NA	0	0	NA	NA	NA	NA	NA	NA	NA	NA	NA	NA	NA	NA	NA	NA	NA	NA	N	N	N	N	N	N	N	N	N	N	N	N	N	N	N	N	N	N	Y	N	N
	INPATIENT	NA	3	1	MSH	IN	NA	NA	0	NA	0	0	NA	NA	NA	NA	NA	NA	NA	NA	NA	NA	NA	NA	NA	NA	NA	NA	N	N	N	N	N	N	N	N	N	N	N	N	N	N	N	N	N	N	Y	N	N
	INPATIENT	NA	1	1	MSH	IN	NA	NA	0	NA	0	0	NA	NA	NA	NA	NA	NA	NA	NA	I10	NA	NA	NA	NA	NA	NA	NA	N	N	N	N	N	N	N	N	N	N	N	N	Y	N	N	N	N	N	N	N	Y
1	ER	NA	0	0	MSH	ER	NA	NA	0	NA	0	0	NA	NA	NA	NA	NA	NA	NA	NA	NA	NA	NA	NA	NA	NA	NA	NA	N	N	N	N	N	N	N	N	N	N	N	N	N	N	N	N	N	N	N	N	Y
	INPATIENT	NA	3	1	MSH	IN	NA	NA	0	NA	0	0	NA	NA	NA	NA	NA	NA	NA	NA	NA	NA	NA	NA	NA	NA	NA	NA	N	N	N	N	N	N	N	N	N	N	N	N	N	N	N	N	N	N	Y	N	N
	INPATIENT	NA	3	1	MSH	IN	NA	NA	0	J44.9, J45.909	1	1	NA	NA	NA	NA	NA	NA	NA	NA	I10	NA	NA	NA	NA	NA	NA	E11.9	N	N	N	Y	N	N	N	N	N	N	N	N	Y	N	N	N	N	N	N	N	Y
	ER	NA	0	0	MSH	ER	NA	NA	0	NA	0	0	NA	NA	NA	NA	NA	NA	NA	NA	NA	NA	NA	NA	NA	NA	NA	NA	N	N	N	N	N	N	N	N	N	N	N	N	N	N	N	N	N	N	Y	N	N
	INPATIENT	NA	2	1	MSH	IN	NA	NA	0	J45.901, J45.909	0	1	NA	NA	NA	NA	NA	NA	NA	NA	NA	NA	NA	NA	NA	NA	NA	NA	N	N	N	Y	N	N	N	N	N	N	N	N	N	N	N	N	N	N	N	N	Y
	ER	NA	0	0	MSH	ER	NA	NA	0	NA	0	0	NA	NA	NA	NA	NA	NA	NA	NA	NA	NA	NA	NA	NA	NA	NA	NA	N	N	N	N	N	N	N	N	N	N	N	N	N	N	N	N	N	N	Y	N	N
	INPATIENT	NA	5	1	MSH	IN	NA	NA	0	NA	0	0	NA	NA	NA	NA	NA	NA	NA	NA	NA	NA	NA	NA	NA	NA	NA	E11.65	N	N	N	N	N	N	N	N	N	N	N	N	N	N	N	N	N	N	Y	N	N
	INPATIENT	NA	1	1	MSH	IN	NA	NA	0	NA	0	0	NA	NA	NA	NA	NA	NA	NA	NA	NA	NA	NA	NA	NA	NA	NA	NA	N	N	N	N	N	N	N	N	N	N	N	N	N	N	N	N	N	N	N	N	Y
	OUTPATIENT	NA	0	0	MSH	CLI	NA	NA	0	NA	0	0	NA	NA	NA	NA	NA	NA	NA	NA	NA	NA	NA	NA	NA	NA	NA	NA	N	N	N	N	N	N	N	N	N	N	N	N	N	N	N	N	N	N	Y	N	N
	SMG	NA	0	0	MSH	CLI	NA	NA	0	NA	0	0	NA	NA	NA	NA	NA	NA	NA	NA	NA	NA	NA	NA	NA	NA	NA	NA	N	N	N	N	N	N	N	N	N	N	N	N	N	N	N	N	N	N	Y	N	N
	SMG	NA	0	0	MSH	CLI	NA	NA	0	NA	0	0	I25.10, I42.9	NA	NA	NA	NA	NA	NA	NA	NA	NA	NA	NA	NA	NA	NA	NA	N	N	N	N	N	Y	N	N	N	N	N	N	N	N	N	N	N	N	Y	N	N
	OUTPATIENT	NA	0	0	MSH	CLI	NA	NA	0	J45.909	0	1	NA	NA	NA	NA	NA	NA	NA	NA	NA	E66.01, Z68.41	NA	NA	NA	NA	NA	NA	N	N	N	Y	N	N	N	N	N	N	N	N	N	N	N	Y	N	N	Y	N	N
	INPATIENT	NA	4	1	MSH	IN	NA	NA	0	NA	0	0	NA	NA	NA	I12.0, N18.6	NA	NA	NA	NA	NA	NA	NA	NA	NA	NA	NA	E11.22	N	N	N	N	N	N	N	Y	N	N	N	N	N	N	N	N	N	N	Y	N	N
	INPATIENT	NA	2	1	MSH	IN	NA	K70.10, K70.30, K70.31, K70.40, K74.60	0	NA	0	0	I42.6, I50.20, I50.21, I50.22	I13.0	NA	NA	NA	NA	NA	NA	NA	NA	NA	NA	NA	NA	NA	NA	N	Y	N	N	Y	Y	N	N	N	N	N	N	N	N	N	N	N	N	Y	N	N
	INPATIENT	NA	2	1	MSH	IN	NA	NA	0	NA	0	0	NA	NA	NA	NA	NA	NA	NA	NA	NA	NA	NA	NA	NA	NA	NA	NA	N	N	N	N	N	N	N	N	N	N	N	N	N	N	N	N	N	N	N	N	Y
	ER	NA	0	0	MSH	ER	NA	NA	0	J45.40, J45.909	0	1	NA	NA	NA	NA	NA	NA	NA	NA	I10	E66.9, Z68.43	NA	NA	NA	NA	NA	E11.649, E11.9	N	N	N	Y	N	N	N	N	N	N	N	N	Y	N	N	Y	N	N	Y	N	N
	INPATIENT	NA	5	1	MSH	IN	NA	NA	0	NA	0	0	NA	NA	NA	NA	NA	NA	NA	NA	NA	NA	NA	NA	NA	NA	NA	NA	N	N	N	N	N	N	N	N	N	N	N	N	N	N	N	N	N	N	Y	N	N
	ER	NA	0	0	MSH	ER	NA	NA	0	NA	0	0	NA	NA	NA	NA	NA	NA	NA	NA	NA	NA	NA	NA	NA	NA	NA	NA	N	N	N	N	N	N	N	N	N	N	N	N	N	N	N	N	N	N	Y	N	N
	ER	NA	0	0	MSH	ER	NA	NA	0	NA	0	0	NA	NA	NA	NA	NA	NA	NA	NA	NA	NA	NA	NA	NA	NA	NA	NA	N	N	N	N	N	N	N	N	N	N	N	N	N	N	N	N	N	N	Y	N	N
	INPATIENT	NA	3	1	MSH	IN	NA	NA	0	NA	0	0	NA	NA	NA	NA	NA	NA	NA	NA	NA	NA	NA	NA	NA	NA	NA	NA	N	N	N	N	N	N	N	N	N	N	N	N	N	N	N	N	N	N	Y	N	N
	INPATIENT	NA	5	1	MSH	IN	NA	NA	0	NA	0	0	NA	NA	NA	NA	NA	NA	NA	NA	I10	NA	NA	NA	NA	NA	NA	E11.65, E11.9	N	N	N	N	N	N	N	N	N	N	N	N	Y	N	N	N	N	N	N	N	Y
	INPATIENT	NA	2	1	MSH	IN	NA	NA	0	J44.9	1	0	I25.10	NA	NA	NA	NA	NA	NA	NA	NA	NA	NA	NA	NA	NA	NA	E11.40, E11.9	N	N	N	Y	N	Y	N	N	N	N	N	N	N	N	N	N	N	N	Y	N	N
	INPATIENT	NA	3	1	MSH	IN	NA	NA	0	NA	0	0	NA	NA	NA	NA	NA	NA	NA	NA	I10	E66.9	NA	NA	NA	NA	NA	NA	N	N	N	N	N	N	N	N	N	N	N	N	Y	N	N	Y	N	N	N	N	Y
	INPATIENT	NA	0	0	MSH	INO	NA	NA	0	NA	0	0	NA	NA	NA	NA	NA	NA	NA	NA	NA	NA	NA	NA	NA	NA	NA	NA	N	N	N	N	N	N	N	N	N	N	N	N	N	N	N	N	N	N	Y	N	N
	INPATIENT	NA	4	1	MSH	IN	NA	NA	0	NA	0	0	NA	NA	NA	NA	NA	NA	NA	NA	NA	NA	NA	NA	NA	NA	NA	NA	N	N	N	N	N	N	N	N	N	N	N	N	N	N	Y	N	N	N	N	N	Y
	OUTPATIENT	NA	0	0	MSH	CLI	NA	NA	0	NA	0	0	I25.10	NA	NA	NA	NA	NA	NA	NA	NA	NA	NA	NA	NA	NA	NA	E11.8	N	N	N	N	N	Y	N	N	N	N	N	N	N	N	N	N	N	N	Y	N	N
	SMG	NA	0	0	MSH	CLI	NA	NA	0	NA	0	0	NA	NA	NA	NA	NA	NA	NA	NA	NA	NA	NA	NA	NA	NA	NA	NA	N	N	N	N	N	N	N	N	N	N	N	N	N	N	N	N	N	N	Y	N	N
	SMG	NA	0	0	MSH	CLI	NA	NA	0	NA	0	0	NA	NA	NA	NA	NA	NA	NA	NA	I10	NA	NA	NA	NA	NA	NA	E11.9	N	N	N	N	N	N	N	N	N	N	N	N	Y	N	N	N	N	N	Y	N	N
	SMG	NA	0	0	MSH	CLI	NA	NA	0	NA	0	0	NA	NA	NA	NA	NA	NA	NA	NA	NA	NA	NA	NA	NA	NA	NA	NA	N	N	N	N	N	N	N	N	N	N	N	N	N	N	N	N	N	N	Y	N	N
	SMG	NA	0	0	MSH	CLI	NA	NA	0	NA	0	0	NA	NA	NA	NA	NA	NA	NA	NA	NA	NA	NA	NA	NA	NA	NA	NA	N	N	N	N	N	N	N	N	N	N	N	N	N	N	N	N	N	N	Y	N	N
	INPATIENT	NA	3	1	MSH	IN	NA	NA	0	J44.1, J44.9	1	0	NA	NA	NA	NA	NA	NA	NA	NA	I10	NA	NA	NA	NA	Z72.0	NA	E11.9	N	N	N	Y	N	N	N	N	N	N	N	N	Y	N	N	N	N	N	Y	N	N
	ER	NA	0	0	MSH	ER	NA	NA	0	NA	0	0	NA	NA	NA	NA	NA	NA	NA	NA	NA	NA	NA	NA	NA	NA	NA	NA	N	N	N	N	N	N	N	N	N	N	N	N	N	N	N	N	N	N	Y	N	N
	SMG	NA	0	0	MSH	CLI	NA	NA	0	NA	0	0	NA	NA	NA	NA	NA	NA	NA	NA	NA	NA	NA	NA	NA	NA	NA	NA	N	N	N	N	N	N	N	N	N	N	N	N	N	N	N	N	N	N	Y	N	N
	INPATIENT	NA	2	1	MSH	IN	NA	K70.9	0	NA	0	0	NA	NA	NA	NA	NA	NA	NA	NA	I10	NA	NA	NA	NA	Z72.0	NA	NA	N	Y	N	N	N	N	N	N	N	N	N	N	Y	N	N	N	N	N	N	N	Y
	SMG	NA	0	0	MSH	CLI	NA	NA	0	NA	0	0	NA	NA	NA	NA	NA	NA	NA	NA	NA	NA	NA	NA	NA	NA	NA	NA	N	N	N	N	N	N	N	N	N	N	N	N	N	N	N	N	N	N	Y	N	N
	INPATIENT	NA	2	1	MSH	IN	NA	NA	0	NA	0	0	NA	NA	NA	NA	NA	NA	NA	NA	NA	NA	NA	NA	NA	NA	NA	NA	N	N	N	N	N	N	N	N	N	N	N	N	N	N	N	N	N	N	N	N	Y
	INPATIENT	NA	3	1	MSH	IN	NA	NA	0	NA	0	0	NA	NA	NA	NA	NA	NA	NA	NA	NA	NA	NA	NA	NA	NA	NA	NA	N	N	N	N	N	N	N	N	N	N	N	N	N	N	N	N	N	N	N	N	Y
	SMG	NA	0	0	MSH	CLI	J96.01	NA	0	NA	0	0	I11.0, I42.9, I50.20, I50.21	NA	NA	NA	NA	NA	NA	NA	NA	NA	NA	NA	NA	NA	NA	NA	Y	N	N	N	N	Y	N	N	N	N	N	N	N	N	N	N	N	N	Y	N	N
	INPATIENT	NA	3	1	MSH	IN	NA	NA	0	J44.1, J44.9, J45.21, J45.31, J45.901, J45.909	1	1	I25.10, I25.2	NA	I67.2	NA	NA	NA	NA	NA	I10	NA	NA	NA	NA	Z72.0	NA	NA	N	N	N	Y	N	Y	Y	N	N	N	N	N	Y	N	N	N	N	N	N	N	Y
	ER	NA	0	0	MSH	ER	NA	NA	0	NA	0	0	NA	NA	NA	NA	NA	NA	NA	NA	NA	NA	NA	NA	NA	NA	NA	NA	N	N	N	N	N	N	N	N	N	N	N	N	N	N	N	N	N	N	Y	N	N
	INPATIENT	NA	1	1	MSH	INO	NA	NA	0	NA	0	0	NA	NA	NA	NA	NA	NA	NA	NA	NA	NA	NA	NA	NA	NA	NA	NA	N	N	N	N	N	N	N	N	N	N	N	N	N	N	N	N	N	N	N	N	Y
	INPATIENT	NA	2	1	MSH	IN	NA	NA	0	NA	0	0	NA	NA	NA	NA	NA	NA	NA	NA	NA	NA	NA	NA	NA	NA	NA	NA	N	N	N	N	N	N	N	N	N	N	N	N	N	N	N	N	N	N	N	N	Y
	OUTPATIENT	NA	0	0	MSH	SDC	NA	NA	0	NA	0	0	NA	NA	NA	NA	NA	NA	NA	NA	NA	NA	NA	NA	NA	NA	NA	NA	N	N	N	N	N	N	N	N	N	N	N	N	N	N	N	N	N	N	N	N	Y
	ER	NA	0	0	MSH	ER	NA	NA	0	NA	0	0	NA	NA	NA	NA	NA	NA	NA	NA	NA	NA	NA	NA	NA	NA	NA	NA	N	N	N	N	N	N	N	N	N	N	N	N	N	N	N	N	N	N	Y	N	N
1	INPATIENT	NA	6	1	MSH	IN	NA	NA	0	NA	0	0	NA	NA	NA	NA	NA	NA	NA	NA	I10	NA	NA	NA	NA	NA	E10.65	E11.40, E11.9	N	N	N	N	N	N	N	N	N	N	N	N	Y	Y	Y	N	N	N	Y	N	N
	INPATIENT	NA	5	1	MSH	IN	NA	NA	0	NA	0	0	NA	NA	NA	NA	NA	NA	NA	NA	NA	NA	NA	NA	NA	NA	NA	NA	N	N	N	N	N	N	N	N	N	N	N	N	N	N	N	N	N	N	Y	N	N
	SMG	NA	0	0	MSH	CLI	NA	NA	0	NA	0	0	NA	NA	NA	NA	NA	NA	NA	NA	NA	NA	NA	NA	NA	NA	NA	NA	N	N	N	N	N	N	N	N	N	N	N	N	N	N	N	N	N	N	Y	N	N
	INPATIENT	NA	3	1	MSH	IN	NA	NA	0	J45.909	0	1	NA	NA	NA	NA	NA	NA	NA	NA	NA	NA	NA	NA	NA	NA	NA	NA	N	N	N	Y	N	N	N	N	N	N	N	N	N	N	N	N	N	N	N	N	Y
	INPATIENT	NA	2	1	MSH	IN	J96.21, J96.22	NA	0	J44.0, J44.1, J45.901, J45.909	1	1	I25.10	NA	NA	NA	NA	NA	NA	NA	I10	NA	NA	J96.21, J96.22	NA	NA	NA	NA	Y	N	N	Y	N	Y	N	N	N	N	N	N	Y	N	N	N	N	Y	Y	N	N
	INPATIENT	NA	2	1	MSH	IN	NA	NA	0	NA	0	0	NA	NA	NA	NA	NA	NA	NA	NA	I10	E66.01	NA	NA	NA	NA	NA	NA	N	N	N	N	N	N	N	N	N	N	N	N	Y	N	N	Y	N	N	N	N	Y
	INPATIENT	NA	1	1	MSH	IN	NA	NA	0	NA	0	0	NA	NA	NA	NA	NA	NA	NA	NA	NA	NA	NA	NA	NA	NA	NA	NA	N	N	N	N	N	N	N	N	N	N	N	N	N	N	N	N	N	N	Y	N	N
	INPATIENT	NA	3	1	MSH	IN	NA	NA	0	NA	0	0	NA	NA	NA	NA	NA	NA	NA	NA	NA	NA	NA	NA	NA	NA	NA	NA	N	N	N	N	N	N	N	N	N	N	N	N	N	N	N	N	N	N	N	N	Y
	ER	NA	0	0	MSH	ER	NA	NA	0	NA	0	0	NA	NA	NA	NA	NA	NA	NA	NA	NA	NA	NA	NA	NA	NA	NA	NA	N	N	N	N	N	N	N	N	N	N	N	N	N	N	N	N	N	N	N	N	Y
	ER	NA	0	0	MSH	ER	NA	NA	0	NA	0	0	NA	NA	NA	NA	NA	NA	NA	NA	NA	NA	NA	NA	NA	NA	NA	NA	N	N	N	N	N	N	N	N	N	N	N	N	N	N	N	N	N	N	N	N	Y
	INPATIENT	NA	2	1	MSH	IN	NA	NA	0	NA	0	0	NA	NA	NA	NA	NA	NA	NA	NA	NA	NA	NA	NA	NA	NA	NA	NA	N	N	N	N	N	N	N	N	N	N	N	N	N	N	N	N	N	N	N	N	Y
	INPATIENT	NA	2	1	MSH	IN	NA	NA	0	NA	0	0	NA	NA	NA	NA	NA	NA	NA	NA	NA	NA	NA	NA	NA	NA	NA	NA	N	N	N	N	N	N	N	N	N	N	N	N	N	N	N	N	N	N	N	N	Y
	INPATIENT	NA	3	1	MSH	IN	NA	NA	0	NA	0	0	NA	NA	NA	NA	NA	NA	NA	NA	NA	NA	NA	NA	NA	NA	NA	NA	N	N	N	N	N	N	N	N	N	N	N	N	N	N	N	N	N	N	N	N	Y
	SMG	NA	0	0	MSH	CLI	NA	NA	0	NA	0	0	NA	NA	NA	NA	NA	NA	NA	NA	NA	NA	NA	NA	NA	NA	NA	NA	N	N	N	N	N	N	N	N	N	N	N	N	N	N	N	N	N	N	Y	N	N
	OUTPATIENT	NA	0	0	MSH	CLI	NA	NA	0	NA	0	0	NA	NA	NA	NA	NA	NA	NA	NA	I10	NA	NA	NA	NA	NA	E10.9	E11.319, E11.649, E11.65, E11.69, E11.9	N	N	N	N	N	N	N	N	N	N	N	N	Y	N	N	N	N	N	Y	N	N
	SMG	NA	0	0	MSH	CLI	NA	NA	0	NA	0	0	NA	NA	NA	NA	NA	NA	NA	NA	I10	NA	NA	NA	NA	NA	NA	NA	N	N	N	N	N	N	N	N	N	N	N	N	Y	N	N	N	N	N	Y	N	N
	OUTPATIENT	NA	0	0	MSH	CLI	NA	NA	0	NA	0	0	NA	NA	NA	NA	NA	NA	NA	NA	NA	NA	NA	NA	NA	NA	NA	NA	N	N	N	N	N	N	N	N	N	N	N	N	N	N	N	N	N	N	Y	N	N
	ER	NA	0	0	MSH	ER	NA	NA	0	NA	0	0	NA	NA	NA	NA	NA	NA	NA	NA	NA	NA	NA	NA	NA	NA	NA	NA	N	N	N	N	N	N	N	N	N	N	N	N	N	N	N	N	N	N	Y	N	N
	SMG	NA	0	0	MSH	CLI	NA	NA	0	NA	0	0	NA	NA	NA	NA	NA	NA	NA	NA	I10	NA	NA	NA	NA	NA	NA	NA	N	N	N	N	N	N	N	N	N	N	N	N	Y	N	N	N	N	N	Y	N	N
	SMG	NA	0	0	MSH	CLI	NA	NA	0	NA	0	0	NA	NA	NA	NA	NA	NA	NA	NA	NA	NA	NA	NA	NA	NA	NA	NA	N	N	N	N	N	N	N	N	N	N	N	N	N	N	N	N	N	N	Y	N	N
	SMG	NA	0	0	MSH	CLI	NA	NA	0	NA	0	0	I25.10, I25.2, I42.9, I50.22, I50.32, I50.9	I13.2	NA	N18.6	NA	NA	NA	NA	NA	E66.01	NA	NA	NA	NA	NA	E11.22, E11.42, E11.51, E11.621, E11.69	N	N	N	N	Y	Y	N	Y	N	N	N	N	N	N	N	Y	N	N	Y	N	N
	INPATIENT	NA	2	1	MSH	IN	NA	NA	0	NA	0	0	NA	NA	NA	NA	NA	NA	NA	NA	NA	NA	NA	NA	NA	NA	NA	NA	N	N	N	N	N	N	N	N	N	N	N	N	N	N	N	N	N	N	N	N	Y
	INPATIENT	NA	2	1	MSH	IN	NA	NA	0	NA	0	0	NA	NA	NA	NA	NA	NA	NA	NA	NA	NA	NA	NA	NA	NA	NA	NA	N	N	N	N	N	N	N	N	N	N	N	N	N	N	N	N	N	N	N	N	Y
	INPATIENT	NA	5	1	MSH	IN	NA	NA	0	J45.901, J45.909	0	1	NA	NA	NA	NA	NA	NA	NA	B20	NA	E66.01, E66.9, Z68.42	NA	NA	NA	NA	NA	NA	N	N	N	Y	N	N	N	N	N	N	N	Y	N	N	N	Y	N	N	Y	N	N
	OUTPATIENT	NA	0	0	MSH	CLI	NA	NA	0	NA	0	0	NA	NA	NA	NA	NA	NA	NA	NA	NA	NA	NA	NA	NA	NA	NA	NA	N	N	N	N	N	N	N	N	N	N	N	N	N	N	N	N	N	N	Y	N	N
	OUTPATIENT	NA	0	0	MSH	CLI	NA	NA	0	NA	0	0	I25.10, I42.9, I50.9	NA	NA	NA	NA	NA	NA	NA	I10	NA	NA	NA	NA	NA	NA	NA	N	N	N	N	N	Y	N	N	N	N	N	N	Y	N	N	N	N	N	Y	N	N
	ER	NA	0	0	MSH	ER	NA	NA	0	NA	0	0	NA	NA	NA	NA	NA	NA	NA	NA	NA	NA	NA	NA	NA	NA	NA	NA	N	N	N	N	N	N	N	N	N	N	N	N	N	N	N	N	N	N	Y	N	N
	SMG	NA	0	0	MSH	CLI	NA	NA	0	NA	0	0	NA	NA	NA	NA	NA	NA	NA	NA	NA	NA	NA	NA	NA	NA	NA	E11.9	N	N	N	N	N	N	N	N	N	N	N	N	N	N	N	N	N	N	Y	N	N
	SMG	NA	0	0	MSH	CLI	NA	NA	0	NA	0	0	NA	NA	NA	NA	NA	NA	NA	NA	NA	NA	NA	NA	NA	NA	NA	NA	N	N	N	N	N	N	N	N	N	N	N	N	N	N	N	N	N	N	Y	N	N
	OUTPATIENT	NA	0	0	MSH	CLI	NA	NA	0	NA	0	0	NA	NA	NA	NA	NA	NA	NA	NA	NA	NA	NA	NA	NA	NA	NA	NA	N	N	N	N	N	N	N	N	N	N	N	N	N	N	N	N	N	N	Y	N	N
	SMG	NA	0	0	MSH	CLI	NA	NA	0	NA	0	0	NA	NA	NA	NA	NA	NA	NA	NA	NA	NA	NA	NA	NA	NA	NA	NA	N	N	N	N	N	N	N	N	N	N	N	N	N	N	N	N	N	N	Y	N	N
	SMG	NA	0	0	MSH	CLI	NA	NA	0	NA	0	0	NA	NA	NA	NA	NA	NA	NA	NA	NA	NA	NA	NA	NA	NA	NA	NA	N	N	N	N	N	N	N	N	N	N	N	N	N	N	N	N	N	N	Y	N	N
	SMG	NA	0	0	MSH	CLI	NA	NA	0	NA	0	0	NA	NA	NA	NA	NA	NA	NA	NA	NA	NA	NA	NA	NA	NA	NA	E11.9	N	N	N	N	N	N	N	N	N	N	N	N	N	N	N	N	N	N	Y	N	N
	INPATIENT	NA	5	1	MSH	IN	NA	NA	0	NA	0	0	I25.10	NA	NA	NA	NA	NA	NA	NA	I10	NA	NA	NA	NA	NA	NA	NA	N	N	N	N	N	Y	N	N	N	N	N	N	Y	N	N	N	N	N	N	N	Y
	ER	NA	0	0	MSH	ER	NA	C78.6	1	J44.1, J44.9	1	0	I11.0, I50.21, I50.22	NA	NA	NA	NA	NA	NA	NA	NA	NA	NA	NA	NA	NA	NA	NA	N	Y	N	Y	N	Y	N	N	N	N	N	N	N	N	N	N	N	N	Y	N	N
	INPATIENT	NA	2	1	MSH	IN	NA	NA	0	NA	0	0	NA	NA	NA	NA	NA	NA	NA	NA	NA	NA	NA	NA	NA	NA	NA	NA	N	N	N	N	N	N	N	N	N	N	N	N	N	N	N	N	N	N	N	N	Y
	ER	NA	0	0	MSH	ER	NA	NA	0	NA	0	0	NA	NA	NA	NA	NA	NA	NA	NA	NA	NA	NA	NA	NA	NA	NA	NA	N	N	N	N	N	N	N	N	N	N	N	N	N	N	N	N	N	N	N	N	Y
	INPATIENT	NA	4	1	MSH	IN	NA	NA	0	J44.9, J45.909	1	1	I25.2	NA	NA	NA	NA	NA	NA	NA	I10	NA	NA	NA	NA	NA	NA	NA	N	N	N	Y	N	Y	N	N	N	N	N	N	Y	N	N	N	N	N	Y	N	N
	INPATIENT	NA	26	1	MSH	IN	NA	NA	0	NA	0	0	NA	NA	NA	NA	NA	NA	NA	NA	NA	NA	NA	NA	NA	NA	NA	NA	N	N	N	N	N	N	N	N	N	N	N	N	N	N	Y	N	N	N	Y	N	N
	INPATIENT	NA	0	0	MSH	IN	J20.9, J96.01	NA	0	J44.0, J44.1, J44.9, J45.21, J45.40, J45.41, J45.51, J45.901, J45.909	1	1	NA	NA	NA	NA	NA	NA	NA	NA	NA	NA	NA	NA	NA	Z72.0	NA	NA	Y	N	N	Y	N	N	N	N	N	N	N	N	N	N	N	N	N	N	N	N	Y
	ER	NA	0	0	MSH	ER	NA	NA	0	NA	0	0	NA	NA	NA	NA	NA	NA	NA	NA	NA	NA	NA	NA	NA	NA	NA	NA	N	N	N	N	N	N	N	N	N	N	N	N	N	N	N	N	N	N	Y	N	N
	INPATIENT	NA	2	1	MSH	INO	NA	NA	0	NA	0	0	NA	NA	NA	NA	NA	NA	NA	NA	NA	NA	NA	NA	NA	NA	NA	NA	N	N	N	N	N	N	N	N	N	N	N	N	N	N	N	N	N	N	N	N	Y
	INPATIENT	NA	4	1	MSH	IN	NA	NA	0	NA	0	0	NA	NA	NA	NA	NA	NA	NA	NA	I10	E66.9	NA	NA	NA	NA	NA	NA	N	N	N	N	N	N	N	N	N	N	N	N	Y	N	N	Y	N	N	Y	N	N
	INPATIENT	NA	21	1	MSH	IN	NA	NA	0	NA	0	0	NA	NA	NA	NA	NA	NA	NA	NA	I10	NA	NA	NA	NA	NA	NA	NA	N	N	N	N	N	N	N	N	N	N	N	N	Y	N	Y	N	N	N	Y	N	N
	INPATIENT	NA	2	1	MSH	IN	NA	NA	0	NA	0	0	NA	NA	NA	NA	NA	NA	NA	NA	NA	E66.01	NA	NA	NA	NA	NA	NA	N	N	N	N	N	N	N	N	N	N	N	N	N	N	N	Y	N	N	N	N	Y
	INPATIENT	NA	7	1	MSH	IN	NA	NA	0	NA	0	0	NA	NA	NA	NA	NA	NA	NA	NA	NA	NA	NA	NA	NA	NA	NA	NA	N	N	N	N	N	N	N	N	N	N	N	N	N	N	Y	N	N	N	Y	N	N
	INPATIENT	NA	9	1	MSH	IN	NA	NA	0	NA	0	0	NA	NA	NA	NA	NA	NA	NA	NA	NA	NA	NA	NA	NA	NA	NA	NA	N	N	N	N	N	N	N	N	N	N	N	N	N	N	N	N	N	N	Y	N	N
	INPATIENT	NA	12	1	MSH	IN	NA	NA	0	NA	0	0	NA	NA	NA	NA	NA	NA	NA	NA	NA	NA	NA	NA	NA	Z72.0	NA	NA	N	N	N	N	N	N	N	N	N	N	N	N	N	N	N	N	N	N	Y	N	N
	INPATIENT	NA	4	1	MSH	IN	NA	NA	0	NA	0	0	NA	NA	NA	NA	NA	NA	NA	NA	NA	NA	NA	NA	NA	NA	NA	NA	N	N	N	N	N	N	N	N	N	N	N	N	N	N	N	N	N	N	Y	N	N
	INPATIENT	NA	8	1	MSH	IN	J96.01	NA	0	NA	0	0	I11.0, I50.33, I50.43	I13.0	I67.7	NA	NA	NA	NA	NA	NA	NA	NA	NA	NA	NA	NA	NA	Y	N	N	N	Y	Y	Y	N	N	N	N	N	N	N	N	N	N	N	Y	N	N
	INPATIENT	NA	5	1	MSH	IN	NA	NA	0	NA	0	0	NA	NA	NA	NA	NA	NA	NA	NA	NA	NA	NA	NA	NA	NA	NA	E11.51, E11.621, E11.69	N	N	N	N	N	N	N	N	N	N	N	N	N	N	N	N	N	N	N	N	Y
	INPATIENT	NA	7	1	MSH	IN	NA	NA	0	NA	0	0	NA	NA	NA	NA	NA	NA	NA	NA	NA	NA	NA	NA	NA	NA	NA	NA	N	N	N	N	N	N	N	N	N	N	N	N	N	Y	Y	N	N	N	Y	N	N
	ER	NA	0	0	MSH	ER	NA	NA	0	NA	0	0	NA	NA	NA	NA	NA	NA	NA	NA	NA	NA	NA	NA	NA	NA	NA	NA	N	N	N	N	N	N	N	N	N	N	N	N	N	N	N	N	N	N	Y	N	N
	INPATIENT	NA	9	1	MSH	IN	NA	NA	0	NA	0	0	NA	NA	NA	NA	NA	NA	NA	NA	NA	NA	NA	NA	NA	NA	NA	NA	N	N	N	N	N	N	N	N	N	N	N	N	N	N	N	N	N	N	Y	N	N
	INPATIENT	NA	2	1	MSH	IN	NA	NA	0	NA	0	0	NA	NA	NA	NA	NA	NA	NA	NA	NA	NA	NA	NA	NA	NA	NA	NA	N	N	N	N	N	N	N	N	N	N	N	N	N	N	N	N	N	N	N	N	Y
1	INPATIENT	NA	1	1	MSH	IN	NA	NA	0	NA	0	0	NA	NA	NA	NA	NA	NA	NA	NA	NA	NA	NA	NA	NA	NA	NA	NA	N	N	N	N	N	N	N	N	N	N	N	N	N	Y	Y	N	N	N	N	N	Y
	ER	NA	0	0	MSH	ER	J20.9	NA	0	J45.41, J45.909	0	1	NA	NA	NA	NA	NA	NA	NA	NA	NA	NA	NA	NA	NA	NA	NA	NA	Y	N	N	Y	N	N	N	N	N	N	N	N	N	N	N	N	N	N	Y	N	N
	INPATIENT	NA	5	1	MSH	IN	NA	NA	0	NA	0	0	NA	NA	NA	NA	NA	NA	NA	NA	NA	NA	NA	NA	NA	NA	NA	NA	N	N	N	N	N	N	N	N	N	N	N	N	N	N	N	N	N	N	N	N	Y
	INPATIENT	NA	4	1	MSH	IN	NA	NA	0	NA	0	0	NA	NA	NA	NA	NA	NA	NA	NA	NA	NA	NA	NA	NA	Z72.0	NA	NA	N	N	N	N	N	N	N	N	N	N	N	N	N	N	N	N	N	N	N	N	Y
	ER	NA	0	0	MSH	ER	NA	NA	0	NA	0	0	NA	NA	NA	NA	NA	NA	NA	NA	NA	NA	NA	NA	NA	NA	NA	NA	N	N	N	N	N	N	N	N	N	N	N	N	N	N	N	N	N	N	Y	N	N
	INPATIENT	NA	4	1	MSH	IN	NA	NA	0	NA	0	0	NA	NA	NA	NA	NA	NA	NA	NA	NA	NA	NA	NA	NA	NA	NA	NA	N	N	N	N	N	N	N	N	N	N	N	N	N	N	N	N	N	N	N	N	Y
	ER	NA	0	0	MSH	ER	NA	NA	0	J45.901	0	1	I42.0	NA	NA	NA	NA	NA	NA	NA	I10	NA	NA	NA	NA	Z72.0	NA	E11.9	N	N	N	Y	N	Y	N	N	N	N	N	N	Y	N	N	N	N	N	Y	N	N
	INPATIENT	NA	11	1	MSH	IN	NA	NA	0	NA	0	0	NA	NA	NA	NA	NA	NA	NA	NA	NA	NA	NA	NA	NA	NA	NA	NA	N	N	N	N	N	N	N	N	N	N	N	N	N	N	N	N	N	N	N	N	Y
	INPATIENT	NA	5	1	MSH	IN	NA	NA	0	NA	0	0	NA	NA	NA	NA	NA	NA	NA	NA	NA	NA	NA	NA	NA	NA	NA	NA	N	N	N	N	N	N	N	N	N	N	N	N	N	N	N	N	N	N	Y	N	N
	INPATIENT	NA	4	1	MSH	IN	NA	NA	0	NA	0	0	NA	NA	NA	NA	NA	NA	NA	NA	NA	NA	NA	NA	NA	NA	NA	NA	N	N	N	N	N	N	N	N	N	N	N	N	N	N	N	N	N	N	N	N	Y
	ER	NA	0	0	MSH	ER	NA	NA	0	NA	0	0	NA	NA	NA	NA	NA	NA	NA	NA	NA	NA	NA	NA	NA	NA	NA	NA	N	N	N	N	N	N	N	N	N	N	N	N	N	N	N	N	N	N	Y	N	N
	INPATIENT	NA	2	1	MSH	IN	NA	NA	0	J45.901	0	1	NA	NA	NA	NA	NA	NA	NA	NA	NA	NA	NA	NA	NA	NA	NA	NA	N	N	N	Y	N	N	N	N	N	N	N	N	N	N	N	N	N	N	N	N	Y
	INPATIENT	NA	4	1	MSH	IN	NA	NA	0	NA	0	0	NA	NA	NA	NA	NA	NA	NA	NA	NA	NA	NA	NA	NA	NA	NA	NA	N	N	N	N	N	N	N	N	N	N	N	N	N	N	N	N	N	N	N	N	Y
	INPATIENT	NA	2	1	MSH	IN	NA	NA	0	NA	0	0	NA	NA	NA	NA	NA	NA	NA	NA	NA	NA	NA	NA	NA	NA	NA	NA	N	N	N	N	N	N	N	N	N	N	N	N	N	N	Y	N	N	N	Y	N	N
	INPATIENT	NA	0	0	MSH	IN	NA	NA	0	NA	0	0	NA	NA	NA	NA	NA	NA	NA	NA	NA	NA	NA	NA	NA	NA	NA	NA	N	N	N	N	N	N	N	N	N	N	N	N	N	N	N	N	N	N	Y	N	N
	INPATIENT	NA	2	1	MSH	IN	NA	NA	0	NA	0	0	NA	NA	NA	NA	NA	NA	NA	NA	NA	NA	NA	NA	NA	NA	NA	NA	N	N	N	N	N	N	N	N	N	N	N	N	N	N	N	N	N	N	N	N	Y
1	INPATIENT	NA	0	0	MSH	IN	NA	NA	0	NA	0	0	NA	NA	NA	NA	NA	NA	NA	NA	NA	NA	NA	NA	NA	NA	NA	NA	N	N	N	N	N	N	N	N	N	N	N	N	N	Y	Y	N	N	N	N	N	Y
	INPATIENT	NA	2	1	MSH	IN	NA	NA	0	NA	0	0	NA	NA	NA	NA	NA	NA	NA	NA	NA	NA	NA	NA	NA	NA	NA	E11.65, E11.9	N	N	N	N	N	N	N	N	N	N	N	N	N	N	N	N	N	N	N	N	Y
1	INPATIENT	NA	4	1	MSH	IN	NA	NA	0	NA	0	0	NA	NA	NA	NA	NA	NA	NA	NA	NA	NA	NA	NA	NA	NA	NA	NA	N	N	N	N	N	N	N	N	N	N	N	N	N	N	N	N	N	N	Y	N	N
	INPATIENT	NA	3	1	MSH	IN	NA	NA	0	NA	0	0	NA	NA	NA	NA	NA	NA	NA	NA	NA	E66.9	NA	NA	NA	NA	NA	NA	N	N	N	N	N	N	N	N	N	N	N	N	N	N	N	Y	N	N	N	N	Y
	INPATIENT	NA	2	1	MSH	IN	NA	NA	0	NA	0	0	NA	NA	NA	NA	NA	NA	NA	NA	NA	NA	NA	NA	NA	NA	NA	NA	N	N	N	N	N	N	N	N	N	N	N	N	N	N	N	N	N	N	N	N	Y
	INPATIENT	NA	10	1	MSH	IN	NA	NA	0	NA	0	0	NA	NA	NA	NA	NA	NA	NA	NA	NA	NA	NA	NA	NA	NA	NA	NA	N	N	N	N	N	N	N	N	N	N	N	N	N	N	Y	N	N	N	Y	N	N
	INPATIENT	NA	21	1	MSH	IN	NA	NA	0	NA	0	0	NA	NA	NA	NA	NA	NA	NA	NA	NA	NA	NA	NA	NA	NA	NA	NA	N	N	N	N	N	N	N	N	N	N	N	N	N	N	Y	N	N	N	Y	N	N
	INPATIENT	NA	3	1	MSH	INO	NA	NA	0	NA	0	0	NA	NA	NA	NA	NA	NA	NA	NA	NA	NA	NA	NA	NA	NA	NA	NA	N	N	N	N	N	N	N	N	N	N	N	N	N	N	N	N	N	N	N	N	Y
1	ER	NA	0	0	MSH	ER	NA	NA	0	NA	0	0	NA	NA	NA	NA	NA	NA	NA	NA	NA	NA	NA	NA	NA	NA	NA	NA	N	N	N	N	N	N	N	N	N	N	N	N	N	N	N	N	N	N	N	N	Y
	INPATIENT	NA	1	1	MSH	IN	NA	NA	0	NA	0	0	NA	NA	NA	NA	NA	NA	NA	NA	NA	NA	NA	NA	NA	NA	NA	NA	N	N	N	N	N	N	N	N	N	N	N	N	N	N	N	N	N	N	N	N	Y
	INPATIENT	NA	1	1	MSH	IN	NA	NA	0	NA	0	0	NA	NA	NA	NA	NA	NA	NA	NA	NA	NA	NA	NA	NA	NA	NA	NA	N	N	N	N	N	N	N	N	N	N	N	N	N	N	N	N	N	N	N	N	Y
	INPATIENT	NA	11	1	MSH	IN	NA	NA	0	NA	0	0	NA	NA	NA	NA	NA	NA	NA	NA	NA	NA	NA	NA	NA	NA	NA	NA	N	N	N	N	N	N	N	N	N	N	N	N	N	N	N	N	N	N	Y	N	N
	INPATIENT	NA	3	1	MSH	IN	NA	NA	0	NA	0	0	NA	NA	NA	NA	NA	NA	NA	NA	NA	NA	NA	NA	NA	NA	NA	NA	N	N	N	N	N	N	N	N	N	N	N	N	N	N	N	N	N	N	N	N	Y
	INPATIENT	NA	0	0	MSH	INO	NA	NA	0	NA	0	0	NA	NA	NA	NA	NA	NA	NA	NA	NA	NA	NA	NA	NA	NA	NA	NA	N	N	N	N	N	N	N	N	N	N	N	N	N	N	N	N	N	N	N	N	Y
	OUTPATIENT	NA	0	0	MSH	CLI	NA	NA	0	NA	0	0	NA	NA	NA	NA	NA	NA	NA	NA	NA	E66.9	NA	NA	NA	NA	NA	E11.9	N	N	N	N	N	N	N	N	N	N	N	N	N	N	N	Y	N	N	Y	N	N
	OUTPATIENT	NA	0	0	MSH	CLI	NA	NA	0	NA	0	0	NA	NA	NA	NA	NA	NA	NA	NA	NA	NA	NA	NA	NA	NA	NA	NA	N	N	N	N	N	N	N	N	N	N	N	N	N	N	N	N	N	N	Y	N	N
	SMG	NA	0	0	MSH	CLI	NA	NA	0	NA	0	0	NA	NA	NA	NA	NA	NA	NA	NA	I10	E66.01, Z68.43	NA	NA	NA	NA	NA	NA	N	N	N	N	N	N	N	N	N	N	N	N	Y	N	N	Y	N	N	Y	N	N
	OUTPATIENT	NA	0	0	MSH	CLI	NA	NA	0	NA	0	0	NA	NA	NA	NA	NA	NA	NA	NA	I10	NA	NA	NA	NA	NA	NA	NA	N	N	N	N	N	N	N	N	N	N	N	N	Y	N	N	N	N	N	Y	N	N
	SMG	NA	0	0	MSH	CLI	NA	NA	0	NA	0	0	NA	NA	NA	NA	NA	NA	NA	NA	NA	NA	NA	NA	NA	NA	NA	NA	N	N	N	N	N	N	N	N	N	N	N	N	N	N	N	N	N	N	Y	N	N
	SMG	NA	0	0	MSH	CLI	NA	NA	0	NA	0	0	NA	NA	NA	NA	NA	NA	NA	NA	NA	NA	NA	NA	NA	NA	NA	NA	N	N	N	N	N	N	N	N	N	N	N	N	N	N	N	N	N	N	Y	N	N
	SMG	NA	0	0	MSH	CLI	NA	NA	0	NA	0	0	NA	NA	NA	NA	NA	NA	NA	NA	NA	NA	NA	NA	NA	NA	NA	NA	N	N	N	N	N	N	N	N	N	N	N	N	N	N	N	N	N	N	Y	N	N
	OUTPATIENT	NA	0	0	MSH	CLI	NA	NA	0	NA	0	0	NA	NA	NA	NA	NA	NA	NA	NA	I10	NA	NA	NA	NA	NA	NA	NA	N	N	N	N	N	N	N	N	N	N	N	N	Y	N	N	N	N	N	Y	N	N
	OUTPATIENT	NA	0	0	MSH	CLI	NA	NA	0	NA	0	0	NA	NA	NA	NA	NA	NA	NA	NA	NA	NA	NA	NA	NA	NA	NA	NA	N	N	N	N	N	N	N	N	N	N	N	N	N	N	N	N	N	N	Y	N	N
	INPATIENT	NA	1	1	MSH	IN	NA	NA	0	NA	0	0	NA	NA	NA	NA	NA	NA	NA	NA	NA	NA	NA	NA	NA	NA	NA	NA	N	N	N	N	N	N	N	N	N	N	N	N	N	N	N	N	N	N	N	N	Y
	INPATIENT	NA	5	1	MSH	IN	NA	NA	0	NA	0	0	NA	NA	NA	NA	NA	NA	NA	NA	NA	NA	NA	NA	NA	NA	NA	NA	N	N	N	N	N	N	N	N	N	N	N	N	N	N	N	N	N	N	N	N	Y
	OUTPATIENT	NA	0	0	MSH	CLI	NA	NA	0	NA	0	0	NA	NA	NA	NA	NA	NA	NA	NA	NA	NA	NA	NA	NA	NA	NA	NA	N	N	N	N	N	N	N	N	N	N	N	N	N	N	N	N	N	N	Y	N	N
	ER	NA	0	0	MSH	ER	NA	NA	0	NA	0	0	NA	NA	NA	NA	NA	NA	NA	NA	NA	NA	NA	NA	NA	NA	NA	NA	N	N	N	N	N	N	N	N	N	N	N	N	N	N	N	N	N	N	Y	N	N
	SMG	NA	0	0	MSH	CLI	NA	NA	0	NA	0	0	NA	NA	NA	NA	NA	NA	NA	NA	NA	NA	NA	NA	NA	NA	NA	NA	N	N	N	N	N	N	N	N	N	N	N	N	N	N	N	N	N	N	Y	N	N
	INPATIENT	NA	8	1	MSH	IN	NA	NA	0	NA	0	0	NA	NA	NA	N18.6	NA	NA	NA	NA	NA	NA	NA	NA	NA	NA	NA	NA	N	N	N	N	N	N	N	Y	N	N	N	N	N	N	N	N	N	N	Y	N	N
	INPATIENT	NA	11	1	MSH	IN	J96.01	NA	0	NA	0	0	I50.20	I13.0	NA	NA	NA	NA	NA	NA	NA	NA	NA	NA	NA	NA	NA	NA	Y	N	N	N	Y	Y	N	N	N	N	N	N	N	N	N	N	N	N	Y	N	N
	INPATIENT	NA	1	1	MSH	IN	NA	NA	0	NA	0	0	NA	NA	NA	NA	NA	NA	NA	NA	NA	NA	NA	NA	NA	NA	NA	NA	N	N	N	N	N	N	N	N	N	N	N	N	N	N	Y	N	N	N	N	N	Y
	INPATIENT	NA	9	1	MSH	IN	NA	NA	0	NA	0	0	NA	NA	NA	NA	NA	NA	NA	NA	NA	NA	NA	NA	NA	NA	NA	NA	N	N	N	N	N	N	N	N	N	N	N	N	N	N	Y	N	N	N	Y	N	N
	INPATIENT	NA	2	1	MSH	IN	NA	NA	0	J45.909	0	1	NA	NA	NA	NA	NA	NA	NA	NA	NA	NA	NA	NA	NA	NA	NA	NA	N	N	N	Y	N	N	N	N	N	N	N	N	N	N	N	N	N	N	N	N	Y
	INPATIENT	NA	7	1	MSH	IN	NA	NA	0	NA	0	0	NA	NA	NA	NA	NA	NA	NA	NA	NA	NA	NA	NA	NA	NA	NA	NA	N	N	N	N	N	N	N	N	N	N	N	N	N	N	Y	N	N	N	Y	N	N
	INPATIENT	NA	3	1	MSH	IN	NA	NA	0	NA	0	0	NA	NA	NA	NA	NA	NA	NA	NA	I10	NA	NA	NA	NA	NA	NA	NA	N	N	N	N	N	N	N	N	N	N	N	N	Y	N	N	N	N	N	Y	N	N
	INPATIENT	NA	1	1	MSH	IN	NA	NA	0	NA	0	0	NA	NA	NA	NA	NA	NA	NA	NA	NA	NA	NA	NA	NA	NA	NA	NA	N	N	N	N	N	N	N	N	N	N	N	N	N	N	N	N	N	N	N	N	Y
1	INPATIENT	NA	1	1	MSH	IN	NA	NA	0	NA	0	0	NA	NA	NA	NA	NA	NA	NA	NA	NA	NA	NA	NA	NA	NA	NA	NA	N	N	N	N	N	N	N	N	N	N	N	N	N	Y	Y	N	N	N	N	N	Y
	INPATIENT	NA	4	1	MSH	IN	NA	NA	0	NA	0	0	NA	NA	NA	NA	NA	NA	NA	NA	NA	NA	NA	NA	NA	NA	NA	NA	N	N	N	N	N	N	N	N	N	N	N	N	N	N	N	N	N	N	N	N	Y
1	INPATIENT	NA	6	1	MSH	IN	NA	NA	0	NA	0	0	I25.110, I25.89, I50.32	NA	NA	NA	NA	NA	NA	NA	NA	NA	NA	NA	NA	NA	NA	E11.9	N	N	N	N	N	Y	N	N	N	N	N	N	N	N	N	N	N	N	Y	N	N
	ER	NA	0	0	MSH	ER	NA	NA	0	NA	0	0	NA	NA	NA	NA	NA	NA	NA	NA	NA	NA	NA	NA	NA	NA	NA	NA	N	N	N	N	N	N	N	N	N	N	N	N	N	N	N	N	N	N	Y	N	N
	ER	NA	0	0	MSH	ER	NA	NA	0	NA	0	0	NA	NA	NA	NA	NA	NA	NA	NA	I10	NA	NA	NA	NA	NA	NA	NA	N	N	N	N	N	N	N	N	N	N	N	N	Y	N	N	N	N	N	Y	N	N
	INPATIENT	NA	2	1	MSH	IN	NA	NA	0	NA	0	0	NA	NA	NA	NA	NA	NA	NA	NA	I10	NA	NA	NA	NA	NA	NA	E11.65, E11.9	N	N	N	N	N	N	N	N	N	N	N	N	Y	N	N	N	N	N	Y	N	N
	OUTPATIENT	NA	0	0	MSH	CLI	NA	NA	0	NA	0	0	NA	NA	NA	NA	NA	NA	NA	NA	NA	NA	NA	NA	NA	NA	NA	NA	N	N	N	N	N	N	N	N	N	N	N	N	N	N	N	N	N	N	Y	N	N
	INPATIENT	NA	3	1	MSH	IN	J20.9	NA	0	J44.0, J45.909	1	1	NA	NA	NA	NA	NA	NA	NA	NA	I10	E66.9, Z68.38, Z68.41	NA	NA	NA	NA	NA	E11.22, E11.43, E11.9	Y	N	N	Y	N	N	N	N	N	N	N	N	Y	N	N	Y	N	N	Y	N	N
	INPATIENT	NA	1	1	MSH	IN	NA	NA	0	NA	0	0	NA	NA	NA	NA	NA	NA	NA	NA	NA	NA	NA	NA	NA	NA	NA	NA	N	N	N	N	N	N	N	N	N	N	N	N	N	N	N	N	N	N	N	N	Y
	INPATIENT	NA	0	0	MSH	INO	NA	NA	0	NA	0	0	NA	NA	NA	NA	NA	NA	NA	NA	NA	NA	NA	NA	NA	NA	NA	NA	N	N	N	N	N	N	N	N	N	N	N	N	N	N	N	N	N	N	Y	N	N
1	INPATIENT	NA	16	1	MSH	IN	NA	NA	0	NA	0	0	NA	NA	NA	NA	NA	NA	NA	NA	NA	NA	NA	NA	NA	NA	NA	NA	N	N	N	N	N	N	N	N	N	N	N	N	N	Y	Y	N	N	N	N	N	Y
	INPATIENT	NA	6	1	MSH	IN	NA	NA	0	NA	0	0	NA	NA	NA	NA	NA	NA	NA	NA	I10	NA	NA	NA	NA	NA	NA	NA	N	N	N	N	N	N	N	N	N	N	N	N	Y	N	N	N	N	N	N	N	Y
	INPATIENT	NA	5	1	MSH	IN	NA	NA	0	NA	0	0	NA	NA	NA	NA	NA	NA	NA	NA	NA	NA	NA	NA	NA	NA	NA	NA	N	N	N	N	N	N	N	N	N	N	N	N	N	N	N	N	N	N	Y	N	N
1	INPATIENT	NA	4	1	MSH	IN	NA	NA	0	NA	0	0	NA	NA	NA	NA	NA	NA	NA	NA	NA	NA	NA	NA	NA	NA	NA	NA	N	N	N	N	N	N	N	N	N	N	N	N	N	Y	Y	N	N	N	N	N	Y
	INPATIENT	NA	3	1	MSH	IN	J96.01, J96.21, J96.22	NA	0	NA	0	0	NA	NA	NA	NA	NA	NA	NA	NA	I10	E66.01, E66.2, Z68.42	NA	J96.21, J96.22	NA	NA	NA	NA	Y	N	N	N	N	N	N	N	N	N	N	N	Y	N	N	Y	N	Y	Y	N	N
	INPATIENT	NA	1	1	MSH	IN	NA	NA	0	NA	0	0	NA	NA	NA	NA	NA	NA	NA	NA	NA	NA	NA	NA	NA	NA	NA	NA	N	N	N	N	N	N	N	N	N	N	N	N	N	N	N	N	N	N	N	N	Y
	INPATIENT	NA	0	0	MSH	INO	NA	NA	0	J45.909	0	1	NA	NA	NA	NA	NA	NA	NA	NA	I10	NA	NA	NA	NA	NA	NA	NA	N	N	N	Y	N	N	N	N	N	N	N	N	Y	N	N	N	N	N	N	N	Y
	INPATIENT	NA	1	1	MSH	IN	NA	NA	0	NA	0	0	NA	NA	NA	NA	NA	NA	NA	NA	NA	NA	NA	NA	NA	NA	NA	NA	N	N	N	N	N	N	N	N	N	N	N	N	N	N	N	N	N	N	N	N	Y
	INPATIENT	NA	1	1	MSH	INO	NA	NA	0	NA	0	0	NA	NA	NA	NA	NA	NA	NA	NA	I10	NA	NA	NA	NA	NA	NA	NA	N	N	N	N	N	N	N	N	N	N	N	N	Y	N	N	N	N	N	N	N	Y
	INPATIENT	NA	2	1	MSH	IN	NA	NA	0	J43.9, J44.1, J44.9, J45.51, J45.901, J45.909	1	1	I11.0, I25.3, I50.22	NA	NA	NA	NA	NA	NA	NA	I10	NA	NA	NA	NA	Z72.0	NA	E11.9	N	N	N	Y	N	Y	N	N	N	N	N	N	Y	N	N	N	N	N	Y	N	N
	INPATIENT	NA	0	0	MSH	INO	NA	NA	0	NA	0	0	NA	NA	NA	NA	NA	NA	NA	NA	NA	NA	NA	NA	NA	NA	NA	NA	N	N	N	N	N	N	N	N	N	N	N	N	N	N	N	N	N	N	N	N	Y
	SMG	NA	0	0	MSH	CLI	NA	NA	0	NA	0	0	NA	NA	NA	NA	NA	NA	NA	NA	I10	NA	NA	NA	NA	NA	NA	E11.9	N	N	N	N	N	N	N	N	N	N	N	N	Y	N	N	N	N	N	Y	N	N
	INPATIENT	NA	2	1	MSH	IN	NA	NA	0	NA	0	0	NA	NA	NA	NA	NA	NA	NA	NA	NA	NA	NA	NA	NA	NA	NA	NA	N	N	N	N	N	N	N	N	N	N	N	N	N	N	N	N	N	N	N	N	Y
	OUTPATIENT	NA	0	0	MSH	CLI	NA	NA	0	NA	0	0	NA	NA	NA	NA	NA	NA	NA	NA	I10	NA	NA	NA	NA	NA	NA	E11.9	N	N	N	N	N	N	N	N	N	N	N	N	Y	N	N	N	N	N	Y	N	N
	ER	NA	0	0	MSH	ER	NA	NA	0	NA	0	0	NA	NA	NA	NA	NA	NA	NA	NA	NA	NA	NA	NA	NA	NA	NA	NA	N	N	N	N	N	N	N	N	N	N	N	N	N	N	N	N	N	N	Y	N	N
	OUTPATIENT	NA	0	0	MSH	CLI	NA	NA	0	NA	0	0	NA	NA	NA	NA	NA	NA	NA	NA	NA	NA	NA	NA	NA	NA	NA	NA	N	N	N	N	N	N	N	N	N	N	N	N	N	N	N	N	N	N	Y	N	N
	OUTPATIENT	NA	0	0	MSH	CLI	NA	NA	0	NA	0	0	NA	NA	NA	NA	NA	NA	NA	NA	NA	NA	NA	NA	NA	NA	NA	NA	N	N	N	N	N	N	N	N	N	N	N	N	N	N	N	N	N	N	Y	N	N
	SMG	NA	0	0	MSH	CLI	NA	NA	0	J45.909	0	1	NA	NA	NA	NA	NA	NA	NA	NA	NA	NA	NA	NA	NA	NA	NA	NA	N	N	N	Y	N	N	N	N	N	N	N	N	N	N	N	N	N	N	Y	N	N
	INPATIENT	NA	2	1	MSH	IN	NA	NA	0	NA	0	0	NA	NA	NA	NA	NA	NA	NA	NA	NA	NA	NA	NA	NA	NA	NA	NA	N	N	N	N	N	N	N	N	N	N	N	N	N	N	N	N	N	N	N	N	Y
	OUTPATIENT	NA	0	0	MSH	CLI	NA	NA	0	J45.909	0	1	NA	NA	NA	NA	NA	NA	NA	NA	I10	E66.9	NA	NA	NA	NA	NA	NA	N	N	N	Y	N	N	N	N	N	N	N	N	Y	N	N	Y	N	N	Y	N	N
	INPATIENT	NA	6	1	MSH	IN	NA	NA	0	NA	0	0	NA	NA	NA	NA	NA	NA	NA	NA	NA	NA	NA	NA	NA	NA	NA	NA	N	N	N	N	N	N	N	N	N	N	N	N	N	N	N	N	N	N	N	N	Y
	INPATIENT	NA	2	1	MSH	IN	NA	NA	0	NA	0	0	NA	NA	NA	NA	NA	NA	NA	NA	NA	NA	NA	NA	NA	NA	NA	NA	N	N	N	N	N	N	N	N	N	N	N	N	N	N	N	N	N	N	Y	N	N
	INPATIENT	NA	4	1	MSH	IN	NA	NA	0	NA	0	0	NA	NA	NA	NA	NA	NA	NA	NA	I10	E66.9	NA	NA	NA	NA	NA	NA	N	N	N	N	N	N	N	N	N	N	N	N	Y	N	N	Y	N	N	N	N	Y
	INPATIENT	NA	1	1	MSH	IN	NA	NA	0	NA	0	0	I25.2	NA	NA	NA	NA	NA	NA	NA	NA	NA	NA	NA	NA	NA	NA	NA	N	N	N	N	N	Y	N	N	N	N	N	N	N	N	N	N	N	N	N	N	Y
	INPATIENT	NA	2	1	MSH	IN	NA	NA	0	J45.21, J45.909	0	1	NA	NA	NA	NA	NA	NA	NA	NA	NA	NA	NA	NA	NA	NA	NA	E11.3291, E11.65, E11.9	N	N	N	Y	N	N	N	N	N	N	N	N	N	N	N	N	N	N	Y	N	N
	INPATIENT	NA	2	1	MSH	IN	NA	NA	0	NA	0	0	NA	NA	NA	NA	NA	NA	NA	NA	NA	NA	NA	NA	NA	NA	NA	NA	N	N	N	N	N	N	N	N	N	N	N	N	N	N	N	N	N	N	N	N	Y
	INPATIENT	NA	4	1	MSH	IN	NA	NA	0	J43.9	0	0	I11.0, I25.10, I50.9	NA	NA	NA	NA	NA	NA	NA	NA	NA	NA	NA	NA	NA	NA	NA	N	N	N	Y	N	Y	N	N	N	N	N	N	N	N	N	N	N	N	Y	N	N
	ER	NA	0	0	MSH	ER	NA	NA	0	NA	0	0	NA	NA	NA	NA	NA	NA	NA	NA	NA	NA	NA	NA	NA	NA	NA	NA	N	N	N	N	N	N	N	N	N	N	N	N	N	N	N	N	N	N	Y	N	N
	INPATIENT	NA	5	1	MSH	IN	NA	NA	0	NA	0	0	I50.9	NA	NA	NA	NA	NA	NA	NA	I10	NA	NA	NA	NA	NA	NA	NA	N	N	N	N	N	Y	N	N	N	N	N	N	Y	N	N	N	N	N	Y	N	N
	INPATIENT	NA	1	1	MSH	IN	NA	NA	0	NA	0	0	NA	NA	NA	NA	NA	NA	NA	NA	NA	NA	NA	NA	NA	NA	NA	NA	N	N	N	N	N	N	N	N	N	N	N	N	N	Y	Y	N	N	N	N	N	Y
	INPATIENT	NA	2	1	MSH	IN	NA	NA	0	NA	0	0	NA	NA	NA	NA	NA	NA	NA	NA	NA	NA	NA	NA	NA	NA	NA	NA	N	N	N	N	N	N	N	N	N	N	N	N	N	N	N	N	N	N	N	N	Y
	INPATIENT	NA	6	1	MSH	IN	NA	NA	0	NA	0	0	NA	NA	NA	NA	NA	NA	NA	NA	NA	NA	NA	NA	NA	NA	NA	NA	N	N	N	N	N	N	N	N	N	N	N	N	N	N	Y	N	N	N	Y	N	N
	ER	NA	0	0	MSH	ER	NA	NA	0	J44.1, J44.9, J45.909	1	1	I25.10, I25.119, I25.2	NA	NA	NA	NA	NA	NA	NA	I10	NA	NA	NA	NA	Z72.0	NA	NA	N	N	N	Y	N	Y	N	N	N	N	N	N	Y	N	N	N	N	N	N	N	Y
	INPATIENT	NA	0	0	MSH	INO	NA	NA	0	NA	0	0	NA	NA	NA	NA	NA	NA	NA	NA	NA	NA	NA	NA	NA	NA	NA	NA	N	N	N	N	N	N	N	N	N	N	N	N	N	N	N	N	N	N	N	N	Y
	INPATIENT	NA	1	1	MSH	INO	NA	NA	0	NA	0	0	NA	NA	NA	NA	NA	NA	NA	NA	NA	NA	NA	NA	NA	NA	NA	NA	N	N	N	N	N	N	N	N	N	N	N	N	N	N	N	N	N	N	N	N	Y
	SMG	NA	0	0	MSH	CLI	NA	NA	0	NA	0	0	I11.0, I25.10, I25.2, I25.3, I25.5, I25.810, I50.22, I50.42, I50.9	NA	NA	NA	NA	NA	NA	NA	I10	NA	NA	NA	NA	NA	NA	E11.65, E11.8, E11.9	N	N	N	N	N	Y	N	N	N	N	N	N	Y	N	N	N	N	N	Y	N	N
	SMG	NA	0	0	MSH	CLI	NA	NA	0	NA	0	0	NA	NA	NA	NA	NA	NA	NA	NA	NA	NA	NA	NA	NA	NA	NA	NA	N	N	N	N	N	N	N	N	N	N	N	N	N	N	N	N	N	N	Y	N	N
1	INPATIENT	NA	6	1	MSH	IN	NA	NA	0	NA	0	0	I25.2, I50.30	NA	NA	NA	NA	F03.90	NA	NA	I10	E66.01, Z68.42, Z68.43	NA	NA	NA	NA	NA	E11.9	N	N	N	N	N	Y	N	N	N	Y	N	N	Y	Y	Y	Y	N	N	N	N	Y
	INPATIENT	NA	6	1	MSH	IN	NA	NA	0	NA	0	0	NA	NA	NA	NA	NA	NA	NA	NA	I10	NA	NA	NA	NA	NA	NA	E11.9	N	N	N	N	N	N	N	N	N	N	N	N	Y	N	N	N	N	N	N	N	Y
	ER	NA	0	0	MSH	ER	NA	NA	0	NA	0	0	NA	NA	NA	NA	NA	NA	NA	NA	NA	NA	NA	NA	NA	NA	NA	NA	N	N	N	N	N	N	N	N	N	N	N	N	N	N	N	N	N	N	Y	N	N
	OUTPATIENT	NA	0	0	MSH	CLI	NA	NA	0	NA	0	0	NA	NA	NA	NA	NA	NA	NA	NA	NA	NA	NA	NA	NA	NA	NA	NA	N	N	N	N	N	N	N	N	N	N	N	N	N	N	N	N	N	N	Y	N	N
	INPATIENT	NA	6	1	MSH	IN	NA	NA	0	J45.909	0	1	NA	NA	NA	NA	NA	NA	NA	NA	I10	E66.01, Z68.41	NA	NA	NA	NA	NA	E11.8, E11.9	N	N	N	Y	N	N	N	N	N	N	N	N	Y	N	N	Y	N	N	Y	N	N
	OUTPATIENT	NA	0	0	MSH	CLI	NA	NA	0	J44.9, J45.20, J45.909	1	1	I50.9	NA	NA	NA	NA	NA	NA	NA	I10	NA	NA	NA	NA	NA	NA	NA	N	N	N	Y	N	Y	N	N	N	N	N	N	Y	N	N	N	N	N	Y	N	N
	OUTPATIENT	NA	0	0	MSH	CLI	J20.9	NA	0	J44.0, J44.1, J44.9, J45.30, J45.901, J45.909	1	1	I11.0, I50.32, I50.33, I50.9	NA	NA	NA	NA	NA	NA	NA	I10	E66.9	NA	NA	NA	NA	NA	E11.42, E11.9	Y	N	N	Y	N	Y	N	N	N	N	N	N	Y	N	N	Y	N	N	Y	N	N
	OUTPATIENT	NA	0	0	MSH	CLI	NA	NA	0	NA	0	0	NA	NA	NA	NA	NA	NA	NA	NA	NA	NA	NA	NA	NA	NA	E10.9	E11.9	N	N	N	N	N	N	N	N	N	N	N	N	N	N	N	N	N	N	Y	N	N
	SMG	NA	0	0	MSH	CLI	NA	NA	0	J45.41, J45.901, J45.909	0	1	NA	NA	NA	NA	NA	NA	NA	NA	NA	NA	NA	NA	NA	NA	NA	E11.9	N	N	N	Y	N	N	N	N	N	N	N	N	N	N	N	N	N	N	Y	N	N
	OUTPATIENT	NA	0	0	MSH	CLI	NA	NA	0	NA	0	0	NA	NA	NA	NA	NA	NA	NA	NA	NA	NA	NA	NA	NA	NA	NA	E11.3293, E11.36	N	N	N	N	N	N	N	N	N	N	N	N	N	N	N	N	N	N	Y	N	N
	SMG	NA	0	0	MSH	CLI	NA	NA	0	NA	0	0	NA	NA	NA	NA	NA	NA	NA	NA	I10	NA	NA	NA	NA	NA	NA	NA	N	N	N	N	N	N	N	N	N	N	N	N	Y	N	N	N	N	N	Y	N	N
	ER	NA	0	0	MSH	ER	NA	NA	0	J84.10	0	0	NA	NA	NA	NA	NA	NA	NA	NA	NA	NA	NA	NA	NA	NA	NA	NA	N	N	N	Y	N	N	N	N	N	N	N	N	N	N	N	N	N	N	Y	N	N
	INPATIENT	NA	6	1	MSH	IN	NA	NA	0	NA	0	0	NA	NA	NA	NA	NA	NA	NA	NA	NA	NA	NA	NA	NA	NA	NA	NA	N	N	N	N	N	N	N	N	N	N	N	N	N	N	N	N	N	N	N	N	Y
	OUTPATIENT	NA	0	0	MSH	CLI	NA	NA	0	NA	0	0	NA	NA	NA	NA	NA	NA	NA	NA	NA	NA	NA	NA	NA	NA	NA	NA	N	N	N	N	N	N	N	N	N	N	N	N	N	N	N	N	N	N	Y	N	N
	INPATIENT	NA	16	1	MSH	IN	NA	NA	0	NA	0	0	NA	NA	NA	NA	NA	NA	NA	NA	NA	NA	NA	NA	NA	NA	NA	NA	N	N	N	N	N	N	N	N	N	N	N	N	N	N	N	N	N	N	Y	N	N
	INPATIENT	NA	0	0	MSH	IN	NA	NA	0	NA	0	0	I25.10	NA	NA	NA	NA	NA	NA	NA	NA	NA	NA	NA	NA	NA	NA	NA	N	N	N	N	N	Y	N	N	N	N	N	N	N	N	N	N	N	N	Y	N	N
	INPATIENT	NA	3	1	MSH	IN	NA	NA	0	J45.909	0	1	NA	NA	NA	NA	NA	NA	NA	NA	NA	NA	NA	NA	NA	NA	NA	NA	N	N	N	Y	N	N	N	N	N	N	N	N	N	N	N	N	N	N	N	N	Y
	OUTPATIENT	NA	-44202	0	MSH	RCR	NA	NA	0	J44.9	1	0	I25.10, I25.119, I25.2, I25.3, I25.84, I50.32, I50.9	I13.2	NA	I12.0, N18.6	NA	NA	NA	NA	I10	NA	NA	NA	NA	NA	NA	E11.21, E11.22, E11.40, E11.9	N	N	N	Y	Y	Y	N	Y	N	N	N	N	Y	N	N	N	N	N	Y	N	N
	ER	NA	2	1	MSH	ER	NA	NA	0	NA	0	0	I25.10, I25.2	NA	NA	NA	NA	NA	NA	NA	NA	E66.9, Z68.35	NA	NA	NA	NA	NA	E11.22, E11.40	N	N	N	N	N	Y	N	N	N	N	N	N	N	N	N	Y	N	N	N	N	Y
	INPATIENT	NA	0	0	MSH	IN	NA	NA	0	NA	0	0	NA	NA	NA	NA	NA	NA	NA	NA	NA	NA	NA	NA	NA	NA	NA	NA	N	N	N	N	N	N	N	N	N	N	N	N	N	N	N	N	N	N	N	N	Y
	INPATIENT	NA	1	1	MSH	IN	NA	NA	0	NA	0	0	NA	NA	NA	NA	NA	NA	NA	NA	NA	NA	NA	NA	NA	NA	NA	NA	N	N	N	N	N	N	N	N	N	N	N	N	N	N	N	N	N	N	N	N	Y
	INPATIENT	NA	11	1	MSH	IN	J96.00, J96.21	NA	0	J44.1, J44.9, J45.909	1	1	I25.10, I25.2, I50.22, I50.23, I50.30, I50.32, I50.33, I50.9	I13.2	NA	I12.0, N18.6	NA	NA	NA	NA	NA	NA	NA	J96.21	NA	Z72.0	NA	E11.22, E11.65, E11.9	Y	N	N	Y	Y	Y	N	Y	N	N	N	N	N	N	Y	N	N	Y	Y	N	N
	ER	NA	0	0	MSH	ER	NA	NA	0	NA	0	0	NA	NA	NA	NA	NA	NA	NA	NA	NA	NA	NA	NA	NA	NA	NA	NA	N	N	N	N	N	N	N	N	N	N	N	N	N	N	N	N	N	N	N	N	Y
	INPATIENT	NA	2	1	MSH	IN	NA	NA	0	J45.909	0	1	NA	NA	NA	NA	NA	NA	NA	NA	I10	E66.01, Z68.43	NA	NA	NA	NA	NA	E11.9	N	N	N	Y	N	N	N	N	N	N	N	N	Y	N	N	Y	N	N	N	N	Y
	ER	NA	0	0	MSH	ER	NA	NA	0	NA	0	0	NA	NA	NA	NA	NA	NA	NA	NA	NA	NA	NA	NA	NA	NA	NA	NA	N	N	N	N	N	N	N	N	N	N	N	N	N	N	N	N	N	N	N	N	Y
	ER	NA	0	0	MSH	ER	NA	NA	0	NA	0	0	NA	NA	NA	NA	NA	NA	NA	NA	NA	NA	NA	NA	NA	NA	NA	NA	N	N	N	N	N	N	N	N	N	N	N	N	N	N	N	N	N	N	N	N	Y
	ER	NA	0	0	MSH	ER	NA	NA	0	NA	0	0	NA	NA	NA	NA	NA	NA	NA	NA	I10	NA	NA	NA	NA	NA	NA	NA	N	N	N	N	N	N	N	N	N	N	N	N	Y	N	N	N	N	N	N	N	Y
1	INPATIENT	NA	6	1	MSH	IN	NA	NA	0	J44.0	1	0	NA	NA	NA	NA	NA	NA	NA	NA	I10	NA	NA	NA	NA	NA	NA	NA	N	N	N	Y	N	N	N	N	N	N	N	N	Y	N	N	N	N	N	Y	N	N
	ER	NA	0	0	MSH	ER	NA	NA	0	NA	0	0	NA	NA	NA	NA	NA	NA	NA	NA	NA	NA	NA	NA	NA	NA	NA	NA	N	N	N	N	N	N	N	N	N	N	N	N	N	N	N	N	N	N	N	N	Y
	OUTPATIENT	NA	0	0	MSH	CLI	NA	NA	0	NA	0	0	NA	NA	NA	NA	NA	NA	NA	NA	NA	NA	NA	NA	NA	NA	NA	NA	N	N	N	N	N	N	N	N	N	N	N	N	N	N	N	N	N	N	Y	N	N
	SMG	NA	0	0	MSH	CLI	NA	NA	0	NA	0	0	NA	NA	NA	NA	NA	NA	NA	NA	NA	E66.01, Z68.38, Z68.39	NA	NA	NA	NA	NA	E11.9	N	N	N	N	N	N	N	N	N	N	N	N	N	N	N	Y	N	N	Y	N	N
	INPATIENT	NA	1	1	MSH	INO	NA	NA	0	NA	0	0	I25.10, I50.9	NA	NA	NA	NA	NA	NA	NA	I10	NA	NA	NA	NA	NA	NA	NA	N	N	N	N	N	Y	N	N	N	N	N	N	Y	N	N	N	N	N	N	N	Y
	SMG	NA	0	0	MSH	CLI	NA	NA	0	NA	0	0	NA	NA	NA	NA	NA	NA	NA	NA	NA	NA	NA	NA	NA	NA	NA	NA	N	N	N	N	N	N	N	N	N	N	N	N	N	N	N	N	N	N	Y	N	N
	SMG	NA	0	0	MSH	CLI	NA	NA	0	NA	0	0	NA	NA	NA	NA	NA	NA	NA	NA	NA	NA	NA	NA	NA	NA	NA	NA	N	N	N	N	N	N	N	N	N	N	N	N	N	N	N	N	N	N	Y	N	N
	SMG	NA	0	0	MSH	CLI	NA	NA	0	NA	0	0	I25.10, I50.9	I13.0	NA	NA	NA	NA	NA	NA	NA	NA	NA	NA	NA	NA	NA	E11.22	N	N	N	N	Y	Y	N	N	N	N	N	N	N	N	N	N	N	N	Y	N	N
	INPATIENT	NA	1	1	MSH	IN	NA	NA	0	NA	0	0	NA	NA	NA	NA	NA	NA	NA	NA	NA	NA	NA	NA	NA	NA	NA	NA	N	N	N	N	N	N	N	N	N	N	N	N	N	N	N	N	N	N	N	N	Y
	INPATIENT	NA	2	1	MSH	IN	NA	NA	0	NA	0	0	NA	NA	NA	NA	NA	NA	NA	NA	NA	NA	NA	NA	NA	NA	NA	NA	N	N	N	N	N	N	N	N	N	N	N	N	N	N	N	N	N	N	N	N	Y
	OUTPATIENT	NA	0	0	MSH	CLI	NA	NA	0	NA	0	0	NA	NA	NA	NA	NA	NA	NA	NA	NA	NA	NA	NA	NA	NA	NA	NA	N	N	N	N	N	N	N	N	N	N	N	N	N	N	N	N	N	N	Y	N	N
	SMG	NA	0	0	MSH	CLI	NA	NA	0	NA	0	0	NA	NA	NA	NA	NA	NA	NA	NA	NA	NA	NA	NA	NA	NA	NA	NA	N	N	N	N	N	N	N	N	N	N	N	N	N	N	N	N	N	N	Y	N	N
	ER	NA	0	0	MSH	ER	NA	NA	0	NA	0	0	I25.2, I50.9	I13.2	I67.2	I12.0, N18.5, N18.6	NA	F02.80, G30.9	NA	NA	NA	NA	NA	NA	NA	NA	NA	E11.22, E11.319, E11.65	N	N	N	N	Y	Y	Y	Y	N	Y	N	N	N	N	N	N	N	N	Y	N	N
1	INPATIENT	NA	13	1	MSH	IN	NA	NA	0	NA	0	0	NA	NA	NA	NA	NA	NA	NA	NA	NA	NA	NA	NA	NA	NA	NA	NA	N	N	N	N	N	N	N	N	N	N	N	N	N	Y	Y	N	N	N	Y	N	N
	OUTPATIENT	NA	0	0	MSH	CLI	NA	NA	0	NA	0	0	NA	NA	NA	NA	NA	NA	NA	NA	I10	NA	NA	NA	NA	NA	NA	NA	N	N	N	N	N	N	N	N	N	N	N	N	Y	N	N	N	N	N	Y	N	N
	OUTPATIENT	NA	0	0	MSH	CLI	NA	NA	0	NA	0	0	NA	NA	NA	NA	NA	NA	NA	NA	NA	NA	NA	NA	NA	NA	NA	NA	N	N	N	N	N	N	N	N	N	N	N	N	N	N	N	N	N	N	Y	N	N
	OUTPATIENT	NA	0	0	MSH	CLI	NA	NA	0	NA	0	0	NA	NA	NA	NA	NA	NA	NA	NA	I10	NA	NA	NA	NA	NA	NA	E11.36, E11.65, E11.9	N	N	N	N	N	N	N	N	N	N	N	N	Y	N	N	N	N	N	Y	N	N
	ER	NA	0	0	MSH	ER	NA	NA	0	NA	0	0	NA	NA	NA	NA	NA	NA	NA	NA	I10	E66.01, E66.9	NA	NA	NA	NA	NA	NA	N	N	N	N	N	N	N	N	N	N	N	N	Y	N	N	Y	N	N	Y	N	N
	ER	NA	0	0	MSH	ER	NA	NA	0	NA	0	0	NA	NA	NA	NA	NA	NA	NA	NA	NA	NA	NA	NA	NA	NA	NA	NA	N	N	N	N	N	N	N	N	N	N	N	N	N	N	N	N	N	N	Y	N	N
	OUTPATIENT	NA	-44165	0	MSH	RCR	NA	NA	0	NA	0	0	I25.10	NA	NA	I12.0, N18.6	NA	NA	NA	NA	NA	E66.9	NA	NA	NA	NA	NA	E11.22, E11.51, E11.9	N	N	N	N	N	Y	N	Y	N	N	N	N	N	N	N	Y	N	N	Y	N	N
	OUTPATIENT	NA	-44076	0	MSH	RCR	NA	NA	0	NA	0	0	NA	NA	NA	I12.0, N18.6	NA	NA	NA	NA	I10	NA	NA	NA	NA	NA	NA	E11.22, E11.319, E11.40, E11.51, E11.52	N	N	N	N	N	N	N	Y	N	N	N	N	Y	N	N	N	N	N	Y	N	N
	OUTPATIENT	NA	0	0	MSH	CLI	J20.9	C77.3	1	NA	0	0	NA	NA	NA	NA	NA	NA	NA	NA	I10	NA	NA	NA	NA	NA	NA	E11.9	Y	Y	N	N	N	N	N	N	N	N	N	N	Y	N	N	N	N	N	Y	N	N
	OUTPATIENT	NA	-44188	0	MSH	RCR	NA	K74.60, K74.69	0	NA	0	0	I25.10, I25.119, I25.2, I25.5, I25.84, I50.21, I50.22, I50.33, I50.9	I13.0, I13.11, I13.2	NA	I12.0, N18.5, N18.6	NA	NA	NA	NA	NA	E66.09	NA	NA	NA	NA	NA	E11.22, E11.9	N	Y	N	N	Y	Y	N	Y	N	N	N	N	N	N	N	Y	N	N	Y	N	N
	OUTPATIENT	NA	0	0	MSH	CLI	NA	NA	0	NA	0	0	NA	NA	NA	NA	NA	NA	NA	NA	NA	NA	NA	NA	NA	NA	NA	NA	N	N	N	N	N	N	N	N	N	N	N	N	N	N	N	N	N	N	Y	N	N
	ER	NA	0	0	MSH	ER	NA	NA	0	NA	0	0	NA	NA	NA	NA	NA	NA	O24.111, O24.112, O24.113, O24.12, O24.313	NA	I10	E66.9	NA	NA	NA	NA	NA	E11.65, E11.9	N	N	N	N	N	N	N	N	N	N	Y	N	Y	N	N	Y	N	N	Y	N	N
	ER	NA	0	0	MSH	ER	NA	NA	0	J45.909	0	1	NA	NA	NA	NA	NA	NA	NA	NA	I10	NA	NA	NA	NA	Z72.0	NA	E11.9	N	N	N	Y	N	N	N	N	N	N	N	N	Y	N	N	N	N	N	N	N	Y
	SMG	NA	0	0	MSH	CLI	NA	NA	0	NA	0	0	NA	NA	NA	NA	NA	NA	NA	NA	NA	NA	NA	NA	NA	NA	NA	NA	N	N	N	N	N	N	N	N	N	N	N	N	N	N	N	N	N	N	Y	N	N
	INPATIENT	NA	5	1	MSH	IN	NA	NA	0	NA	0	0	NA	NA	NA	NA	NA	NA	NA	NA	I10	NA	NA	NA	NA	NA	NA	NA	N	N	N	N	N	N	N	N	N	N	N	N	Y	N	N	N	N	N	N	N	Y
	OUTPATIENT	NA	0	0	MSH	CLI	NA	NA	0	NA	0	0	NA	NA	NA	NA	NA	NA	NA	NA	NA	NA	NA	NA	NA	NA	NA	NA	N	N	N	N	N	N	N	N	N	N	N	N	N	N	N	N	N	N	Y	N	N
	INPATIENT	NA	10	1	MSH	IN	NA	NA	0	J44.9	1	0	I11.0, I25.10, I25.119, I25.2, I25.5, I42.9, I50.20, I50.22, I50.23, I50.9	I13.0	NA	NA	NA	NA	NA	NA	I10	NA	NA	NA	NA	NA	NA	E11.22, E11.51, E11.649, E11.9	N	N	N	Y	Y	Y	N	N	N	N	N	N	Y	N	N	N	N	N	Y	N	N
	INPATIENT	NA	1	1	HCH	IN	NA	NA	0	J45.909	0	1	I42.9	NA	NA	NA	NA	NA	NA	NA	I10	NA	NA	NA	NA	NA	NA	NA	N	N	N	Y	N	Y	N	N	N	N	N	N	Y	N	N	N	N	N	Y	N	N
	INPATIENT	NA	3	1	MSH	IN	NA	NA	0	NA	0	0	NA	NA	NA	NA	NA	NA	NA	NA	NA	NA	NA	NA	NA	NA	NA	NA	N	N	N	N	N	N	N	N	N	N	N	N	N	N	N	N	N	N	N	N	Y
	INPATIENT	NA	1	1	MSH	IN	NA	NA	0	NA	0	0	NA	NA	NA	NA	NA	NA	NA	NA	NA	NA	NA	NA	NA	NA	NA	NA	N	N	N	N	N	N	N	N	N	N	N	N	N	N	N	N	N	N	N	N	Y
	INPATIENT	NA	7	1	MSH	IN	NA	NA	0	NA	0	0	I25.10, I25.2	NA	NA	NA	NA	NA	NA	NA	I10	NA	NA	NA	NA	NA	NA	NA	N	N	N	N	N	Y	N	N	N	N	N	N	Y	N	N	N	N	N	Y	N	N
	INPATIENT	NA	1	1	MSH	IN	NA	NA	0	NA	0	0	NA	NA	NA	NA	NA	NA	NA	NA	NA	NA	NA	NA	NA	NA	NA	NA	N	N	N	N	N	N	N	N	N	N	N	N	N	N	N	N	N	N	N	N	Y
	INPATIENT	NA	1	1	MSH	IN	NA	NA	0	NA	0	0	NA	NA	NA	NA	NA	NA	NA	NA	NA	NA	NA	NA	NA	NA	NA	NA	N	N	N	N	N	N	N	N	N	N	N	N	N	N	N	N	N	N	N	N	Y
	INPATIENT	NA	3	1	MSH	IN	J20.9, J96.02, J96.22	NA	0	J44.1, J44.9	1	0	I11.0, I25.10, I25.2, I50.22, I50.23	NA	NA	NA	NA	NA	NA	NA	I10	E66.01, E66.09, Z68.38	NA	J96.22	NA	NA	NA	E11.9	Y	N	N	Y	N	Y	N	N	N	N	N	N	Y	N	N	Y	N	Y	Y	N	N
	INPATIENT	NA	14	1	MSH	IN	NA	NA	0	NA	0	0	NA	NA	NA	NA	NA	NA	NA	NA	NA	NA	NA	NA	NA	NA	NA	NA	N	N	N	N	N	N	N	N	N	N	N	N	N	N	Y	N	N	N	Y	N	N
	INPATIENT	NA	11	1	MSH	IN	NA	NA	0	NA	0	0	I42.9, I50.23	NA	NA	NA	NA	NA	NA	NA	NA	NA	NA	NA	NA	NA	NA	E11.9	N	N	N	N	N	Y	N	N	N	N	N	N	N	N	N	N	N	N	N	N	Y
	ER	NA	0	0	MSH	ER	NA	NA	0	NA	0	0	NA	NA	NA	NA	NA	NA	NA	NA	NA	NA	NA	NA	NA	Z72.0	NA	NA	N	N	N	N	N	N	N	N	N	N	N	N	N	N	N	N	N	N	N	N	Y
	INPATIENT	NA	3	1	MSH	IN	NA	NA	0	NA	0	0	NA	NA	NA	NA	NA	NA	NA	NA	NA	NA	NA	NA	NA	NA	NA	NA	N	N	N	N	N	N	N	N	N	N	N	N	N	Y	Y	N	N	N	Y	N	N
	INPATIENT	NA	1	1	MSH	INO	NA	NA	0	J44.1, J44.9	1	0	NA	NA	NA	NA	NA	NA	NA	NA	I10	NA	NA	NA	NA	NA	NA	NA	N	N	N	Y	N	N	N	N	N	N	N	N	Y	N	N	N	N	N	N	N	Y
	INPATIENT	NA	1	1	MSH	INO	NA	NA	0	NA	0	0	I50.33	NA	NA	NA	NA	NA	NA	NA	NA	E66.01, Z68.41	NA	NA	NA	NA	NA	NA	N	N	N	N	N	Y	N	N	N	N	N	N	N	N	N	Y	N	N	Y	N	N
	ER	NA	0	0	MSH	ER	NA	NA	0	NA	0	0	NA	NA	NA	NA	NA	NA	NA	NA	I10	NA	NA	NA	NA	NA	NA	NA	N	N	N	N	N	N	N	N	N	N	N	N	Y	N	N	N	N	N	Y	N	N
	INPATIENT	NA	2	1	MSH	IN	NA	NA	0	NA	0	0	NA	NA	NA	NA	NA	NA	NA	NA	NA	NA	NA	NA	NA	NA	NA	NA	N	N	N	N	N	N	N	N	N	N	N	N	N	N	N	N	N	N	Y	N	N
	INPATIENT	NA	2	1	MSH	IN	J20.9, J96.01	NA	0	J43.9, J44.0, J44.1, J44.9	1	0	I11.0, I25.10, I25.2, I25.5, I42.8, I42.9, I50.20, I50.21, I50.23, I50.42, I50.43, I50.9	I13.0	NA	NA	J96.10	NA	NA	NA	I10	E66.9	NA	NA	NA	NA	NA	E11.21, E11.22, E11.319, E11.40, E11.42, E11.43, E11.51, E11.622, E11.65, E11.9	Y	N	N	Y	Y	Y	N	N	Y	N	N	N	Y	N	Y	Y	N	N	N	N	Y
	ER	NA	0	0	MSH	ER	NA	NA	0	NA	0	0	NA	NA	NA	NA	NA	NA	NA	NA	NA	NA	NA	NA	NA	NA	NA	NA	N	N	N	N	N	N	N	N	N	N	N	N	N	N	N	N	N	N	Y	N	N
	ER	NA	0	0	MSH	ER	NA	NA	0	NA	0	0	NA	NA	NA	NA	NA	NA	NA	NA	NA	NA	NA	NA	NA	NA	NA	NA	N	N	N	N	N	N	N	N	N	N	N	N	N	N	N	N	N	N	N	N	Y
	INPATIENT	NA	1	1	MSH	IN	J20.9	NA	0	J44.1, J44.9	1	0	NA	NA	NA	NA	NA	NA	NA	NA	NA	NA	NA	NA	NA	NA	NA	NA	Y	N	N	Y	N	N	N	N	N	N	N	N	N	N	N	N	N	N	N	N	Y
	INPATIENT	NA	2	1	MSH	IN	NA	NA	0	NA	0	0	NA	NA	NA	NA	NA	NA	NA	NA	NA	NA	NA	NA	NA	NA	NA	NA	N	N	N	N	N	N	N	N	N	N	N	N	N	N	N	N	N	N	Y	N	N
	INPATIENT	NA	2	1	MSH	IN	NA	NA	0	NA	0	0	NA	NA	NA	NA	NA	NA	NA	NA	NA	NA	NA	NA	NA	NA	NA	NA	N	N	N	N	N	N	N	N	N	N	N	N	N	N	Y	N	N	N	N	N	Y
	INPATIENT	NA	1	1	MSH	IN	NA	NA	0	NA	0	0	NA	NA	NA	NA	NA	NA	NA	NA	I10	NA	NA	NA	NA	NA	NA	NA	N	N	N	N	N	N	N	N	N	N	N	N	Y	N	N	N	N	N	Y	N	N
	ER	NA	0	0	MSH	ER	NA	NA	0	NA	0	0	NA	NA	NA	NA	NA	NA	NA	NA	NA	NA	NA	NA	NA	NA	NA	NA	N	N	N	N	N	N	N	N	N	N	N	N	N	N	N	N	N	N	Y	N	N
	INPATIENT	NA	1	1	MSH	IN	NA	NA	0	J44.9, J45.909	1	1	NA	NA	NA	NA	NA	NA	NA	NA	I10	NA	NA	NA	NA	NA	NA	NA	N	N	N	Y	N	N	N	N	N	N	N	N	Y	N	N	N	N	N	Y	N	N
	INPATIENT	NA	4	1	MSH	IN	NA	NA	0	NA	0	0	NA	NA	NA	NA	NA	NA	NA	NA	NA	NA	NA	NA	NA	NA	NA	E11.9	N	N	N	N	N	N	N	N	N	N	N	N	N	N	N	N	N	N	N	N	Y
	INPATIENT	NA	1	1	MSH	IN	NA	NA	0	J45.20, J45.909	0	1	NA	NA	NA	NA	NA	NA	NA	NA	I10	NA	NA	NA	NA	Z72.0	NA	E11.9	N	N	N	Y	N	N	N	N	N	N	N	N	Y	N	N	N	N	N	N	N	Y
	ER	NA	0	0	MSH	ER	NA	NA	0	NA	0	0	NA	NA	NA	NA	NA	NA	NA	NA	NA	NA	NA	NA	NA	NA	NA	NA	N	N	N	N	N	N	N	N	N	N	N	N	N	N	N	N	N	N	N	N	Y
	INPATIENT	NA	0	0	MSH	INO	NA	NA	0	NA	0	0	NA	NA	NA	NA	NA	NA	NA	NA	NA	NA	NA	NA	NA	NA	NA	NA	N	N	N	N	N	N	N	N	N	N	N	N	N	N	N	N	N	N	N	N	Y
	INPATIENT	NA	2	1	MSH	IN	J96.01	NA	0	J44.1	1	0	I50.9	NA	NA	NA	NA	NA	NA	NA	NA	NA	NA	NA	NA	NA	NA	NA	Y	N	N	Y	N	Y	N	N	N	N	N	N	N	N	N	N	N	N	Y	N	N
	INPATIENT	NA	0	0	MSH	IN	NA	NA	0	NA	0	0	NA	NA	NA	NA	NA	NA	NA	NA	NA	NA	NA	NA	NA	NA	NA	NA	N	N	N	N	N	N	N	N	N	N	N	N	N	N	N	N	N	N	N	N	Y
	INPATIENT	NA	2	1	MSH	IN	NA	NA	0	NA	0	0	NA	NA	NA	NA	NA	NA	NA	NA	NA	NA	NA	NA	NA	NA	NA	NA	N	N	N	N	N	N	N	N	N	N	N	N	N	N	N	N	N	N	N	N	Y
	ER	NA	0	0	MSH	ER	NA	NA	0	NA	0	0	NA	NA	NA	NA	NA	NA	NA	NA	NA	NA	NA	NA	NA	NA	NA	NA	N	N	N	N	N	N	N	N	N	N	N	N	N	N	N	N	N	N	N	N	Y
	ER	NA	0	0	MSH	ER	NA	NA	0	NA	0	0	NA	NA	NA	NA	NA	NA	NA	NA	NA	NA	NA	NA	NA	NA	NA	NA	N	N	N	N	N	N	N	N	N	N	N	N	N	N	N	N	N	N	Y	N	N
1	ER	NA	0	0	MSH	ER	J96.20	NA	0	J44.1, J44.9, J45.901	1	1	NA	NA	NA	NA	NA	NA	NA	NA	I10	E66.01, Z68.41	NA	J96.20	NA	NA	NA	NA	Y	N	N	Y	N	N	N	N	N	N	N	N	Y	N	N	Y	N	Y	N	N	Y
	INPATIENT	NA	5	1	MSH	IN	NA	NA	0	NA	0	0	NA	NA	NA	NA	NA	NA	NA	NA	NA	NA	NA	NA	NA	NA	NA	NA	N	N	N	N	N	N	N	N	N	N	N	N	N	N	N	N	N	N	N	N	Y
	INPATIENT	NA	3	1	MSH	IN	NA	NA	0	NA	0	0	NA	NA	NA	NA	NA	NA	NA	NA	NA	NA	NA	NA	NA	NA	NA	NA	N	N	N	N	N	N	N	N	N	N	N	N	N	N	N	N	N	N	Y	N	N
	INPATIENT	NA	3	1	MSH	IN	NA	NA	0	NA	0	0	NA	NA	NA	NA	NA	NA	NA	NA	NA	NA	NA	NA	NA	NA	NA	NA	N	N	N	N	N	N	N	N	N	N	N	N	N	N	N	N	N	N	Y	N	N
	INPATIENT	NA	5	1	MSH	IN	NA	NA	0	NA	0	0	NA	NA	NA	NA	NA	NA	NA	NA	NA	NA	NA	NA	NA	NA	NA	NA	N	N	N	N	N	N	N	N	N	N	N	N	N	N	N	N	N	N	N	N	Y
1	INPATIENT	NA	1	1	MSH	IN	NA	NA	0	NA	0	0	NA	NA	NA	NA	NA	NA	NA	NA	NA	NA	NA	NA	NA	NA	NA	NA	N	N	N	N	N	N	N	N	N	N	N	N	N	Y	Y	N	N	N	Y	N	N
	INPATIENT	NA	10	1	MSH	IN	NA	NA	0	NA	0	0	NA	NA	NA	NA	NA	NA	NA	NA	I10	NA	NA	NA	NA	NA	NA	NA	N	N	N	N	N	N	N	N	N	N	N	N	Y	N	Y	N	N	N	Y	N	N
	INPATIENT	NA	1	1	MSH	IN	NA	NA	0	NA	0	0	NA	NA	NA	NA	NA	NA	NA	NA	NA	NA	NA	NA	NA	NA	NA	NA	N	N	N	N	N	N	N	N	N	N	N	N	N	N	N	N	N	N	Y	N	N
	INPATIENT	NA	4	1	MSH	IN	NA	NA	0	NA	0	0	NA	NA	NA	NA	NA	NA	NA	NA	I10	NA	NA	NA	NA	NA	NA	NA	N	N	N	N	N	N	N	N	N	N	N	N	Y	N	N	N	N	N	N	N	Y
	ER	NA	0	0	MSH	ER	NA	NA	0	NA	0	0	NA	NA	NA	NA	NA	NA	NA	NA	NA	NA	NA	NA	NA	NA	NA	NA	N	N	N	N	N	N	N	N	N	N	N	N	N	N	N	N	N	N	Y	N	N
	INPATIENT	NA	8	1	MSH	IN	NA	NA	0	NA	0	0	NA	NA	NA	NA	NA	NA	NA	NA	NA	NA	NA	NA	NA	NA	NA	NA	N	N	N	N	N	N	N	N	N	N	N	N	N	N	N	N	N	N	N	N	Y
	INPATIENT	NA	1	1	MSH	IN	NA	NA	0	NA	0	0	NA	NA	NA	NA	NA	NA	NA	NA	NA	NA	NA	NA	NA	NA	NA	NA	N	N	N	N	N	N	N	N	N	N	N	N	N	N	N	N	N	N	N	N	Y
	INPATIENT	NA	7	1	MSH	IN	NA	NA	0	J44.1, J45.909	1	1	I50.32	I13.0	NA	NA	NA	NA	NA	NA	NA	E66.01	NA	NA	NA	NA	NA	E11.22	N	N	N	Y	Y	Y	N	N	N	N	N	N	N	N	N	Y	N	N	Y	N	N
	INPATIENT	NA	3	1	MSH	IN	NA	NA	0	NA	0	0	NA	NA	NA	NA	NA	NA	NA	NA	NA	NA	NA	NA	NA	NA	NA	NA	N	N	N	N	N	N	N	N	N	N	N	N	N	N	N	N	N	N	Y	N	N
1	INPATIENT	NA	2	1	MSH	IN	NA	NA	0	NA	0	0	I42.9, I50.33	I13.0	NA	NA	NA	NA	NA	NA	NA	E66.09	NA	NA	NA	NA	NA	E11.22	N	N	N	N	Y	Y	N	N	N	N	N	N	N	N	Y	Y	N	N	N	N	Y
	INPATIENT	NA	1	1	MSH	INO	NA	NA	0	NA	0	0	NA	NA	NA	NA	NA	NA	NA	NA	NA	NA	NA	NA	NA	NA	NA	NA	N	N	N	N	N	N	N	N	N	N	N	N	N	N	N	N	N	N	Y	N	N
	INPATIENT	NA	8	1	MSH	IN	NA	NA	0	NA	0	0	NA	NA	NA	NA	NA	NA	NA	NA	NA	NA	NA	NA	NA	NA	NA	NA	N	N	N	N	N	N	N	N	N	N	N	N	N	N	N	N	N	N	N	N	Y
	SMG	NA	0	0	MSH	CLI	NA	NA	0	NA	0	0	NA	NA	NA	NA	NA	NA	NA	NA	NA	NA	NA	NA	NA	NA	NA	NA	N	N	N	N	N	N	N	N	N	N	N	N	N	N	N	N	N	N	Y	N	N
	SMG	NA	0	0	MSH	CLI	NA	NA	0	NA	0	0	NA	NA	NA	NA	NA	NA	NA	NA	I10	NA	NA	NA	NA	NA	NA	E11.9	N	N	N	N	N	N	N	N	N	N	N	N	Y	N	N	N	N	N	Y	N	N
	OUTPATIENT	NA	0	0	MSH	CLI	NA	NA	0	NA	0	0	I25.10	NA	NA	NA	NA	NA	NA	NA	NA	NA	NA	NA	NA	NA	NA	NA	N	N	N	N	N	Y	N	N	N	N	N	N	N	N	N	N	N	N	Y	N	N
	SMG	NA	0	0	MSH	CLI	NA	NA	0	NA	0	0	NA	NA	NA	NA	NA	NA	NA	NA	NA	NA	NA	NA	NA	NA	NA	NA	N	N	N	N	N	N	N	N	N	N	N	N	N	N	N	N	N	N	Y	N	N
1	INPATIENT	NA	13	1	MSH	IN	NA	C77.0	1	J43.2, J44.9, J45.909	1	1	NA	NA	NA	NA	NA	NA	NA	NA	I10	NA	NA	NA	NA	NA	NA	NA	N	Y	N	Y	N	N	N	N	N	N	N	N	Y	N	N	N	N	N	Y	N	N
	SMG	NA	0	0	MSH	CLI	NA	NA	0	NA	0	0	I25.10, I25.119	NA	NA	NA	NA	NA	NA	NA	I10	NA	NA	NA	NA	NA	NA	E11.65, E11.9	N	N	N	N	N	Y	N	N	N	N	N	N	Y	N	N	N	N	N	Y	N	N
	SMG	NA	0	0	MSH	CLI	NA	NA	0	NA	0	0	NA	NA	NA	NA	NA	NA	NA	NA	NA	NA	NA	NA	NA	NA	NA	NA	N	N	N	N	N	N	N	N	N	N	N	N	N	N	N	N	N	N	Y	N	N
	OUTPATIENT	NA	0	0	MSH	CLI	NA	NA	0	NA	0	0	NA	NA	NA	NA	NA	NA	NA	NA	NA	NA	NA	NA	NA	NA	NA	NA	N	N	N	N	N	N	N	N	N	N	N	N	N	N	N	N	N	N	Y	N	N
	INPATIENT	NA	7	1	MSH	IN	NA	NA	0	NA	0	0	I11.0, I50.22, I50.33, I50.9	I13.0	NA	NA	NA	NA	NA	NA	I10	E66.01	NA	NA	NA	NA	NA	E11.22, E11.65, E11.9	N	N	N	N	Y	Y	N	N	N	N	N	N	Y	N	N	Y	N	N	Y	N	N
	INPATIENT	NA	3	1	HCH	IN	J20.9, J96.00, J96.01	NA	0	J44.0, J44.1, J44.9, J45.21, J45.31, J45.41, J45.51, J45.901, J45.909	1	1	NA	NA	NA	NA	NA	NA	NA	NA	I10	NA	NA	NA	NA	Z72.0	NA	E11.65, E11.9	Y	N	N	Y	N	N	N	N	N	N	N	N	Y	N	N	N	N	N	Y	N	N
	INPATIENT	NA	3	1	MSH	IN	NA	NA	0	NA	0	0	NA	NA	NA	NA	NA	NA	NA	NA	NA	NA	NA	NA	NA	NA	NA	NA	N	N	N	N	N	N	N	N	N	N	N	N	N	N	Y	N	N	N	N	N	Y
	OUTPATIENT	NA	0	0	MSH	CLI	NA	NA	0	J45.991	0	1	NA	NA	NA	NA	NA	NA	NA	NA	NA	E66.9	NA	NA	NA	NA	NA	NA	N	N	N	Y	N	N	N	N	N	N	N	N	N	N	N	Y	N	N	Y	N	N
	SMG	NA	0	0	MSH	CLI	NA	NA	0	NA	0	0	NA	NA	NA	NA	NA	NA	NA	NA	NA	NA	NA	NA	NA	NA	NA	NA	N	N	N	N	N	N	N	N	N	N	N	N	N	N	N	N	N	N	Y	N	N
	OUTPATIENT	NA	-44197	0	MSH	RCR	NA	NA	0	NA	0	0	NA	NA	NA	I12.0, N18.6	NA	NA	NA	NA	NA	E66.9, Z68.38	NA	NA	NA	NA	NA	E11.22	N	N	N	N	N	N	N	Y	N	N	N	N	N	N	N	Y	N	N	Y	N	N
	OUTPATIENT	NA	-44165	0	MSH	RCR	NA	NA	0	J45.909	0	1	I25.10, I25.2, I50.30, I50.32, I50.33, I50.9	I13.2	NA	I12.0, N18.6	NA	F03.90	NA	NA	NA	NA	NA	NA	NA	NA	NA	E11.22, E11.59, E11.9	N	N	N	Y	Y	Y	N	Y	N	Y	N	N	N	N	N	N	N	N	Y	N	N
	OUTPATIENT	NA	-44132	0	MSH	RCR	NA	NA	0	NA	0	0	I11.0, I50.30, I50.32, I50.33, I50.9	I13.0, I13.2	I67.4	I12.0, N18.5, N18.6	NA	NA	NA	NA	I10	NA	NA	NA	NA	NA	NA	E11.21, E11.22, E11.319, E11.3513, E11.3593, E11.3599, E11.39, E11.40, E11.41, E11.42, E11.649, E11.65, E11.9	N	N	N	N	Y	Y	Y	Y	N	N	N	N	Y	N	N	N	N	N	Y	N	N
	OUTPATIENT	NA	-44181	0	MSH	RCR	NA	NA	0	NA	0	0	NA	NA	NA	I12.0, N18.6	NA	NA	NA	NA	NA	NA	NA	NA	NA	NA	NA	NA	N	N	N	N	N	N	N	Y	N	N	N	N	N	N	N	N	N	N	Y	N	N
	OUTPATIENT	NA	-44181	0	MSH	RCR	NA	NA	0	NA	0	0	NA	NA	NA	I12.0, N18.6	NA	NA	NA	NA	NA	NA	NA	NA	NA	NA	NA	NA	N	N	N	N	N	N	N	Y	N	N	N	N	N	N	N	N	N	N	Y	N	N
	INPATIENT	NA	4	1	MSH	IN	NA	NA	0	NA	0	0	NA	NA	NA	NA	NA	NA	NA	NA	NA	NA	NA	NA	NA	NA	NA	NA	N	N	N	N	N	N	N	N	N	N	N	N	N	N	N	N	N	N	Y	N	N
	INPATIENT	NA	4	1	MSH	IN	NA	NA	0	NA	0	0	NA	NA	NA	NA	NA	NA	NA	NA	NA	NA	NA	NA	NA	NA	NA	NA	N	N	N	N	N	N	N	N	N	N	N	N	N	N	N	N	N	N	N	N	Y
	INPATIENT	NA	2	1	MSH	IN	NA	NA	0	J45.909	0	1	NA	NA	NA	NA	NA	NA	NA	NA	NA	NA	NA	NA	NA	NA	NA	NA	N	N	N	Y	N	N	N	N	N	N	N	N	N	N	N	N	N	N	N	N	Y
	INPATIENT	NA	0	0	MSH	IN	NA	NA	0	NA	0	0	I25.10	NA	NA	NA	NA	NA	NA	NA	I10	E66.01, Z68.39, Z68.41	NA	NA	NA	NA	NA	E11.65, E11.9	N	N	N	N	N	Y	N	N	N	N	N	N	Y	N	Y	Y	N	N	Y	N	N
	INPATIENT	NA	7	1	MSH	IN	NA	NA	0	J44.0	1	0	NA	NA	NA	NA	NA	F03.90	NA	NA	I10	NA	NA	NA	NA	Z72.0	NA	NA	N	N	N	Y	N	N	N	N	N	Y	N	N	Y	N	N	N	N	N	Y	N	N
	INPATIENT	NA	1	1	MSH	IN	NA	NA	0	NA	0	0	NA	NA	NA	NA	NA	NA	NA	NA	NA	NA	NA	NA	NA	NA	NA	NA	N	N	N	N	N	N	N	N	N	N	N	N	N	N	N	N	N	N	N	N	Y
	INPATIENT	NA	9	1	MSH	IN	NA	NA	0	NA	0	0	NA	NA	NA	NA	NA	NA	NA	NA	NA	NA	NA	NA	NA	NA	NA	NA	N	N	N	N	N	N	N	N	N	N	N	N	N	N	N	N	N	N	N	N	Y
	INPATIENT	NA	2	1	MSH	IN	NA	NA	0	NA	0	0	NA	NA	NA	NA	NA	NA	NA	NA	NA	NA	NA	NA	NA	NA	NA	NA	N	N	N	N	N	N	N	N	N	N	N	N	N	N	N	N	N	N	N	N	Y
1	INPATIENT	NA	33	1	MSH	IN	NA	NA	0	NA	0	0	NA	NA	NA	NA	NA	NA	NA	NA	NA	NA	NA	NA	NA	NA	NA	NA	N	N	N	N	N	N	N	N	N	N	N	N	N	Y	Y	N	N	N	N	N	Y
	SMG	NA	0	0	MSH	CLI	NA	NA	0	NA	0	0	NA	NA	NA	NA	NA	NA	NA	NA	I10	NA	NA	NA	NA	NA	NA	NA	N	N	N	N	N	N	N	N	N	N	N	N	Y	N	N	N	N	N	Y	N	N
	ER	NA	0	0	MSH	ER	NA	NA	0	NA	0	0	NA	NA	NA	NA	NA	NA	NA	NA	NA	NA	NA	NA	NA	NA	NA	E11.9	N	N	N	N	N	N	N	N	N	N	N	N	N	N	N	N	N	N	Y	N	N
	OUTPATIENT	NA	0	0	MSH	CLI	NA	NA	0	NA	0	0	NA	NA	NA	NA	NA	NA	NA	NA	NA	NA	NA	NA	NA	NA	NA	NA	N	N	N	N	N	N	N	N	N	N	N	N	N	N	N	N	N	N	Y	N	N
	OUTPATIENT	NA	0	0	MSH	CLI	NA	NA	0	NA	0	0	I25.10	NA	NA	NA	NA	NA	NA	NA	NA	NA	NA	NA	NA	NA	NA	NA	N	N	N	N	N	Y	N	N	N	N	N	N	N	N	N	N	N	N	Y	N	N
	INPATIENT	NA	3	1	MSH	IN	NA	NA	0	NA	0	0	NA	NA	NA	NA	NA	NA	NA	NA	NA	NA	NA	NA	NA	NA	NA	NA	N	N	N	N	N	N	N	N	N	N	N	N	N	N	N	N	N	N	N	N	Y
	INPATIENT	NA	2	1	MSH	IN	NA	C78.7, C79.31	1	NA	0	0	NA	NA	NA	NA	NA	NA	NA	NA	NA	NA	NA	NA	NA	NA	NA	NA	N	Y	N	N	N	N	N	N	N	N	N	N	N	N	N	N	N	N	N	N	Y
	ER	NA	0	0	MSH	ER	NA	NA	0	NA	0	0	NA	NA	NA	NA	NA	NA	NA	NA	NA	NA	NA	NA	NA	NA	NA	NA	N	N	N	N	N	N	N	N	N	N	N	N	N	N	N	N	N	N	Y	N	N
	INPATIENT	NA	3	1	MSH	IN	NA	NA	0	NA	0	0	NA	NA	NA	NA	NA	NA	NA	NA	NA	NA	NA	NA	NA	NA	NA	NA	N	N	N	N	N	N	N	N	N	N	N	N	N	N	N	N	N	N	N	N	Y
	OUTPATIENT	NA	0	0	MSH	CLI	NA	NA	0	NA	0	0	NA	NA	NA	NA	NA	NA	NA	NA	NA	NA	NA	NA	NA	NA	NA	NA	N	N	N	N	N	N	N	N	N	N	N	N	N	N	N	N	N	N	Y	N	N
	INPATIENT	NA	4	1	MSH	IN	NA	NA	0	NA	0	0	NA	NA	NA	NA	NA	NA	NA	NA	NA	NA	NA	NA	NA	NA	NA	NA	N	N	N	N	N	N	N	N	N	N	N	N	N	N	N	N	N	N	Y	N	N
	SMG	NA	0	0	MSH	CLI	NA	NA	0	NA	0	0	NA	NA	NA	NA	NA	NA	NA	NA	NA	NA	NA	NA	NA	NA	NA	NA	N	N	N	N	N	N	N	N	N	N	N	N	N	N	N	N	N	N	Y	N	N
	ER	NA	0	0	MSH	ER	NA	NA	0	NA	0	0	NA	NA	NA	NA	NA	NA	NA	NA	NA	NA	NA	NA	NA	NA	NA	NA	N	N	N	N	N	N	N	N	N	N	N	N	N	N	N	N	N	N	Y	N	N
	INPATIENT	NA	3	1	MSH	IN	NA	NA	0	NA	0	0	NA	NA	NA	NA	NA	NA	NA	NA	NA	NA	NA	NA	NA	NA	NA	NA	N	N	N	N	N	N	N	N	N	N	N	N	N	N	N	N	N	N	N	N	Y
	ER	NA	0	0	MSH	ER	NA	NA	0	NA	0	0	NA	NA	NA	NA	NA	NA	NA	NA	NA	NA	NA	NA	NA	NA	NA	NA	N	N	N	N	N	N	N	N	N	N	N	N	N	N	N	N	N	N	Y	N	N
	OUTPATIENT	NA	0	0	MSH	CLI	NA	NA	0	J45.909	0	1	NA	NA	NA	NA	NA	NA	NA	NA	I10	NA	NA	NA	NA	NA	NA	E11.9	N	N	N	Y	N	N	N	N	N	N	N	N	Y	N	N	N	N	N	Y	N	N
	ER	NA	0	0	MSH	ER	NA	NA	0	NA	0	0	NA	NA	NA	NA	NA	NA	NA	NA	NA	NA	NA	NA	NA	NA	NA	NA	N	N	N	N	N	N	N	N	N	N	N	N	N	N	N	N	N	N	Y	N	N
	INPATIENT	NA	3	1	MSH	IN	NA	NA	0	NA	0	0	NA	NA	NA	NA	NA	NA	NA	NA	NA	NA	NA	NA	NA	NA	NA	NA	N	N	N	N	N	N	N	N	N	N	N	N	N	N	N	N	N	N	N	N	Y
	INPATIENT	NA	3	1	MSH	IN	NA	NA	0	NA	0	0	NA	NA	NA	NA	NA	NA	NA	NA	NA	NA	NA	NA	NA	NA	NA	NA	N	N	N	N	N	N	N	N	N	N	N	N	N	N	N	N	N	N	N	N	Y
	INPATIENT	NA	2	1	MSH	IN	NA	NA	0	NA	0	0	NA	NA	NA	NA	NA	NA	NA	NA	NA	NA	NA	NA	NA	NA	NA	NA	N	N	N	N	N	N	N	N	N	N	N	N	N	N	N	N	N	N	N	N	Y
	INPATIENT	NA	7	1	MSH	IN	NA	NA	0	NA	0	0	NA	NA	NA	NA	NA	NA	NA	NA	I10	NA	NA	NA	NA	NA	NA	NA	N	N	N	N	N	N	N	N	N	N	N	N	Y	N	N	N	N	N	N	N	Y
	ER	NA	0	0	MSH	ER	NA	NA	0	NA	0	0	NA	NA	NA	NA	NA	NA	NA	NA	NA	NA	NA	NA	NA	NA	NA	NA	N	N	N	N	N	N	N	N	N	N	N	N	N	N	N	N	N	N	N	N	Y
	ER	NA	0	0	MSH	ER	NA	NA	0	J45.909	0	1	NA	NA	NA	NA	NA	NA	NA	NA	I10	NA	NA	NA	NA	NA	NA	NA	N	N	N	Y	N	N	N	N	N	N	N	N	Y	N	N	N	N	N	N	N	Y
	INPATIENT	NA	4	1	MSH	IN	NA	NA	0	NA	0	0	NA	NA	NA	NA	NA	NA	NA	NA	NA	NA	NA	NA	NA	NA	NA	NA	N	N	N	N	N	N	N	N	N	N	N	N	N	N	N	N	N	N	N	N	Y
	INPATIENT	NA	0	0	MSH	IN	NA	NA	0	NA	0	0	NA	NA	NA	NA	NA	NA	NA	NA	NA	NA	NA	NA	NA	NA	NA	NA	N	N	N	N	N	N	N	N	N	N	N	N	N	N	N	N	N	N	Y	N	N
	INPATIENT	NA	7	1	MSH	IN	NA	NA	0	NA	0	0	NA	NA	NA	NA	NA	NA	NA	NA	I10	NA	NA	NA	NA	NA	NA	E11.22, E11.40, E11.51, E11.9	N	N	N	N	N	N	N	N	N	N	N	N	Y	N	N	N	N	N	Y	N	N
	INPATIENT	NA	2	1	MSH	IN	NA	NA	0	NA	0	0	NA	NA	NA	NA	NA	NA	NA	NA	NA	NA	NA	NA	NA	NA	NA	NA	N	N	N	N	N	N	N	N	N	N	N	N	N	N	N	N	N	N	Y	N	N
	OUTPATIENT	NA	0	0	MSH	CLI	NA	NA	0	NA	0	0	NA	NA	NA	NA	NA	NA	NA	NA	NA	NA	NA	NA	NA	NA	NA	NA	N	N	N	N	N	N	N	N	N	N	N	N	N	N	N	N	N	N	Y	N	N
	ER	NA	0	0	MSH	ER	NA	NA	0	NA	0	0	NA	NA	NA	NA	NA	NA	NA	NA	NA	NA	NA	NA	NA	NA	NA	NA	N	N	N	N	N	N	N	N	N	N	N	N	N	N	N	N	N	N	N	N	Y
	INPATIENT	NA	1	1	MSH	IN	NA	NA	0	NA	0	0	NA	NA	NA	NA	NA	NA	NA	NA	NA	NA	NA	NA	NA	NA	NA	NA	N	N	N	N	N	N	N	N	N	N	N	N	N	N	N	N	N	N	N	N	Y
	ER	NA	0	0	MSH	ER	NA	NA	0	NA	0	0	NA	NA	NA	NA	NA	NA	NA	NA	NA	NA	NA	NA	NA	NA	NA	NA	N	N	N	N	N	N	N	N	N	N	N	N	N	N	N	N	N	N	N	N	Y
	INPATIENT	NA	2	1	MSH	IN	NA	NA	0	NA	0	0	NA	NA	NA	NA	NA	NA	NA	NA	NA	NA	NA	NA	NA	NA	NA	NA	N	N	N	N	N	N	N	N	N	N	N	N	N	N	N	N	N	N	N	N	Y
	OUTPATIENT	NA	0	0	MSH	CLI	NA	NA	0	J45.901	0	1	NA	NA	NA	NA	NA	NA	NA	NA	I10	NA	NA	NA	NA	NA	NA	NA	N	N	N	Y	N	N	N	N	N	N	N	N	Y	N	N	N	N	N	Y	N	N
	OUTPATIENT	NA	0	0	MSH	CLI	NA	NA	0	NA	0	0	NA	NA	NA	NA	NA	NA	NA	NA	NA	NA	NA	NA	NA	NA	NA	NA	N	N	N	N	N	N	N	N	N	N	N	N	N	N	N	N	N	N	Y	N	N
	INPATIENT	NA	2	1	MSH	IN	NA	NA	0	NA	0	0	NA	NA	NA	NA	NA	NA	NA	NA	NA	NA	NA	NA	NA	NA	NA	NA	N	N	N	N	N	N	N	N	N	N	N	N	N	N	N	N	N	N	N	N	Y
	INPATIENT	NA	5	1	MSH	IN	J96.01, J96.02, J96.21, J96.22	NA	0	J43.2, J43.9, J44.1, J44.9, J45.909	1	1	NA	NA	NA	NA	J96.12	NA	NA	NA	I10	NA	NA	J96.21, J96.22	NA	NA	NA	E11.40, E11.42, E11.9	Y	N	N	Y	N	N	N	N	Y	N	N	N	Y	N	N	N	N	Y	N	N	Y
	OUTPATIENT	NA	0	0	MSH	CLI	NA	NA	0	NA	0	0	NA	NA	NA	NA	NA	NA	NA	NA	NA	NA	NA	NA	NA	NA	NA	NA	N	N	N	N	N	N	N	N	N	N	N	N	N	N	N	N	N	N	Y	N	N
	OUTPATIENT	NA	0	0	MSH	CLI	NA	NA	0	NA	0	0	NA	NA	NA	NA	NA	NA	NA	NA	NA	NA	NA	NA	NA	NA	NA	NA	N	N	N	N	N	N	N	N	N	N	N	N	N	N	N	N	N	N	Y	N	N
	OUTPATIENT	NA	0	0	MSH	CLI	NA	NA	0	NA	0	0	NA	NA	NA	NA	NA	NA	NA	NA	I10	NA	NA	NA	NA	NA	NA	NA	N	N	N	N	N	N	N	N	N	N	N	N	Y	N	N	N	N	N	Y	N	N
	OUTPATIENT	NA	0	0	MSH	CLI	NA	NA	0	NA	0	0	NA	NA	NA	NA	NA	NA	NA	NA	NA	NA	NA	NA	NA	NA	NA	NA	N	N	N	N	N	N	N	N	N	N	N	N	N	N	N	N	N	N	Y	N	N
	INPATIENT	NA	2	1	MSH	IN	NA	NA	0	NA	0	0	NA	NA	NA	NA	NA	NA	NA	NA	NA	NA	NA	NA	NA	NA	NA	NA	N	N	N	N	N	N	N	N	N	N	N	N	N	N	N	N	N	N	N	N	Y
	SMG	NA	0	0	MSH	CLI	NA	NA	0	NA	0	0	NA	NA	NA	NA	NA	NA	NA	NA	NA	NA	NA	NA	NA	NA	NA	NA	N	N	N	N	N	N	N	N	N	N	N	N	N	N	N	N	N	N	Y	N	N
	OUTPATIENT	NA	0	0	MSH	CLI	NA	NA	0	NA	0	0	NA	NA	NA	NA	NA	NA	NA	NA	NA	NA	NA	NA	NA	NA	NA	NA	N	N	N	N	N	N	N	N	N	N	N	N	N	N	N	N	N	N	Y	N	N
	INPATIENT	NA	6	1	MSH	IN	NA	NA	0	NA	0	0	NA	NA	NA	NA	NA	NA	NA	NA	NA	NA	NA	NA	NA	NA	NA	NA	N	N	N	N	N	N	N	N	N	N	N	N	N	N	N	N	N	N	N	N	Y
	INPATIENT	NA	6	1	MSH	IN	J96.00	NA	0	NA	0	0	NA	NA	NA	NA	NA	NA	NA	NA	I10	NA	NA	NA	NA	NA	NA	NA	Y	N	N	N	N	N	N	N	N	N	N	N	Y	N	N	N	N	N	Y	N	N
1	INPATIENT	NA	6	1	MSH	IN	J96.01	NA	0	J44.0, J44.9	1	0	NA	NA	NA	NA	NA	NA	NA	NA	NA	E66.9, Z68.30	NA	NA	NA	NA	NA	E11.22, E11.40, E11.42, E11.649, E11.65, E11.9	Y	N	N	Y	N	N	N	N	N	N	N	N	N	N	N	Y	N	N	Y	N	N
	INPATIENT	NA	4	1	MSH	IN	NA	NA	0	NA	0	0	NA	NA	NA	NA	NA	NA	NA	NA	NA	NA	NA	NA	NA	NA	NA	NA	N	N	N	N	N	N	N	N	N	N	N	N	N	N	N	N	N	N	N	N	Y
	INPATIENT	NA	4	1	MSH	IN	NA	NA	0	NA	0	0	NA	NA	NA	NA	NA	NA	NA	NA	NA	NA	NA	NA	NA	NA	NA	NA	N	N	N	N	N	N	N	N	N	N	N	N	N	N	N	N	N	N	Y	N	N
	INPATIENT	NA	4	1	MSH	IN	NA	C25.4, C25.9, C78.7	1	NA	0	0	NA	NA	NA	NA	NA	NA	NA	NA	I10	NA	NA	NA	NA	NA	NA	E11.29, E11.649, E11.65, E11.8, E11.9	N	Y	N	N	N	N	N	N	N	N	N	N	Y	N	N	N	N	N	Y	N	N
	INPATIENT	NA	1	1	MSH	IN	NA	NA	0	NA	0	0	NA	NA	NA	NA	NA	NA	NA	NA	NA	NA	NA	NA	NA	NA	NA	NA	N	N	N	N	N	N	N	N	N	N	N	N	N	Y	Y	N	N	N	N	N	Y
1	ER	NA	0	0	MSH	ER	NA	NA	0	NA	0	0	NA	NA	NA	NA	NA	NA	NA	NA	NA	NA	NA	NA	NA	NA	NA	NA	N	N	N	N	N	N	N	N	N	N	N	N	N	N	N	N	N	N	N	N	Y
	INPATIENT	NA	7	1	MSH	IN	NA	NA	0	NA	0	0	NA	NA	NA	NA	NA	NA	NA	NA	NA	NA	NA	NA	NA	NA	NA	NA	N	N	N	N	N	N	N	N	N	N	N	N	N	N	Y	N	N	N	N	N	Y
	INPATIENT	NA	7	1	MSH	IN	NA	NA	0	NA	0	0	NA	NA	NA	NA	NA	NA	NA	NA	NA	NA	NA	NA	NA	NA	NA	NA	N	N	N	N	N	N	N	N	N	N	N	N	N	N	N	N	N	N	N	N	Y
	INPATIENT	NA	1	1	MSH	IN	NA	NA	0	NA	0	0	NA	NA	NA	NA	NA	NA	NA	NA	NA	NA	NA	NA	NA	NA	NA	NA	N	N	N	N	N	N	N	N	N	N	N	N	N	N	N	N	N	N	N	N	Y
	INPATIENT	NA	1	1	MSH	IN	NA	NA	0	NA	0	0	NA	NA	NA	NA	NA	NA	NA	NA	NA	NA	NA	NA	NA	NA	NA	NA	N	N	N	N	N	N	N	N	N	N	N	N	N	N	N	N	N	N	N	N	Y
1	ER	NA	0	0	MSH	ER	NA	NA	0	NA	0	0	NA	NA	NA	NA	NA	NA	NA	NA	NA	NA	NA	NA	NA	NA	NA	NA	N	N	N	N	N	N	N	N	N	N	N	N	N	N	N	N	N	N	N	N	Y
	INPATIENT	NA	2	1	MSH	IN	NA	NA	0	NA	0	0	NA	NA	NA	NA	NA	NA	NA	NA	NA	NA	NA	NA	NA	NA	NA	NA	N	N	N	N	N	N	N	N	N	N	N	N	N	N	N	N	N	N	N	N	Y
	OUTPATIENT	NA	0	0	MSH	CLI	NA	NA	0	NA	0	0	NA	NA	NA	NA	NA	NA	NA	NA	NA	NA	NA	NA	NA	NA	NA	NA	N	N	N	N	N	N	N	N	N	N	N	N	N	N	N	N	N	N	Y	N	N
	OUTPATIENT	NA	0	0	MSH	CLI	NA	NA	0	NA	0	0	NA	NA	NA	NA	NA	NA	NA	NA	NA	NA	NA	NA	NA	NA	NA	NA	N	N	N	N	N	N	N	N	N	N	N	N	N	N	N	N	N	N	Y	N	N
	OUTPATIENT	NA	0	0	MSH	CLI	NA	NA	0	NA	0	0	NA	NA	NA	NA	NA	NA	NA	NA	NA	NA	NA	NA	NA	NA	NA	NA	N	N	N	N	N	N	N	N	N	N	N	N	N	N	N	N	N	N	Y	N	N
	INPATIENT	NA	2	1	MSH	INO	NA	NA	0	NA	0	0	NA	NA	NA	NA	NA	NA	NA	NA	NA	NA	NA	NA	NA	NA	NA	NA	N	N	N	N	N	N	N	N	N	N	N	N	N	N	N	N	N	N	Y	N	N
	INPATIENT	NA	2	1	MSH	IN	NA	NA	0	NA	0	0	NA	NA	NA	NA	NA	NA	NA	NA	NA	NA	NA	NA	NA	NA	NA	NA	N	N	N	N	N	N	N	N	N	N	N	N	N	N	N	N	N	N	N	N	Y
	ER	NA	0	0	MSH	ER	NA	NA	0	J44.9	1	0	NA	NA	NA	NA	NA	NA	NA	NA	I10	NA	NA	NA	NA	NA	NA	NA	N	N	N	Y	N	N	N	N	N	N	N	N	Y	N	N	N	N	N	Y	N	N
	SMG	NA	0	0	MSH	CLI	NA	NA	0	J45.909	0	1	NA	NA	NA	NA	NA	NA	NA	NA	I10	NA	NA	NA	NA	NA	NA	NA	N	N	N	Y	N	N	N	N	N	N	N	N	Y	N	N	N	N	N	Y	N	N
	OUTPATIENT	NA	0	0	MSH	CLI	NA	NA	0	J44.9, J45.20, J45.909	1	1	NA	NA	NA	NA	NA	NA	NA	NA	I10	E66.9	NA	NA	NA	NA	NA	NA	N	N	N	Y	N	N	N	N	N	N	N	N	Y	N	N	Y	N	N	Y	N	N
	SMG	NA	0	0	MSH	CLI	NA	NA	0	NA	0	0	NA	NA	NA	NA	NA	NA	NA	NA	NA	NA	NA	NA	NA	NA	NA	NA	N	N	N	N	N	N	N	N	N	N	N	N	N	N	N	N	N	N	Y	N	N
	ER	NA	1	1	MSH	ER	NA	NA	0	NA	0	0	NA	NA	NA	NA	NA	NA	NA	NA	NA	NA	NA	NA	NA	NA	NA	NA	N	N	N	N	N	N	N	N	N	N	N	N	N	N	N	N	N	N	Y	N	N
	ER	NA	0	0	MSH	ER	NA	NA	0	NA	0	0	NA	NA	NA	NA	NA	NA	NA	NA	NA	NA	NA	NA	NA	NA	NA	NA	N	N	N	N	N	N	N	N	N	N	N	N	N	N	N	N	N	N	Y	N	N
	ER	NA	0	0	MSH	ER	NA	NA	0	NA	0	0	NA	NA	NA	NA	NA	NA	NA	NA	NA	NA	NA	NA	NA	NA	NA	NA	N	N	N	N	N	N	N	N	N	N	N	N	N	N	N	N	N	N	Y	N	N
	OUTPATIENT	NA	0	0	MSH	CLI	NA	NA	0	NA	0	0	NA	NA	NA	NA	NA	NA	NA	NA	NA	NA	NA	NA	NA	NA	NA	NA	N	N	N	N	N	N	N	N	N	N	N	N	N	N	N	N	N	N	Y	N	N
	ER	NA	0	0	MSH	ER	NA	NA	0	NA	0	0	NA	NA	NA	NA	NA	NA	NA	NA	NA	NA	NA	NA	NA	NA	NA	NA	N	N	N	N	N	N	N	N	N	N	N	N	N	N	N	N	N	N	Y	N	N
	OUTPATIENT	NA	0	0	MSH	CLI	NA	NA	0	NA	0	0	NA	NA	NA	NA	NA	NA	NA	B20	NA	NA	NA	NA	NA	NA	NA	NA	N	N	Y	N	N	N	N	N	N	N	N	Y	N	N	N	N	N	N	N	N	N
	INPATIENT	NA	13	1	MSH	IN	NA	NA	0	NA	0	0	I25.2	NA	NA	NA	NA	NA	NA	NA	NA	NA	NA	NA	NA	NA	NA	NA	N	N	N	N	N	Y	N	N	N	N	N	N	N	N	N	N	N	N	N	N	Y
	INPATIENT	NA	3	1	MSH	IN	NA	NA	0	NA	0	0	NA	NA	NA	NA	NA	NA	NA	NA	NA	NA	NA	NA	NA	NA	NA	NA	N	N	N	N	N	N	N	N	N	N	N	N	N	N	N	N	N	N	Y	N	N
	OUTPATIENT	NA	-44103	0	MSH	RCR	J96.00	NA	0	NA	0	0	I11.0, I42.9, I50.22, I50.23, I50.33, I50.9	I13.0, I13.2	NA	N18.6	NA	NA	NA	NA	NA	E66.01, Z68.41	NA	NA	NA	NA	NA	NA	Y	N	N	N	Y	Y	N	Y	N	N	N	N	N	N	N	Y	N	N	Y	N	N
	OUTPATIENT	NA	-44053	0	MSH	RCR	NA	NA	0	NA	0	0	NA	NA	NA	I12.0, N18.5, N18.6	NA	NA	NA	NA	NA	NA	NA	NA	NA	NA	NA	NA	N	N	N	N	N	N	N	Y	N	N	N	N	N	N	N	N	N	N	Y	N	N
	OUTPATIENT	NA	-44217	0	MSH	RCR	NA	NA	0	J44.9, J45.909	1	1	I11.0, I25.10, I25.119, I25.2, I50.1, I50.9	I13.0, I13.11	NA	I12.0, N18.5, N18.6	J96.10	NA	NA	NA	I10	E66.01, E66.2, E66.9, Z68.43, Z68.44	NA	NA	NA	NA	NA	E11.21, E11.22, E11.649, E11.9	N	N	N	Y	Y	Y	N	Y	Y	N	N	N	Y	N	N	Y	N	N	Y	N	N
	INPATIENT	NA	3	1	MSH	IN	NA	NA	0	NA	0	0	NA	NA	NA	NA	NA	NA	NA	NA	NA	NA	NA	NA	NA	NA	NA	NA	N	N	N	N	N	N	N	N	N	N	N	N	N	Y	Y	N	N	N	Y	N	N
	OUTPATIENT	NA	-44137	0	MSH	RCR	NA	NA	0	J44.0, J44.9	1	0	I25.10, I50.32, I50.33	I13.0, I13.2	NA	N18.5, N18.6	NA	F03.90	NA	NA	NA	E66.01, E66.9, Z68.35, Z68.37, Z68.41	NA	NA	NA	NA	NA	E11.00, E11.21, E11.22, E11.319, E11.3593, E11.40, E11.51, E11.649, E11.65, E11.9	N	N	N	Y	Y	Y	N	Y	N	Y	N	N	N	N	N	Y	N	N	Y	N	N
	SMG	NA	0	0	MSH	CLI	NA	NA	0	NA	0	0	NA	NA	NA	NA	NA	NA	NA	NA	NA	NA	NA	NA	NA	NA	NA	NA	N	N	N	N	N	N	N	N	N	N	N	N	N	N	N	N	N	N	Y	N	N
	OUTPATIENT	NA	-44026	0	MSH	RCR	J96.21	NA	0	J44.9	1	0	I25.2	NA	NA	I12.0, N18.6	NA	NA	NA	NA	I10	E66.9, Z68.34	NA	J96.21	NA	NA	NA	E11.22, E11.36, E11.42, E11.51, E11.649, E11.65, E11.9	Y	N	N	Y	N	Y	N	Y	N	N	N	N	Y	N	N	Y	N	Y	Y	N	N
	OUTPATIENT	NA	-44224	0	MSH	RCR	J96.01	NA	0	NA	0	0	I25.10, I25.110, I50.9	I13.2	NA	I12.0, N18.5, N18.6	J42	NA	NA	NA	NA	NA	NA	NA	NA	NA	NA	E11.22, E11.319, E11.3213, E11.3293, E11.3299, E11.39, E11.40	Y	N	N	N	Y	Y	N	Y	Y	N	N	N	N	N	N	N	N	N	Y	N	N
	SMG	NA	0	0	MSH	CLI	NA	NA	0	NA	0	0	NA	NA	NA	NA	NA	NA	NA	NA	NA	NA	NA	NA	NA	NA	NA	NA	N	N	N	N	N	N	N	N	N	N	N	N	N	N	N	N	N	N	Y	N	N
1	OUTPATIENT	NA	-44131	0	MSH	RCR	J20.8	NA	0	NA	0	0	I50.32, I50.9	I13.2	NA	I12.0, N18.5, N18.6	NA	NA	NA	NA	NA	E66.9, Z68.41	NA	NA	NA	NA	NA	E11.21, E11.22, E11.3593, E11.649, E11.9	Y	N	N	N	Y	Y	N	Y	N	N	N	N	N	N	N	Y	N	N	Y	N	N
	INPATIENT	NA	2	1	MSH	IN	NA	NA	0	NA	0	0	NA	NA	NA	NA	NA	NA	NA	NA	NA	NA	NA	NA	NA	NA	NA	NA	N	N	N	N	N	N	N	N	N	N	N	N	N	N	N	N	N	N	N	N	Y
	INPATIENT	NA	1	1	MSH	IN	NA	NA	0	NA	0	0	NA	NA	NA	NA	NA	NA	NA	NA	NA	NA	NA	NA	NA	NA	NA	NA	N	N	N	N	N	N	N	N	N	N	N	N	N	N	N	N	N	N	Y	N	N
	ER	NA	2	1	MSH	ER	NA	NA	0	NA	0	0	NA	NA	NA	NA	NA	NA	NA	NA	NA	NA	NA	NA	NA	NA	NA	NA	N	N	N	N	N	N	N	N	N	N	N	N	N	N	N	N	N	N	N	N	Y
	ER	NA	0	0	MSH	ER	NA	NA	0	NA	0	0	NA	NA	NA	NA	NA	NA	NA	NA	NA	NA	NA	NA	NA	NA	NA	NA	N	N	N	N	N	N	N	N	N	N	N	N	N	N	N	N	N	N	Y	N	N
	INPATIENT	NA	1	1	MSH	INO	NA	NA	0	NA	0	0	NA	NA	NA	NA	NA	NA	NA	NA	NA	NA	NA	NA	NA	NA	NA	NA	N	N	N	N	N	N	N	N	N	N	N	N	N	N	N	N	N	N	N	N	Y
	INPATIENT	NA	2	1	MSH	IN	NA	K70.10	0	J45.909	0	1	NA	NA	NA	NA	NA	NA	NA	NA	I10	NA	NA	NA	NA	NA	NA	NA	N	Y	N	Y	N	N	N	N	N	N	N	N	Y	N	N	N	N	N	Y	N	N
	INPATIENT	NA	1	1	MSH	IN	NA	NA	0	NA	0	0	NA	NA	NA	NA	NA	NA	NA	NA	NA	NA	NA	NA	NA	NA	NA	NA	N	N	N	N	N	N	N	N	N	N	N	N	N	N	N	N	N	N	N	N	Y
	OUTPATIENT	NA	0	0	MSH	CLI	NA	NA	0	NA	0	0	NA	NA	NA	NA	NA	NA	NA	NA	NA	E66.01	NA	NA	NA	NA	NA	NA	N	N	N	N	N	N	N	N	N	N	N	N	N	N	N	Y	N	N	Y	N	N
	OUTPATIENT	NA	0	0	MSH	CLI	NA	NA	0	J45.909	0	1	NA	NA	NA	NA	NA	NA	NA	NA	I10	Z68.32	NA	NA	NA	NA	NA	NA	N	N	N	Y	N	N	N	N	N	N	N	N	Y	N	N	Y	N	N	Y	N	N
	OUTPATIENT	NA	0	0	MSH	CLI	NA	NA	0	NA	0	0	NA	NA	NA	NA	NA	NA	NA	NA	I10	NA	NA	NA	NA	NA	NA	NA	N	N	N	N	N	N	N	N	N	N	N	N	Y	N	N	N	N	N	Y	N	N
	INPATIENT	NA	2	1	MSH	IN	NA	NA	0	NA	0	0	NA	NA	NA	NA	NA	NA	NA	NA	NA	NA	NA	NA	NA	NA	NA	NA	N	N	N	N	N	N	N	N	N	N	N	N	N	N	N	N	N	N	N	N	Y
	OUTPATIENT	NA	0	0	MSH	CLI	NA	NA	0	NA	0	0	NA	NA	NA	NA	NA	NA	NA	NA	NA	NA	NA	NA	NA	NA	NA	NA	N	N	N	N	N	N	N	N	N	N	N	N	N	N	N	N	N	N	Y	N	N
	SMG	NA	0	0	MSH	CLI	NA	NA	0	NA	0	0	NA	NA	NA	NA	NA	NA	NA	NA	NA	NA	NA	NA	NA	NA	NA	NA	N	N	N	N	N	N	N	N	N	N	N	N	N	N	N	N	N	N	Y	N	N
	OUTPATIENT	NA	0	0	MSH	CLI	NA	NA	0	NA	0	0	NA	NA	NA	NA	NA	NA	NA	NA	NA	NA	NA	NA	NA	NA	NA	NA	N	N	N	N	N	N	N	N	N	N	N	N	N	N	N	N	N	N	Y	N	N
	SMG	NA	0	0	MSH	CLI	NA	NA	0	NA	0	0	NA	NA	NA	NA	NA	NA	NA	NA	I10	NA	NA	NA	NA	NA	NA	NA	N	N	N	N	N	N	N	N	N	N	N	N	Y	N	N	N	N	N	Y	N	N
	INPATIENT	NA	1	1	MSH	IN	NA	NA	0	NA	0	0	NA	NA	NA	NA	NA	NA	NA	NA	NA	NA	NA	NA	NA	NA	NA	NA	N	N	N	N	N	N	N	N	N	N	N	N	N	N	N	N	N	N	N	N	Y
	SMG	NA	0	0	MSH	CLI	NA	NA	0	NA	0	0	NA	NA	NA	NA	NA	NA	NA	NA	NA	NA	NA	NA	NA	NA	NA	NA	N	N	N	N	N	N	N	N	N	N	N	N	N	N	N	N	N	N	Y	N	N
	OUTPATIENT	NA	-44194	0	MSH	RCR	NA	NA	0	NA	0	0	I50.9	I13.2	NA	I12.0, N18.5, N18.6	NA	NA	NA	NA	NA	E66.01, Z68.41, Z68.42, Z68.43	NA	NA	NA	NA	NA	E11.22, E11.29, E11.42	N	N	N	N	Y	Y	N	Y	N	N	N	N	N	N	N	Y	N	N	Y	N	N
	OUTPATIENT	NA	-44194	0	MSH	RCR	J96.00	NA	0	J44.1, J44.9, J45.909	1	1	I25.10, I50.30, I50.32, I50.43, I50.9	I13.0, I13.2	NA	I12.0, N18.5, N18.6	NA	NA	NA	NA	NA	NA	NA	NA	NA	NA	NA	E11.21, E11.22, E11.65, E11.9	Y	N	N	Y	Y	Y	N	Y	N	N	N	N	N	N	N	N	N	N	Y	N	N
	OUTPATIENT	NA	0	0	MSH	CLI	NA	NA	0	NA	0	0	NA	NA	NA	NA	NA	NA	NA	NA	NA	NA	NA	NA	NA	NA	NA	NA	N	N	N	N	N	N	N	N	N	N	N	N	N	N	N	N	N	N	Y	N	N
	OUTPATIENT	NA	-44075	0	MSH	RCR	NA	NA	0	NA	0	0	I50.9	I13.2	NA	I12.0, N18.6	NA	NA	NA	NA	I10	NA	NA	NA	NA	NA	E10.51, E10.610, E10.621, E10.628, E10.65, E10.69	E11.21, E11.22, E11.3293, E11.3512, E11.3593, E11.40, E11.42, E11.69	N	N	N	N	Y	Y	N	Y	N	N	N	N	Y	N	N	N	N	N	Y	N	N
	SMG	NA	0	0	MSH	CLI	NA	NA	0	NA	0	0	NA	NA	NA	NA	NA	NA	NA	NA	NA	NA	NA	NA	NA	NA	NA	NA	N	N	N	N	N	N	N	N	N	N	N	N	N	N	N	N	N	N	Y	N	N
	OUTPATIENT	NA	-44142	0	MSH	RCR	NA	NA	0	NA	0	0	NA	NA	NA	I12.0, N18.6	NA	NA	NA	NA	NA	E66.01, E66.9	NA	NA	NA	NA	NA	NA	N	N	N	N	N	N	N	Y	N	N	N	N	N	N	N	Y	N	N	Y	N	N
	OUTPATIENT	NA	-44201	0	MSH	RCR	J96.21	NA	0	J44.1, J44.9, J45.901, J45.909, J84.10	1	1	I25.10, I25.110, I25.119, I25.2, I25.5, I25.84, I42.8, I50.20, I50.22, I50.23, I50.9	I13.0, I13.2	NA	I12.0, N18.5, N18.6	NA	NA	NA	NA	NA	NA	NA	J96.21	NA	NA	NA	E11.22, E11.3533, E11.36, E11.40, E11.42, E11.51, E11.9	Y	N	N	Y	Y	Y	N	Y	N	N	N	N	N	N	N	N	N	Y	Y	N	N
	INPATIENT	NA	5	1	MSH	IN	NA	NA	0	J45.909	0	1	NA	NA	NA	NA	NA	NA	NA	NA	NA	NA	NA	NA	NA	NA	NA	NA	N	N	N	Y	N	N	N	N	N	N	N	N	N	N	N	N	N	N	N	N	Y
	SMG	NA	0	0	MSH	CLI	NA	NA	0	NA	0	0	NA	NA	NA	NA	NA	NA	NA	NA	NA	NA	NA	NA	NA	NA	NA	NA	N	N	N	N	N	N	N	N	N	N	N	N	N	N	N	N	N	N	Y	N	N
	INPATIENT	NA	4	1	MSH	IN	J96.01, J96.02, J96.21, J96.22	NA	0	J44.0, J44.1, J44.9, J45.41, J45.909	1	1	I42.2, I71.2	NA	NA	NA	NA	NA	NA	NA	I10	NA	NA	J96.21, J96.22	NA	NA	NA	E11.22, E11.9	Y	N	N	Y	N	Y	N	N	N	N	N	N	Y	Y	Y	N	N	Y	Y	N	N
	INPATIENT	NA	1	1	MSH	IN	NA	NA	0	NA	0	0	NA	NA	NA	NA	NA	NA	NA	NA	NA	NA	NA	NA	NA	NA	NA	NA	N	N	N	N	N	N	N	N	N	N	N	N	N	N	N	N	N	N	N	N	Y
	INPATIENT	NA	3	1	MSH	IN	NA	NA	0	NA	0	0	NA	NA	NA	NA	NA	NA	NA	NA	NA	NA	NA	NA	NA	NA	NA	NA	N	N	N	N	N	N	N	N	N	N	N	N	N	N	N	N	N	N	N	N	Y
	INPATIENT	NA	1	1	MSH	IN	NA	NA	0	NA	0	0	NA	NA	NA	NA	NA	NA	NA	NA	NA	NA	NA	NA	NA	NA	NA	NA	N	N	N	N	N	N	N	N	N	N	N	N	N	Y	Y	N	N	N	N	N	Y
	INPATIENT	NA	1	1	MSH	INO	J96.21, J96.22	NA	0	J44.1, J44.9, J45.909	1	1	I11.0, I50.9	NA	NA	NA	NA	NA	NA	NA	I10	E66.01, E66.2, Z68.42	NA	J96.21, J96.22	NA	NA	NA	NA	Y	N	N	Y	N	Y	N	N	N	N	N	N	Y	N	N	Y	N	Y	N	N	Y
1	INPATIENT	NA	4	1	HCH	IN	J96.00, J96.01	K74.60	0	J44.0, J44.1, J44.9, J45.909	1	1	I11.0, I25.10, I25.2, I25.5, I42.8, I42.9, I50.20, I50.21, I50.22, I50.23, I50.43, I50.9	NA	NA	NA	NA	NA	NA	NA	I10	NA	NA	NA	NA	Z72.0	NA	NA	Y	Y	N	Y	N	Y	N	N	N	N	N	N	Y	N	N	N	N	N	N	N	Y
	ER	NA	0	0	MSH	ER	NA	NA	0	NA	0	0	NA	NA	NA	NA	NA	NA	NA	NA	NA	NA	NA	NA	NA	NA	NA	NA	N	N	N	N	N	N	N	N	N	N	N	N	N	N	N	N	N	N	N	N	Y
	INPATIENT	NA	3	1	MSH	IN	NA	NA	0	NA	0	0	NA	NA	NA	NA	NA	NA	NA	NA	NA	NA	NA	NA	NA	NA	NA	NA	N	N	N	N	N	N	N	N	N	N	N	N	N	N	N	N	N	N	Y	N	N
	INPATIENT	NA	1	1	MSH	IN	NA	NA	0	NA	0	0	NA	NA	NA	I12.0, N18.6	NA	NA	NA	NA	NA	NA	NA	NA	NA	NA	NA	NA	N	N	N	N	N	N	N	Y	N	N	N	N	N	N	N	N	N	N	Y	N	N
	INPATIENT	NA	2	1	MSH	IN	NA	NA	0	NA	0	0	NA	NA	NA	NA	NA	NA	NA	NA	NA	NA	NA	NA	NA	NA	NA	NA	N	N	N	N	N	N	N	N	N	N	N	N	N	N	N	N	N	N	Y	N	N
	INPATIENT	NA	1	1	MSH	IN	NA	NA	0	NA	0	0	NA	NA	NA	NA	NA	NA	NA	NA	NA	NA	NA	NA	NA	NA	NA	NA	N	N	N	N	N	N	N	N	N	N	N	N	N	N	N	N	N	N	N	N	Y
	INPATIENT	NA	1	1	MSH	IN	NA	NA	0	NA	0	0	NA	NA	NA	NA	NA	NA	NA	NA	NA	E66.9	NA	NA	NA	NA	NA	NA	N	N	N	N	N	N	N	N	N	N	N	N	N	N	N	Y	N	N	N	N	Y
	ER	NA	0	0	MSH	ER	NA	NA	0	NA	0	0	NA	NA	NA	NA	NA	NA	NA	NA	NA	NA	NA	NA	NA	NA	NA	NA	N	N	N	N	N	N	N	N	N	N	N	N	N	N	N	N	N	N	Y	N	N
	INPATIENT	NA	4	1	MSH	IN	NA	NA	0	J44.1, J44.9, J45.901, J45.909	1	1	NA	NA	NA	NA	NA	NA	NA	NA	I10	NA	NA	NA	NA	NA	NA	E11.9	N	N	N	Y	N	N	N	N	N	N	N	N	Y	N	N	N	N	N	Y	N	N
	INPATIENT	NA	1	1	MSH	IN	NA	NA	0	NA	0	0	NA	NA	NA	NA	NA	NA	NA	NA	NA	NA	NA	NA	NA	NA	NA	NA	N	N	N	N	N	N	N	N	N	N	N	N	N	N	N	N	N	N	N	N	Y
	ER	NA	1	1	MSH	ER	NA	NA	0	NA	0	0	NA	NA	NA	NA	NA	NA	NA	NA	NA	NA	NA	NA	NA	NA	NA	NA	N	N	N	N	N	N	N	N	N	N	N	N	N	N	N	N	N	N	Y	N	N
	INPATIENT	NA	2	1	MSH	IN	NA	NA	0	NA	0	0	NA	NA	NA	NA	NA	NA	NA	NA	NA	E66.9	NA	NA	NA	NA	NA	NA	N	N	N	N	N	N	N	N	N	N	N	N	N	N	N	Y	N	N	N	N	Y
	INPATIENT	NA	8	1	MSH	IN	J96.01	NA	0	NA	0	0	NA	NA	NA	NA	NA	NA	NA	NA	I10	E66.01	NA	NA	NA	NA	NA	NA	Y	N	N	N	N	N	N	N	N	N	N	N	Y	N	Y	Y	N	N	Y	N	N
	INPATIENT	NA	2	1	MSH	IN	NA	NA	0	NA	0	0	NA	NA	NA	NA	NA	NA	NA	NA	NA	NA	NA	NA	NA	NA	NA	NA	N	N	N	N	N	N	N	N	N	N	N	N	N	N	N	N	N	N	Y	N	N
	INPATIENT	NA	2	1	MSH	IN	NA	NA	0	NA	0	0	NA	NA	NA	NA	NA	NA	NA	NA	NA	NA	NA	NA	NA	NA	NA	NA	N	N	N	N	N	N	N	N	N	N	N	N	N	N	N	N	N	N	Y	N	N
	INPATIENT	NA	2	1	MSH	IN	NA	NA	0	NA	0	0	NA	NA	NA	NA	NA	NA	NA	NA	NA	NA	NA	NA	NA	NA	NA	NA	N	N	N	N	N	N	N	N	N	N	N	N	N	N	N	N	N	N	N	N	Y
	INPATIENT	NA	2	1	MSH	IN	NA	NA	0	NA	0	0	NA	NA	NA	NA	NA	NA	NA	NA	NA	NA	NA	NA	NA	NA	NA	NA	N	N	N	N	N	N	N	N	N	N	N	N	N	N	N	N	N	N	N	N	Y
	INPATIENT	NA	4	1	MSH	IN	NA	NA	0	NA	0	0	NA	NA	I67.2, I67.5	NA	NA	F01.50	NA	NA	I10	E66.9, Z68.32	NA	NA	NA	NA	NA	E11.65, E11.9	N	N	N	N	N	N	Y	N	N	Y	N	N	Y	N	N	Y	N	N	Y	N	N
	INPATIENT	NA	2	1	MSH	IN	NA	NA	0	NA	0	0	I11.0, I25.10, I25.2, I25.5, I42.8, I42.9, I50.21, I50.22, I50.23, I50.9	I13.0	NA	NA	NA	NA	NA	NA	NA	NA	NA	NA	NA	NA	NA	E11.22	N	N	N	N	Y	Y	N	N	N	N	N	N	N	N	N	N	N	N	Y	N	N
	INPATIENT	NA	13	1	MSH	IN	J96.01	C77.3, C78.00, C78.2	1	NA	0	0	NA	NA	NA	NA	NA	NA	NA	NA	I10	E66.01	NA	NA	NA	NA	NA	NA	Y	Y	N	N	N	N	N	N	N	N	N	N	Y	N	N	Y	N	N	Y	N	N
	INPATIENT	NA	3	1	MSH	IN	NA	NA	0	NA	0	0	NA	NA	NA	NA	NA	NA	NA	NA	NA	NA	NA	NA	NA	NA	NA	NA	N	N	N	N	N	N	N	N	N	N	N	N	N	N	N	N	N	N	N	N	Y
	INPATIENT	NA	3	1	MSH	IN	NA	NA	0	J45.909	0	1	NA	NA	NA	NA	NA	NA	NA	NA	I10	NA	NA	NA	NA	NA	NA	NA	N	N	N	Y	N	N	N	N	N	N	N	N	Y	N	N	N	N	N	Y	N	N
	INPATIENT	NA	2	1	MSH	IN	NA	NA	0	NA	0	0	NA	NA	NA	NA	NA	NA	NA	NA	NA	NA	NA	NA	NA	NA	NA	NA	N	N	N	N	N	N	N	N	N	N	N	N	N	N	N	N	N	N	N	N	Y
	INPATIENT	NA	4	1	MSH	IN	NA	NA	0	NA	0	0	NA	NA	NA	NA	NA	NA	NA	NA	NA	NA	NA	NA	NA	NA	NA	NA	N	N	N	N	N	N	N	N	N	N	N	N	N	N	N	N	N	N	N	N	Y
	INPATIENT	NA	17	1	MSH	IN	NA	NA	0	NA	0	0	NA	NA	NA	NA	NA	NA	NA	NA	NA	NA	NA	NA	NA	NA	NA	NA	N	N	N	N	N	N	N	N	N	N	N	N	N	N	Y	N	N	N	N	N	Y
	ER	NA	0	0	MSH	ER	NA	NA	0	NA	0	0	NA	NA	NA	NA	NA	NA	NA	NA	NA	NA	NA	NA	NA	NA	NA	NA	N	N	N	N	N	N	N	N	N	N	N	N	N	N	N	N	N	N	Y	N	N
1	INPATIENT	NA	4	1	MSH	IN	NA	NA	0	NA	0	0	NA	NA	NA	NA	NA	NA	NA	NA	NA	NA	NA	NA	NA	NA	NA	NA	N	N	N	N	N	N	N	N	N	N	N	N	N	Y	Y	N	N	N	N	N	Y
	INPATIENT	NA	2	1	MSH	IN	NA	NA	0	NA	0	0	NA	NA	NA	NA	NA	NA	NA	NA	NA	NA	NA	NA	NA	NA	NA	NA	N	N	N	N	N	N	N	N	N	N	N	N	N	N	Y	N	N	N	N	N	Y
	OUTPATIENT	NA	0	0	MSH	CLI	NA	NA	0	NA	0	0	NA	NA	NA	NA	NA	NA	NA	NA	NA	E66.9	NA	NA	NA	NA	NA	NA	N	N	N	N	N	N	N	N	N	N	N	N	N	N	N	Y	N	N	Y	N	N
	SMG	NA	0	0	MSH	CLI	NA	NA	0	J45.909	0	1	NA	NA	NA	NA	NA	NA	NA	NA	I10	NA	NA	NA	NA	NA	NA	NA	N	N	N	Y	N	N	N	N	N	N	N	N	Y	N	N	N	N	N	Y	N	N
	OUTPATIENT	NA	0	0	MSH	CLI	J20.9	NA	0	NA	0	0	NA	NA	NA	NA	NA	NA	NA	NA	I10	NA	NA	NA	NA	NA	NA	E11.22, E11.9	Y	N	N	N	N	N	N	N	N	N	N	N	Y	N	N	N	N	N	Y	N	N
1	ER	NA	0	0	MSH	ER	NA	NA	0	NA	0	0	NA	NA	NA	NA	NA	NA	NA	NA	NA	NA	NA	NA	NA	NA	NA	NA	N	N	N	N	N	N	N	N	N	N	N	N	N	N	N	N	N	N	N	N	Y
	OUTPATIENT	NA	1	1	MSH	SDC	NA	NA	0	NA	0	0	NA	NA	NA	NA	NA	NA	NA	NA	NA	NA	NA	NA	NA	NA	NA	NA	N	N	N	N	N	N	N	N	N	N	N	N	N	N	N	N	N	N	N	N	Y
	OUTPATIENT	NA	-44200	0	MSH	RCR	NA	NA	0	J44.0, J44.1, J44.9, J45.901	1	1	NA	NA	NA	I12.0, N18.5, N18.6	NA	NA	NA	NA	NA	E66.9	NA	NA	NA	NA	NA	NA	N	N	N	Y	N	N	N	Y	N	N	N	N	N	N	N	Y	N	N	Y	N	N
	ER	NA	0	0	MSH	ER	NA	NA	0	NA	0	0	NA	NA	NA	NA	NA	NA	NA	NA	NA	NA	NA	NA	NA	NA	NA	NA	N	N	N	N	N	N	N	N	N	N	N	N	N	N	N	N	N	N	Y	N	N
	ER	NA	0	0	MSH	ER	NA	NA	0	NA	0	0	NA	NA	NA	NA	NA	NA	NA	NA	NA	NA	NA	NA	NA	NA	NA	NA	N	N	N	N	N	N	N	N	N	N	N	N	N	N	N	N	N	N	N	N	Y
	INPATIENT	NA	11	1	MSH	IN	NA	NA	0	J45.909	0	1	NA	NA	NA	NA	J96.10	NA	NA	NA	NA	NA	NA	NA	NA	Z72.0	NA	NA	N	N	N	Y	N	N	N	N	Y	N	N	N	N	N	Y	N	N	N	Y	N	N
	INPATIENT	NA	3	1	MSH	IN	NA	NA	0	NA	0	0	NA	NA	NA	NA	NA	NA	NA	NA	NA	NA	NA	NA	NA	NA	NA	NA	N	N	N	N	N	N	N	N	N	N	N	N	N	N	N	N	N	N	N	N	Y
	INPATIENT	NA	14	1	MSH	IN	NA	NA	0	NA	0	0	NA	NA	NA	NA	NA	NA	NA	NA	NA	NA	NA	NA	NA	NA	NA	NA	N	N	N	N	N	N	N	N	N	N	N	N	N	N	N	N	N	N	N	N	Y
	INPATIENT	NA	10	1	MSH	IN	NA	NA	0	NA	0	0	NA	NA	NA	NA	NA	NA	NA	NA	NA	E66.9	NA	NA	NA	NA	NA	NA	N	N	N	N	N	N	N	N	N	N	N	N	N	N	Y	Y	N	N	Y	N	N
	SMG	NA	0	0	MSH	CLI	NA	NA	0	NA	0	0	NA	NA	NA	NA	NA	NA	NA	NA	NA	E66.01, Z68.42	NA	NA	NA	NA	NA	NA	N	N	N	N	N	N	N	N	N	N	N	N	N	N	N	Y	N	N	Y	N	N
	INPATIENT	NA	4	1	MSH	IN	NA	NA	0	NA	0	0	NA	NA	NA	NA	NA	NA	NA	NA	NA	NA	NA	NA	NA	NA	NA	NA	N	N	N	N	N	N	N	N	N	N	N	N	N	N	N	N	N	N	Y	N	N
	SMG	NA	0	0	MSH	CLI	NA	NA	0	NA	0	0	NA	NA	NA	NA	NA	NA	NA	NA	NA	NA	NA	NA	NA	NA	NA	NA	N	N	N	N	N	N	N	N	N	N	N	N	N	N	N	N	N	N	Y	N	N
	INPATIENT	NA	2	1	MSH	IN	NA	NA	0	NA	0	0	NA	NA	NA	NA	NA	NA	NA	NA	NA	E66.01	NA	NA	NA	NA	NA	NA	N	N	N	N	N	N	N	N	N	N	N	N	N	N	N	Y	N	N	N	N	Y
	SMG	NA	0	0	MSH	CLI	NA	NA	0	NA	0	0	NA	NA	NA	NA	NA	NA	NA	NA	NA	NA	NA	NA	NA	NA	NA	NA	N	N	N	N	N	N	N	N	N	N	N	N	N	N	N	N	N	N	Y	N	N
	SMG	NA	0	0	MSH	CLI	NA	NA	0	NA	0	0	NA	NA	NA	NA	NA	NA	NA	NA	I10	E66.01, Z68.39, Z68.41	NA	NA	NA	NA	NA	NA	N	N	N	N	N	N	N	N	N	N	N	N	Y	N	N	Y	N	N	Y	N	N
	ER	NA	0	0	MSH	ER	NA	NA	0	NA	0	0	NA	NA	NA	NA	NA	NA	NA	NA	NA	NA	NA	NA	NA	NA	NA	NA	N	N	N	N	N	N	N	N	N	N	N	N	N	N	N	N	N	N	N	N	Y
	INPATIENT	NA	2	1	MSH	IN	NA	NA	0	NA	0	0	NA	NA	NA	NA	NA	NA	NA	NA	NA	NA	NA	NA	NA	NA	NA	NA	N	N	N	N	N	N	N	N	N	N	N	N	N	N	N	N	N	N	N	N	Y
	INPATIENT	NA	3	1	MSH	IN	NA	NA	0	J45.909	0	1	NA	NA	NA	NA	NA	NA	NA	NA	NA	E66.9	NA	NA	NA	NA	NA	NA	N	N	N	Y	N	N	N	N	N	N	N	N	N	N	N	Y	N	N	N	N	Y
	INPATIENT	NA	3	1	MSH	IN	NA	NA	0	NA	0	0	NA	NA	NA	NA	NA	NA	NA	NA	NA	NA	NA	NA	NA	NA	NA	NA	N	N	N	N	N	N	N	N	N	N	N	N	N	N	N	N	N	N	N	N	Y
	INPATIENT	NA	5	1	MSH	IN	NA	NA	0	NA	0	0	I25.2, I42.9	NA	NA	NA	NA	NA	NA	NA	I10	NA	NA	NA	NA	NA	NA	NA	N	N	N	N	N	Y	N	N	N	N	N	N	Y	N	N	N	N	N	Y	N	N
	ER	NA	0	0	MSH	ER	NA	NA	0	NA	0	0	NA	NA	NA	NA	NA	NA	NA	NA	NA	NA	NA	NA	NA	NA	NA	NA	N	N	N	N	N	N	N	N	N	N	N	N	N	N	N	N	N	N	Y	N	N
	INPATIENT	NA	2	1	MSH	IN	NA	NA	0	NA	0	0	NA	NA	NA	NA	NA	NA	NA	NA	NA	NA	NA	NA	NA	NA	NA	NA	N	N	N	N	N	N	N	N	N	N	N	N	N	N	N	N	N	N	N	N	Y
	INPATIENT	NA	1	1	MSH	IN	NA	NA	0	NA	0	0	NA	NA	NA	NA	NA	NA	NA	NA	NA	NA	NA	NA	NA	NA	NA	NA	N	N	N	N	N	N	N	N	N	N	N	N	N	N	Y	N	N	N	N	N	Y
	INPATIENT	NA	1	1	MSH	IN	NA	NA	0	J43.9, J45.901, J45.909	0	1	I11.0, I50.33, I50.9	I13.0	NA	NA	NA	NA	NA	NA	NA	NA	NA	NA	NA	NA	NA	E11.22	N	N	N	Y	Y	Y	N	N	N	N	N	N	N	N	N	N	N	N	Y	N	N
1	INPATIENT	NA	3	1	MSH	IN	NA	NA	0	NA	0	0	I50.9	I13.0	NA	NA	NA	F03.90	NA	NA	NA	NA	NA	NA	NA	NA	NA	E11.22, E11.65	N	N	N	N	Y	Y	N	N	N	Y	N	N	N	N	N	N	N	N	Y	N	N
	ER	NA	0	0	MSH	ER	NA	NA	0	NA	0	0	NA	NA	NA	NA	NA	NA	NA	NA	NA	NA	NA	NA	NA	NA	NA	E11.9	N	N	N	N	N	N	N	N	N	N	N	N	N	N	N	N	N	N	Y	N	N
	INPATIENT	NA	3	1	MSH	IN	NA	NA	0	NA	0	0	NA	NA	NA	NA	NA	NA	NA	NA	NA	E66.9	NA	NA	NA	NA	NA	E11.9	N	N	N	N	N	N	N	N	N	N	N	N	N	N	N	Y	N	N	N	N	Y
	INPATIENT	NA	12	1	MSH	IN	NA	NA	0	NA	0	0	NA	NA	NA	NA	NA	NA	NA	NA	NA	NA	NA	NA	NA	NA	NA	NA	N	N	N	N	N	N	N	N	N	N	N	N	N	N	N	N	N	N	Y	N	N
	INPATIENT	NA	5	1	MSH	IN	NA	NA	0	NA	0	0	NA	NA	NA	NA	NA	NA	NA	NA	I10	E66.01, Z68.41	NA	NA	NA	NA	NA	NA	N	N	N	N	N	N	N	N	N	N	N	N	Y	N	Y	Y	N	N	Y	N	N
	INPATIENT	NA	2	1	MSH	IN	NA	NA	0	NA	0	0	I25.10	NA	NA	NA	NA	NA	NA	NA	I10	NA	NA	NA	NA	NA	NA	E11.9	N	N	N	N	N	Y	N	N	N	N	N	N	Y	N	N	N	N	N	N	N	Y
	SMG	NA	0	0	MSH	CLI	NA	NA	0	NA	0	0	NA	NA	NA	NA	NA	NA	NA	NA	NA	NA	NA	NA	NA	NA	NA	NA	N	N	N	N	N	N	N	N	N	N	N	N	N	N	N	N	N	N	Y	N	N
	INPATIENT	NA	3	1	MSH	IN	NA	NA	0	NA	0	0	NA	NA	NA	NA	NA	NA	NA	NA	NA	NA	NA	NA	NA	NA	NA	NA	N	N	N	N	N	N	N	N	N	N	N	N	N	N	N	N	N	N	N	N	Y
	SMG	NA	0	0	MSH	CLI	NA	NA	0	NA	0	0	NA	NA	NA	NA	NA	NA	NA	NA	I10	NA	NA	NA	NA	NA	NA	E11.9	N	N	N	N	N	N	N	N	N	N	N	N	Y	N	N	N	N	N	Y	N	N
	OUTPATIENT	NA	0	0	MSH	CLI	NA	NA	0	NA	0	0	NA	NA	NA	NA	NA	NA	NA	NA	NA	NA	NA	NA	NA	NA	NA	NA	N	N	N	N	N	N	N	N	N	N	N	N	N	N	N	N	N	N	Y	N	N
	INPATIENT	NA	2	1	MSH	IN	NA	NA	0	J44.1, J44.9, J45.41, J45.901, J45.909	1	1	NA	NA	NA	NA	NA	NA	NA	NA	I10	NA	NA	NA	NA	Z72.0	NA	NA	N	N	N	Y	N	N	N	N	N	N	N	N	Y	N	N	N	N	N	N	N	Y
	OUTPATIENT	NA	0	0	MSH	CLI	NA	NA	0	NA	0	0	NA	NA	NA	NA	NA	NA	NA	NA	NA	NA	NA	NA	NA	NA	NA	NA	N	N	N	N	N	N	N	N	N	N	N	N	N	N	N	N	N	N	Y	N	N
	SMG	NA	0	0	MSH	CLI	NA	NA	0	NA	0	0	NA	NA	NA	NA	NA	NA	O24.111, O24.112, O24.113, O24.313	NA	NA	E66.01, E66.9	NA	NA	NA	NA	NA	E11.9	N	N	N	N	N	N	N	N	N	N	Y	N	N	N	N	Y	N	N	Y	N	N
	INPATIENT	NA	3	1	MSH	IN	NA	NA	0	NA	0	0	NA	NA	NA	NA	NA	NA	NA	NA	NA	NA	NA	NA	NA	NA	NA	NA	N	N	N	N	N	N	N	N	N	N	N	N	N	N	N	N	N	N	N	N	Y
	OUTPATIENT	NA	0	0	MSH	CLI	NA	NA	0	NA	0	0	NA	NA	NA	NA	NA	NA	NA	NA	NA	NA	NA	NA	NA	NA	NA	NA	N	N	N	N	N	N	N	N	N	N	N	N	N	N	N	N	N	N	Y	N	N
	ER	NA	1	1	MSH	ER	NA	NA	0	J45.909	0	1	NA	NA	NA	NA	NA	NA	NA	NA	NA	NA	NA	NA	NA	NA	NA	NA	N	N	N	Y	N	N	N	N	N	N	N	N	N	N	N	N	N	N	N	N	Y
	INPATIENT	NA	10	1	MSH	IN	NA	NA	0	NA	0	0	NA	NA	NA	I12.0, N18.6	NA	NA	NA	NA	NA	NA	NA	NA	NA	NA	NA	NA	N	N	N	N	N	N	N	Y	N	N	N	N	N	N	N	N	N	N	N	N	Y
	INPATIENT	NA	6	1	MSH	IN	NA	NA	0	NA	0	0	NA	NA	NA	NA	NA	NA	NA	NA	I10	E66.01, Z68.41	NA	NA	NA	Z72.0	NA	E11.00, E11.22, E11.51, E11.621, E11.622, E11.65	N	N	N	N	N	N	N	N	N	N	N	N	Y	N	N	Y	N	N	Y	N	N
	INPATIENT	NA	1	1	MSH	INO	NA	NA	0	NA	0	0	NA	NA	NA	NA	NA	NA	NA	NA	I10	NA	NA	NA	NA	NA	NA	E11.9	N	N	N	N	N	N	N	N	N	N	N	N	Y	N	N	N	N	N	Y	N	N
	ER	NA	1	1	MSH	ER	NA	NA	0	NA	0	0	NA	NA	NA	NA	NA	NA	NA	NA	NA	NA	NA	NA	NA	NA	NA	NA	N	N	N	N	N	N	N	N	N	N	N	N	N	N	N	N	N	N	N	N	Y
	ER	NA	0	0	MSH	ER	NA	NA	0	NA	0	0	I11.0, I25.10, I25.2, I50.30	NA	NA	NA	NA	NA	NA	NA	I10	E66.9, Z68.37	NA	NA	NA	NA	NA	E11.40, E11.51, E11.59, E11.621, E11.649, E11.65, E11.69, E11.9	N	N	N	N	N	Y	N	N	N	N	N	N	Y	N	N	Y	N	N	Y	N	N
	SMG	NA	0	0	MSH	CLI	NA	NA	0	J45.909	0	1	NA	NA	NA	NA	NA	NA	NA	NA	NA	E66.01, E66.9	NA	NA	NA	NA	NA	NA	N	N	N	Y	N	N	N	N	N	N	N	N	N	N	N	Y	N	N	Y	N	N
	INPATIENT	NA	3	1	MSH	IN	NA	NA	0	NA	0	0	NA	NA	NA	NA	NA	NA	NA	NA	NA	NA	NA	NA	NA	NA	NA	NA	N	N	N	N	N	N	N	N	N	N	N	N	N	N	N	N	N	N	N	N	Y
	INPATIENT	NA	2	1	MSH	IN	NA	NA	0	NA	0	0	NA	NA	NA	NA	NA	NA	NA	NA	NA	NA	NA	NA	NA	NA	NA	NA	N	N	N	N	N	N	N	N	N	N	N	N	N	N	N	N	N	N	N	N	Y
	INPATIENT	NA	2	1	MSH	IN	J96.01, J96.02	NA	0	J44.0, J44.1, J44.9	1	0	I11.0, I50.32, I50.9	NA	NA	NA	NA	NA	NA	NA	NA	E66.01, E66.2, Z68.44	NA	NA	NA	NA	NA	NA	Y	N	N	Y	N	Y	N	N	N	N	N	N	N	N	N	Y	N	N	N	N	Y
	ER	NA	0	0	MSH	ER	NA	NA	0	J45.909	0	1	I50.9	NA	NA	NA	NA	NA	NA	NA	I10	NA	NA	NA	NA	NA	NA	E11.638, E11.9	N	N	N	Y	N	Y	N	N	N	N	N	N	Y	N	N	N	N	N	Y	N	N
	INPATIENT	NA	7	1	MSH	IN	NA	NA	0	NA	0	0	NA	NA	NA	NA	NA	NA	NA	NA	NA	NA	NA	NA	NA	NA	NA	NA	N	N	N	N	N	N	N	N	N	N	N	N	N	N	N	N	N	N	N	N	Y
	INPATIENT	NA	2	1	MSH	IN	NA	NA	0	J44.1	1	0	NA	NA	NA	NA	NA	NA	NA	NA	NA	NA	NA	NA	NA	NA	NA	NA	N	N	N	Y	N	N	N	N	N	N	N	N	N	N	N	N	N	N	Y	N	N
	INPATIENT	NA	6	1	MSH	IN	NA	NA	0	NA	0	0	NA	NA	NA	NA	NA	NA	NA	NA	I10	NA	NA	NA	NA	NA	NA	E11.51, E11.622, E11.9	N	N	N	N	N	N	N	N	N	N	N	N	Y	N	N	N	N	N	N	N	Y
	INPATIENT	NA	9	1	MSH	IN	NA	NA	0	NA	0	0	NA	NA	NA	NA	NA	NA	NA	NA	NA	NA	NA	NA	NA	NA	NA	NA	N	N	N	N	N	N	N	N	N	N	N	N	N	N	N	N	N	N	N	N	Y
	INPATIENT	NA	2	1	MSH	IN	NA	NA	0	NA	0	0	NA	NA	NA	NA	NA	NA	NA	NA	NA	NA	NA	NA	NA	NA	NA	NA	N	N	N	N	N	N	N	N	N	N	N	N	N	N	N	N	N	N	Y	N	N
	INPATIENT	NA	10	1	MSH	IN	NA	NA	0	NA	0	0	NA	NA	NA	NA	NA	NA	NA	NA	NA	NA	NA	NA	NA	NA	NA	E11.621, E11.65	N	N	N	N	N	N	N	N	N	N	N	N	N	N	Y	N	N	N	N	N	Y
	INPATIENT	NA	5	1	MSH	IN	NA	NA	0	J45.909	0	1	NA	NA	NA	NA	NA	NA	NA	NA	I10	NA	NA	NA	NA	NA	NA	NA	N	N	N	Y	N	N	N	N	N	N	N	N	Y	N	N	N	N	N	Y	N	N
	ER	NA	0	0	MSH	ER	NA	NA	0	NA	0	0	NA	NA	NA	NA	NA	NA	NA	NA	NA	NA	NA	NA	NA	NA	NA	NA	N	N	N	N	N	N	N	N	N	N	N	N	N	N	N	N	N	N	Y	N	N
	ER	NA	0	0	MSH	ER	NA	NA	0	NA	0	0	NA	NA	NA	NA	NA	NA	NA	NA	NA	NA	NA	NA	NA	NA	NA	NA	N	N	N	N	N	N	N	N	N	N	N	N	N	N	N	N	N	N	N	N	Y
1	INPATIENT	NA	1	1	MSH	IN	NA	NA	0	NA	0	0	NA	NA	I67.2	NA	NA	NA	NA	NA	NA	E66.01, Z68.45	NA	NA	NA	NA	NA	E11.22	N	N	N	N	N	N	Y	N	N	N	N	N	N	Y	Y	Y	N	N	N	N	Y
	INPATIENT	NA	6	1	MSH	IN	NA	NA	0	J44.9, J84.10	1	0	NA	NA	NA	NA	J96.10	NA	NA	NA	NA	NA	NA	NA	NA	NA	NA	NA	N	N	N	Y	N	N	N	N	Y	N	N	N	N	N	Y	N	N	N	N	N	Y
	INPATIENT	NA	3	1	MSH	IN	NA	NA	0	NA	0	0	NA	NA	NA	NA	NA	NA	NA	NA	NA	NA	NA	NA	NA	NA	NA	NA	N	N	N	N	N	N	N	N	N	N	N	N	N	N	N	N	N	N	Y	N	N
	OUTPATIENT	NA	0	0	MSH	REF	NA	NA	0	NA	0	0	NA	NA	NA	NA	NA	NA	NA	NA	NA	E66.9	NA	NA	NA	NA	NA	NA	N	N	N	N	N	N	N	N	N	N	N	N	N	N	N	Y	N	N	Y	N	N
	INPATIENT	NA	1	1	MSH	IN	NA	NA	0	NA	0	0	NA	NA	NA	NA	NA	NA	NA	NA	NA	NA	NA	NA	NA	NA	NA	NA	N	N	N	N	N	N	N	N	N	N	N	N	N	N	Y	N	N	N	N	N	Y
	INPATIENT	NA	3	1	MSH	IN	NA	NA	0	NA	0	0	NA	NA	NA	NA	NA	NA	NA	NA	NA	NA	NA	NA	NA	NA	NA	NA	N	N	N	N	N	N	N	N	N	N	N	N	N	N	N	N	N	N	Y	N	N
	OUTPATIENT	NA	0	0	MSH	CLI	NA	NA	0	NA	0	0	NA	NA	NA	NA	NA	NA	NA	NA	NA	NA	NA	NA	NA	NA	NA	NA	N	N	Y	N	N	N	N	N	N	N	N	N	N	N	N	N	N	N	N	N	N
	OUTPATIENT	NA	0	0	MSH	CLI	NA	NA	0	NA	0	0	NA	NA	NA	NA	NA	NA	NA	NA	I10	NA	NA	NA	NA	NA	NA	E11.36, E11.65, E11.9	N	N	N	N	N	N	N	N	N	N	N	N	Y	N	N	N	N	N	Y	N	N
	INPATIENT	NA	0	0	MSH	INO	NA	NA	0	NA	0	0	NA	NA	NA	NA	NA	NA	NA	NA	NA	NA	NA	NA	NA	NA	NA	NA	N	N	N	N	N	N	N	N	N	N	N	N	N	N	N	N	N	N	N	N	Y
	OUTPATIENT	NA	0	0	MSH	CLI	NA	NA	0	NA	0	0	NA	NA	NA	NA	NA	NA	NA	NA	NA	NA	NA	NA	NA	NA	NA	E11.9	N	N	N	N	N	N	N	N	N	N	N	N	N	N	N	N	N	N	Y	N	N
	SMG	NA	0	0	MSH	CLI	NA	C77.3	1	NA	0	0	NA	NA	NA	NA	NA	NA	NA	NA	NA	NA	NA	NA	NA	NA	NA	NA	N	Y	N	N	N	N	N	N	N	N	N	N	N	N	N	N	N	N	Y	N	N
	SMG	NA	0	0	MSH	CLI	J96.00	NA	0	NA	0	0	NA	NA	NA	NA	NA	NA	NA	NA	I10	NA	NA	NA	NA	NA	NA	NA	Y	N	N	N	N	N	N	N	N	N	N	N	Y	N	N	N	N	N	Y	N	N
	INPATIENT	NA	7	1	MSH	IN	NA	NA	0	NA	0	0	NA	NA	NA	NA	NA	NA	NA	NA	NA	NA	NA	NA	NA	NA	NA	NA	N	N	N	N	N	N	N	N	N	N	N	N	N	N	N	N	N	N	N	N	Y
	INPATIENT	NA	2	1	MSH	IN	NA	NA	0	NA	0	0	NA	NA	NA	NA	NA	NA	NA	NA	NA	NA	NA	NA	NA	NA	NA	NA	N	N	N	N	N	N	N	N	N	N	N	N	N	N	N	N	N	N	N	N	Y
	INPATIENT	NA	66	1	MSH	IN	NA	NA	0	NA	0	0	NA	NA	NA	I12.0, N18.6	NA	NA	NA	NA	NA	NA	NA	NA	NA	NA	NA	E11.22, E11.42, E11.610, E11.65	N	N	N	N	N	N	N	Y	N	N	N	N	N	N	N	N	N	N	Y	N	N
	INPATIENT	NA	2	1	MSH	IN	NA	NA	0	NA	0	0	NA	NA	NA	NA	NA	NA	NA	NA	NA	E66.01, E66.9	NA	NA	NA	NA	NA	NA	N	N	N	N	N	N	N	N	N	N	N	N	N	N	N	Y	N	N	N	N	Y
	OUTPATIENT	NA	0	0	MSH	CLI	NA	NA	0	NA	0	0	NA	NA	NA	NA	NA	NA	NA	NA	NA	NA	NA	NA	NA	NA	NA	NA	N	N	N	N	N	N	N	N	N	N	N	N	N	N	N	N	N	N	Y	N	N
	INPATIENT	NA	2	1	MSH	IN	NA	NA	0	NA	0	0	NA	NA	NA	NA	NA	NA	NA	NA	NA	NA	NA	NA	NA	NA	NA	NA	N	N	N	N	N	N	N	N	N	N	N	N	N	N	N	N	N	N	Y	N	N
	INPATIENT	NA	13	1	MSH	IN	NA	NA	0	J45.901, J45.909	0	1	NA	NA	NA	NA	NA	NA	NA	NA	I10	NA	NA	NA	NA	NA	NA	E11.22, E11.65	N	N	N	Y	N	N	N	N	N	N	N	N	Y	N	N	N	N	N	N	N	Y
	INPATIENT	NA	7	1	MSH	IN	NA	NA	0	J44.1, J44.9, J45.909	1	1	I11.0, I25.10, I25.2, I25.5, I42.0, I42.9, I50.22, I50.23, I50.42, I50.43, I50.9	NA	NA	NA	J96.10, J96.12	NA	NA	NA	I10	NA	NA	J96.90	NA	NA	NA	NA	N	N	N	Y	N	Y	N	N	Y	N	N	N	Y	N	Y	N	N	Y	Y	N	N
	INPATIENT	NA	3	1	MSH	IN	NA	NA	0	NA	0	0	I25.10, I50.22	I13.0	NA	NA	NA	NA	NA	NA	NA	NA	NA	NA	NA	Z72.0	NA	NA	N	N	N	N	Y	Y	N	N	N	N	N	N	N	N	N	N	N	N	N	N	Y
	INPATIENT	NA	9	1	MSH	IN	NA	K70.10, K70.30	0	NA	0	0	NA	NA	NA	N18.5	NA	NA	NA	NA	NA	NA	NA	NA	NA	NA	NA	NA	N	Y	N	N	N	N	N	Y	N	N	N	N	N	N	Y	N	N	N	Y	N	N
	INPATIENT	NA	1	1	MSH	IN	NA	NA	0	NA	0	0	NA	NA	NA	NA	NA	NA	NA	NA	NA	NA	NA	NA	NA	NA	NA	NA	N	N	N	N	N	N	N	N	N	N	N	N	N	N	N	N	N	N	Y	N	N
	INPATIENT	NA	2	1	MSH	IN	NA	NA	0	NA	0	0	NA	NA	NA	NA	NA	NA	NA	NA	NA	NA	NA	NA	NA	NA	NA	NA	N	N	N	N	N	N	N	N	N	N	N	N	N	N	N	N	N	N	N	N	Y
	ER	NA	0	0	MSH	ER	NA	NA	0	NA	0	0	NA	NA	NA	NA	NA	NA	NA	NA	NA	NA	NA	NA	NA	NA	NA	NA	N	N	N	N	N	N	N	N	N	N	N	N	N	N	N	N	N	N	Y	N	N
	INPATIENT	NA	7	1	MSH	IN	NA	NA	0	J45.909	0	1	NA	NA	NA	NA	NA	NA	NA	NA	I10	NA	NA	NA	NA	NA	NA	NA	N	N	N	Y	N	N	N	N	N	N	N	N	Y	N	Y	N	N	N	Y	N	N
	INPATIENT	NA	3	1	MSH	INO	NA	NA	0	NA	0	0	NA	NA	NA	NA	NA	NA	NA	NA	NA	NA	NA	NA	NA	NA	NA	NA	N	N	N	N	N	N	N	N	N	N	N	N	N	N	N	N	N	N	N	N	Y
	INPATIENT	NA	4	1	MSH	IN	NA	NA	0	NA	0	0	NA	NA	NA	NA	NA	NA	NA	NA	NA	NA	NA	NA	NA	NA	NA	NA	N	N	N	N	N	N	N	N	N	N	N	N	N	N	Y	N	N	N	Y	N	N
	OUTPATIENT	NA	0	0	MSH	CLI	NA	NA	0	NA	0	0	NA	NA	NA	NA	NA	NA	NA	NA	NA	NA	NA	NA	NA	NA	NA	NA	N	N	N	N	N	N	N	N	N	N	N	N	N	N	N	N	N	N	Y	N	N
	SMG	NA	0	0	MSH	CLI	NA	NA	0	NA	0	0	NA	NA	I67.9	NA	NA	NA	NA	NA	I10	NA	NA	NA	NA	NA	NA	NA	N	N	N	N	N	N	Y	N	N	N	N	N	Y	N	N	N	N	N	Y	N	N
	SMG	NA	0	0	MSH	CLI	NA	NA	0	NA	0	0	NA	NA	NA	NA	NA	NA	NA	NA	NA	NA	NA	NA	NA	NA	NA	NA	N	N	N	N	N	N	N	N	N	N	N	N	N	N	N	N	N	N	Y	N	N
	OUTPATIENT	NA	0	0	MSH	CLI	NA	NA	0	NA	0	0	NA	NA	NA	NA	NA	NA	NA	NA	NA	NA	NA	NA	NA	NA	NA	NA	N	N	N	N	N	N	N	N	N	N	N	N	N	N	N	N	N	N	Y	N	N
	OUTPATIENT	NA	0	0	MSH	CLI	NA	NA	0	J44.9, J45.909, J84.10	1	1	I25.10	NA	NA	NA	NA	NA	NA	NA	I10	NA	NA	NA	NA	NA	NA	NA	N	N	N	Y	N	Y	N	N	N	N	N	N	Y	N	N	N	N	N	Y	N	N
	INPATIENT	NA	6	1	MSH	IN	NA	NA	0	J44.9	1	0	I25.10, I25.2	NA	NA	NA	NA	NA	NA	NA	I10	NA	NA	NA	NA	NA	NA	E11.42, E11.621, E11.649, E11.65, E11.9	N	N	N	Y	N	Y	N	N	N	N	N	N	Y	N	N	N	N	N	Y	N	N
	SMG	NA	0	0	MSH	CLI	NA	NA	0	NA	0	0	NA	NA	NA	NA	NA	NA	NA	NA	NA	NA	NA	NA	NA	NA	NA	NA	N	N	N	N	N	N	N	N	N	N	N	N	N	N	N	N	N	N	Y	N	N
	OUTPATIENT	NA	0	0	MSH	CLI	NA	NA	0	NA	0	0	NA	NA	NA	NA	NA	NA	NA	NA	I10	NA	NA	NA	NA	NA	NA	NA	N	N	N	N	N	N	N	N	N	N	N	N	Y	N	N	N	N	N	Y	N	N
	OUTPATIENT	NA	0	0	MSH	CLI	NA	NA	0	NA	0	0	NA	NA	NA	NA	NA	NA	NA	NA	NA	NA	NA	NA	NA	NA	NA	E11.8	N	N	N	N	N	N	N	N	N	N	N	N	N	N	N	N	N	N	Y	N	N
	INPATIENT	NA	0	0	MSH	CLI	NA	NA	0	NA	0	0	NA	NA	NA	NA	NA	NA	NA	NA	NA	NA	NA	NA	NA	NA	NA	NA	N	N	N	N	N	N	N	N	N	N	N	N	N	N	N	N	N	N	Y	N	N
	INPATIENT	NA	5	1	MSH	IN	NA	NA	0	NA	0	0	NA	NA	NA	NA	NA	NA	NA	NA	NA	NA	NA	NA	NA	NA	NA	NA	N	N	N	N	N	N	N	N	N	N	N	N	N	N	N	N	N	N	Y	N	N
	OUTPATIENT	NA	0	0	MSH	CLI	NA	NA	0	NA	0	0	NA	NA	NA	NA	NA	NA	NA	NA	NA	E66.01, Z68.41	NA	NA	NA	NA	NA	NA	N	N	N	N	N	N	N	N	N	N	N	N	N	N	N	Y	N	N	Y	N	N
	SMG	NA	0	0	MSH	CLI	NA	NA	0	NA	0	0	NA	NA	NA	NA	NA	NA	NA	NA	NA	E66.9	NA	NA	NA	NA	NA	E11.9	N	N	N	N	N	N	N	N	N	N	N	N	N	N	N	Y	N	N	Y	N	N
	INPATIENT	NA	2	1	MSH	IN	NA	NA	0	J45.909	0	1	NA	NA	NA	NA	NA	NA	NA	NA	I10	NA	NA	NA	NA	NA	E10.65	E11.621, E11.649, E11.65, E11.9	N	N	N	Y	N	N	N	N	N	N	N	N	Y	N	N	N	N	N	Y	N	N
	INPATIENT	NA	12	1	MSH	IN	NA	NA	0	NA	0	0	NA	NA	NA	NA	NA	NA	NA	NA	NA	NA	NA	NA	NA	NA	NA	NA	N	N	N	N	N	N	N	N	N	N	N	N	N	N	Y	N	N	N	Y	N	N
	SMG	NA	0	0	MSH	CLI	NA	NA	0	NA	0	0	NA	NA	NA	NA	NA	NA	NA	NA	NA	NA	NA	NA	NA	NA	NA	NA	N	N	N	N	N	N	N	N	N	N	N	N	N	N	N	N	N	N	Y	N	N
	INPATIENT	NA	3	1	MSH	IN	NA	NA	0	NA	0	0	NA	NA	NA	NA	NA	NA	NA	NA	NA	NA	NA	NA	NA	NA	NA	NA	N	N	N	N	N	N	N	N	N	N	N	N	N	N	N	N	N	N	N	N	Y
	INPATIENT	NA	6	1	MSH	IN	NA	NA	0	NA	0	0	NA	NA	NA	NA	NA	NA	NA	NA	NA	NA	NA	NA	NA	NA	NA	NA	N	N	N	N	N	N	N	N	N	N	N	N	N	N	N	N	N	N	Y	N	N
1	INPATIENT	NA	4	1	MSH	IN	NA	NA	0	J44.0, J44.1, J44.9, J45.909	1	1	I11.0, I25.10, I25.2, I25.9, I50.32, I50.33, I50.810, I50.9	I13.0	NA	NA	J96.10	NA	NA	NA	I10	E66.9	NA	NA	NA	Z72.0	NA	E11.22, E11.29, E11.49, E11.9	N	N	N	Y	Y	Y	N	N	Y	N	N	N	Y	N	N	Y	N	N	Y	N	N
	INPATIENT	NA	2	1	MSH	IN	NA	NA	0	NA	0	0	NA	NA	NA	NA	NA	NA	NA	NA	I10	NA	NA	NA	NA	NA	NA	NA	N	N	N	N	N	N	N	N	N	N	N	N	Y	N	N	N	N	N	N	N	Y
	ER	NA	0	0	MSH	ER	NA	NA	0	NA	0	0	NA	NA	NA	NA	NA	NA	NA	NA	NA	NA	NA	NA	NA	NA	NA	NA	N	N	N	N	N	N	N	N	N	N	N	N	N	N	N	N	N	N	N	N	Y
	INPATIENT	NA	3	1	MSH	IN	NA	NA	0	NA	0	0	NA	NA	NA	NA	NA	NA	NA	NA	NA	NA	NA	NA	NA	NA	NA	NA	N	N	N	N	N	N	N	N	N	N	N	N	N	N	N	N	N	N	N	N	Y
	INPATIENT	NA	1	1	MSH	IN	NA	NA	0	NA	0	0	NA	NA	NA	NA	NA	NA	NA	NA	NA	NA	NA	NA	NA	NA	NA	NA	N	N	N	N	N	N	N	N	N	N	N	N	N	N	N	N	N	N	N	N	Y
	INPATIENT	NA	2	1	MSH	IN	NA	NA	0	NA	0	0	NA	NA	NA	NA	NA	NA	NA	NA	NA	NA	NA	NA	NA	NA	NA	E11.9	N	N	N	N	N	N	N	N	N	N	N	N	N	N	N	N	N	N	N	N	Y
	ER	NA	0	0	MSH	ER	NA	NA	0	NA	0	0	NA	NA	NA	NA	NA	NA	NA	NA	NA	NA	NA	NA	NA	NA	NA	NA	N	N	N	N	N	N	N	N	N	N	N	N	N	N	N	N	N	N	Y	N	N
	INPATIENT	NA	3	1	MSH	IN	NA	NA	0	NA	0	0	NA	NA	NA	NA	NA	NA	NA	NA	NA	NA	NA	NA	NA	NA	NA	NA	N	N	N	N	N	N	N	N	N	N	N	N	N	N	N	N	N	N	N	N	Y
	INPATIENT	NA	4	1	MSH	IN	NA	NA	0	NA	0	0	NA	NA	NA	NA	NA	NA	NA	NA	NA	NA	NA	NA	NA	NA	NA	NA	N	N	N	N	N	N	N	N	N	N	N	N	N	N	N	N	N	N	N	N	Y
	ER	NA	0	0	MSH	ER	NA	NA	0	NA	0	0	NA	NA	NA	NA	NA	NA	NA	NA	NA	NA	NA	NA	NA	NA	NA	NA	N	N	N	N	N	N	N	N	N	N	N	N	N	N	N	N	N	N	N	N	Y
	SMG	NA	0	0	MSH	CLI	NA	NA	0	NA	0	0	NA	NA	NA	NA	NA	NA	NA	NA	NA	NA	NA	NA	NA	NA	NA	NA	N	N	N	N	N	N	N	N	N	N	N	N	N	N	N	N	N	N	Y	N	N
	SMG	NA	0	0	MSH	CLI	NA	NA	0	NA	0	0	NA	NA	NA	NA	NA	NA	NA	NA	I10	NA	NA	NA	NA	NA	NA	NA	N	N	N	N	N	N	N	N	N	N	N	N	Y	N	N	N	N	N	Y	N	N
	SMG	NA	0	0	MSH	CLI	NA	NA	0	NA	0	0	NA	NA	NA	NA	NA	NA	NA	NA	I10	E66.9	NA	NA	NA	NA	NA	NA	N	N	N	N	N	N	N	N	N	N	N	N	Y	N	N	Y	N	N	Y	N	N
	OUTPATIENT	NA	0	0	MSH	CLI	NA	NA	0	NA	0	0	NA	NA	NA	NA	NA	NA	NA	NA	NA	NA	NA	NA	NA	NA	NA	NA	N	N	N	N	N	N	N	N	N	N	N	N	N	N	N	N	N	N	Y	N	N
	SMG	NA	0	0	MSH	CLI	NA	NA	0	NA	0	0	NA	NA	NA	NA	NA	NA	NA	NA	NA	NA	NA	NA	NA	NA	NA	NA	N	N	N	N	N	N	N	N	N	N	N	N	N	N	N	N	N	N	Y	N	N
	INPATIENT	NA	1	1	MSH	IN	NA	NA	0	NA	0	0	NA	NA	NA	NA	NA	NA	NA	NA	NA	NA	NA	NA	NA	NA	NA	NA	N	N	N	N	N	N	N	N	N	N	N	N	N	N	N	N	N	N	N	N	Y
	INPATIENT	NA	7	1	MSH	IN	NA	NA	0	NA	0	0	I11.0, I25.10, I42.9, I50.20, I50.22, I50.23, I50.9	NA	NA	NA	NA	NA	NA	NA	NA	E66.01, Z68.43	NA	NA	NA	NA	NA	E11.9	N	N	N	N	N	Y	N	N	N	N	N	N	N	N	N	Y	N	N	Y	N	N
	SMG	NA	0	0	MSH	CLI	NA	NA	0	NA	0	0	NA	NA	NA	NA	NA	NA	NA	NA	I10	NA	NA	NA	NA	NA	NA	NA	N	N	N	N	N	N	N	N	N	N	N	N	Y	N	N	N	N	N	Y	N	N
	INPATIENT	NA	1	1	MSH	INO	NA	NA	0	J44.1, J44.9, J45.901, J45.909	1	1	NA	NA	NA	NA	NA	NA	NA	NA	I10	NA	NA	NA	NA	NA	NA	NA	N	N	N	Y	N	N	N	N	N	N	N	N	Y	N	N	N	N	N	Y	N	N
	OUTPATIENT	NA	0	0	MSH	CLI	NA	NA	0	NA	0	0	NA	NA	NA	NA	NA	NA	NA	NA	NA	NA	NA	NA	NA	NA	NA	NA	N	N	N	N	N	N	N	N	N	N	N	N	N	N	N	N	N	N	Y	N	N
	OUTPATIENT	NA	0	0	MSH	CLI	NA	NA	0	NA	0	0	NA	NA	NA	NA	NA	NA	NA	NA	I10	NA	NA	NA	NA	NA	NA	E11.22, E11.9	N	N	N	N	N	N	N	N	N	N	N	N	Y	N	N	N	N	N	Y	N	N
	ER	NA	0	0	MSH	ER	NA	NA	0	NA	0	0	NA	NA	NA	NA	NA	NA	NA	NA	NA	NA	NA	NA	NA	NA	NA	NA	N	N	N	N	N	N	N	N	N	N	N	N	N	N	N	N	N	N	Y	N	N
	OUTPATIENT	NA	0	0	MSH	CLI	NA	NA	0	NA	0	0	NA	NA	NA	NA	NA	NA	NA	NA	NA	NA	NA	NA	NA	NA	NA	NA	N	N	N	N	N	N	N	N	N	N	N	N	N	N	N	N	N	N	Y	N	N
	OUTPATIENT	NA	0	0	MSH	CLI	NA	NA	0	NA	0	0	NA	NA	NA	NA	NA	NA	NA	NA	NA	NA	NA	NA	NA	NA	NA	NA	N	N	N	N	N	N	N	N	N	N	N	N	N	N	N	N	N	N	Y	N	N
[truncated: 12,172 more rows]
[truncated: 67 more columns]
